# Supplementary material for: Identification of Candidate Genes for a Major Quantitative Disease Resistance Locus From Soybean PI 427105B for Resistance to Phytophthora sojae
Source: Front Plant Sci. 2022 Jun 14;13:893652. doi: 10.3389/fpls.2022.893652 (PMC9237613; doi:10.3389/fpls.2022.893652)
Supplement: Supplementary file 1 [file Table_1.XLSX]

## Sheet: Sheet1
Supplementary Table 1. Single nucleotide polymorphism markers extracted from SoySNP50K database (Song et al., 2013) and converted to KASP markers for high-resolution mapping.
Marker Name	Physical Position (bp)†
ss715632856	906699
ss715628872	1340545
ss715628885	1353156
ss715629266	1675407
ss715629216	1713268
ss715629719	2026384
ss715629982	2374304
ss715630004	2444598
BARC-047665-10370	2843515
†Wm82.a2.v1
