# Supplementary material for: Identification of Candidate Genes for a Major Quantitative Disease Resistance Locus From Soybean PI 427105B for Resistance to Phytophthora sojae
Source: Front Plant Sci. 2022 Jun 14;13:893652. doi: 10.3389/fpls.2022.893652 (PMC9237613; doi:10.3389/fpls.2022.893652)
Supplement: Supplementary file 2 [file Table_2.XLSX]

## Sheet: Sheet1
Supplementary Table 2. Predicted genes located within QDRL-18 (1,713,268 – 2,444,598 bp)
Gene†	Chromosome	Start (bp)	Stop (bp)
Glyma.18g023600	Gm18	1723409	1728464
Glyma.18g023700	Gm18	1730227	1733440
Glyma.18g023800	Gm18	1735265	1740174
Glyma.18g023900	Gm18	1744303	1749387
Glyma.18g024000	Gm18	1769162	1773878
Glyma.18g024100	Gm18	1775337	1782747
Glyma.18g024200	Gm18	1784471	1789898
Glyma.18g024300	Gm18	1795058	1802363
Glyma.18g024400	Gm18	1810774	1811757
Glyma.18g024500	Gm18	1817936	1818124
Glyma.18g024600	Gm18	1821793	1824932
Glyma.18g024700	Gm18	1830711	1836149
Glyma.18g024800	Gm18	1837350	1840832
Glyma.18g024900	Gm18	1842961	1845296
Glyma.18g025000	Gm18	1848906	1850152
Glyma.18g025100	Gm18	1860326	1864865
Glyma.18g025200	Gm18	1867287	1867811
Glyma.18g025300	Gm18	1867985	1872347
Glyma.18g025400	Gm18	1871732	1876652
Glyma.18g025500	Gm18	1879117	1887759
Glyma.18g025600	Gm18	1893087	1894231
Glyma.18g025700	Gm18	1911249	1912730
Glyma.18g025800	Gm18	1921224	1923067
Glyma.18g025900	Gm18	1928283	1930668
Glyma.18g026000	Gm18	1932330	1944829
Glyma.18g026100	Gm18	1946034	1948525
Glyma.18g026200	Gm18	1953183	1957001
Glyma.18g026300	Gm18	1957834	1958754
Glyma.18g026400	Gm18	1958864	1963066
Glyma.18g026500	Gm18	1968643	1972655
Glyma.18g026600	Gm18	1981599	1986866
Glyma.18g026700	Gm18	2013599	2017119
Glyma.18g026800	Gm18	2019095	2021196
Glyma.18g026900	Gm18	2022270	2023682
Glyma.18g027000	Gm18	2024473	2032910
Glyma.18g027100	Gm18	2033839	2038697
Glyma.18g027200	Gm18	2042578	2048191
Glyma.18g027300	Gm18	2049280	2053959
Glyma.18g027400	Gm18	2060386	2063284
Glyma.18g027500	Gm18	2063637	2064497
Glyma.18g027600	Gm18	2067422	2071862
Glyma.18g027700	Gm18	2072664	2073892
Glyma.18g027800	Gm18	2074766	2080226
Glyma.18g027900	Gm18	2090123	2092217
Glyma.18g028000	Gm18	2093397	2099977
Glyma.18g028100	Gm18	2112505	2114707
Glyma.18g028200	Gm18	2118237	2123210
Glyma.18g028300	Gm18	2124636	2130389
Glyma.18g028400	Gm18	2142745	2145667
Glyma.18g028500	Gm18	2149206	2152533
Glyma.18g028600	Gm18	2154790	2160008
Glyma.18g028700	Gm18	2163280	2168750
Glyma.18g028800	Gm18	2170280	2175440
Glyma.18g028900	Gm18	2179305	2184759
Glyma.18g029000	Gm18	2189117	2194897
Glyma.18g029100	Gm18	2205849	2208464
Glyma.18g029200	Gm18	2209759	2212510
Glyma.18g029300	Gm18	2221206	2223309
Glyma.18g029400	Gm18	2229208	2230195
Glyma.18g029500	Gm18	2232819	2236403
Glyma.18g029600	Gm18	2242857	2243911
Glyma.18g029700	Gm18	2251458	2252269
Glyma.18g029800	Gm18	2254490	2258286
Glyma.18g029900	Gm18	2270075	2271915
Glyma.18g030000	Gm18	2303476	2306918
Glyma.18g030100	Gm18	2308362	2314207
Glyma.18g030200	Gm18	2321931	2326093
Glyma.18g030300	Gm18	2329648	2332046
Glyma.18g030400	Gm18	2336662	2340032
Glyma.18g030500	Gm18	2342726	2345637
Glyma.18g030600	Gm18	2346029	2349264
Glyma.18g030700	Gm18	2355461	2359061
Glyma.18g030800	Gm18	2361139	2365092
Glyma.18g030900	Gm18	2371147	2374540
Glyma.18g031000	Gm18	2376995	2380378
Glyma.18g031100	Gm18	2382326	2385911
Glyma.18g031200	Gm18	2392897	2394661
Glyma.18g031300	Gm18	2394667	2397791
Glyma.18g031400	Gm18	2408367	2409344
Glyma.18g031500	Gm18	2418410	2434122
Glyma.18g031600	Gm18	2435381	2439938
Glyma.18g031700	Gm18	2442812	2443625
† Wm82.a2.v1 (Schmutz et al., 2010)
