# Supplementary material for: Identification of Candidate Genes for a Major Quantitative Disease Resistance Locus From Soybean PI 427105B for Resistance to Phytophthora sojae
Source: Front Plant Sci. 2022 Jun 14;13:893652. doi: 10.3389/fpls.2022.893652 (PMC9237613; doi:10.3389/fpls.2022.893652)
Supplement: Supplementary file 3 [file Table_3.XLSX]

## Sheet: Sheet1
Supplementary Table 3. Analysis of Variance (ANOVA) on yield for multiyear NIL trials in field environements with the presence of P. sojae or reduced to no P. sojae pressure. Type III ANOVA, Satterthwaite's Method was applied for the model: yield~(1|block:env) + (1|env) + RILfamily + allele:RILfamily).
ANOVA: Presense of P. sojae disease pressure
Fix Factor	Sum Square	Mean Square	DF	Den-DF	F-Value	P-Value
RILfamily	1.39147e+07	6.95737e+06	2	378.003	36.4146	3.45E-15 ***
RILfamily:allele	2.89574e+06	965246	3	378.003	5.05206	0.00192 **
Random Factor	npar	Log_Lik	AIC	LRT	DF	P-Value
(1 | block:env)	8	-2878.16	5772.32	-4.55e-12	1	1
(1 | env)	8	-2887.29	5790.58	18.2626	1	0.0000192 ***
ANOVA:Reduced P. sojae disease pressure
Fix Factor	Sum Square	Mean Square	DF	Den-DF	F-Value	P-Value
RILfamily	2.23873e+06	1.11936e+06	2	392.039	3.2817	0.038599
RILfamily:allele	2.58367e+06	861225	3	392.019	2.5249	0.0572514
Random Factor	npar	Log_Lik	AIC	LRT	DF	P-Value
(1 | block:env)	8	-3129.67	6275.35	1.39785	1	0.237083
(1 | env)	8	-3134.29	6284.58	10.6274	1	0.00111 **
*Significant at the 0.05 probability level
**Significant at the 0.01 probability level
***Significant at the 0.001 probability level
