# Supplementary material for: Identification of Candidate Genes for a Major Quantitative Disease Resistance Locus From Soybean PI 427105B for Resistance to Phytophthora sojae
Source: Front Plant Sci. 2022 Jun 14;13:893652. doi: 10.3389/fpls.2022.893652 (PMC9237613; doi:10.3389/fpls.2022.893652)
Supplement: Supplementary file 4 [file Table_4.XLSX]

## Sheet: Sheet1
Supplementary Table 4: Differentially expressed genes (DEGs) testing all four comparisons withing introgression-specific (resistant NILs vs. susceptible NILs) and non-introgression-specific (inoculated vs. mock-treated) in responses to P. sojae inoculation by time point (hai) with a normalized count per million greater than 1M in at least two reps (log CPM), false discovery rate (FDR) of 0.05, lo…
Comparison	DEGs	Hour After Inoculation (Hai)	logFC	unshrunk.logFC	logCPM	PValue	FDR
IR vs IS	Glyma.19G065000	3	-3.49653	-3.50093	0.605516	1.83e-15	6.2e-11
IR vs IS	Glyma.16G032200	3	-5.59545	-5.63319	-0.835759	1.54e-13	2.6e-09
IR vs IS	Glyma.06G010800	3	-3.61765	-3.63094	-0.417617	4.45e-13	5.02e-09
IR vs IS	Glyma.13G119000	3	-3.49147	-3.49563	2.35768	6.34e-13	5.37e-09
IR vs IS	Glyma.01G212100	3	-3.12897	-3.13268	0.796459	7.88e-12	5.34e-08
IR vs IS	Glyma.03G160100	3	-3.93403	-3.93826	1.12797	2.4e-11	1.35e-07
IR vs IS	Glyma.13G186200	3	-3.00444	-3.00525	2.97235	5.69e-11	2.76e-07
IR vs IS	Glyma.12G013100	3	-2.68516	-2.6891	1.52292	3.05e-10	1.25e-06
IR vs IS	Glyma.15G270100	3	-3.274	-3.29751	0.132098	3.33e-10	1.25e-06
IR vs IS	Glyma.03G187000	3	-3.34836	-3.35288	0.169269	4.52e-10	1.5e-06
IR vs IS	Glyma.04G026600	3	-2.47014	-2.47175	1.27276	4.86e-10	1.5e-06
IR vs IS	Glyma.13G012000	3	6.75302	6.75854	2.79061	1.71e-09	4.84e-06
IR vs IS	Glyma.15G270000	3	-3.38478	-3.41599	0.104836	2.7e-09	7.03e-06
IR vs IS	Glyma.16G073400	3	-2.37371	-2.37652	0.527446	3.31e-09	8.02e-06
IR vs IS	Glyma.18G206600	3	-3.11302	-3.11951	-0.416211	3.57e-09	8.06e-06
IR vs IS	Glyma.13G017000	3	6.74058	6.74447	3.4419	4.42e-09	9.36e-06
IR vs IS	Glyma.01G078700	3	-3.77932	-3.86063	-1.322	4.97e-09	9.91e-06
IR vs IS	Glyma.18G072300	3	-2.85827	-2.86845	-0.793949	8.38e-09	1.58e-05
IR vs IS	Glyma.06G010700	3	-3.20329	-3.2395	-1.63541	1.08e-08	1.81e-05
IR vs IS	Glyma.16G084700	3	-3.4047	-3.42959	-1.34057	1.08e-08	1.81e-05
IR vs IS	Glyma.10G285400	3	-3.54174	-3.58466	-1.78615	1.12e-08	1.81e-05
IR vs IS	Glyma.13G085900	3	-3.62289	-3.67276	-0.574858	1.24e-08	1.91e-05
IR vs IS	Glyma.04G225500	3	-2.40042	-2.40214	1.55603	1.48e-08	2.18e-05
IR vs IS	Glyma.18G015400	3	3.50138	3.50655	2.34322	2.33e-08	3.29e-05
IR vs IS	Glyma.08G066300	3	-3.28401	-3.3212	-1.58025	2.91e-08	3.94e-05
IR vs IS	Glyma.12G155300	3	4.71335	4.7157	2.06099	4.03e-08	5.25e-05
IR vs IS	Glyma.13G018000	3	6.0126	6.01549	3.26154	5.07e-08	6.36e-05
IR vs IS	Glyma.09G164000	3	5.53901	5.53951	5.43379	5.39e-08	6.52e-05
IR vs IS	Glyma.18G057100	3	2.96592	2.96654	3.11186	1.16e-07	0.000135422
IR vs IS	Glyma.13G022200	3	7.38186	7.38419	4.87148	1.51e-07	0.000167504
IR vs IS	__alignment_not_unique	3	5.43339	5.43339	21.8516	1.53e-07	0.000167504
IR vs IS	Glyma.08G337100	3	-3.16955	-3.19673	-2.0344	1.71e-07	0.000181171
IR vs IS	Glyma.18G020500	3	2.36661	2.39644	-0.35831	1.88e-07	0.000193387
IR vs IS	Glyma.02G190900	3	-2.32283	-2.32452	1.9902	2.45e-07	0.000244249
IR vs IS	Glyma.01G098200	3	-3.19755	-3.21664	-0.944464	2.76e-07	0.000262804
IR vs IS	Glyma.13G012400	3	5.58336	5.58641	2.63832	2.79e-07	0.000262804
IR vs IS	Glyma.18G026900	3	-2.30082	-2.3116	1.14659	3.84e-07	0.000344696
IR vs IS	Glyma.19G162100	3	-2.85187	-2.85698	1.94175	3.89e-07	0.000344696
IR vs IS	Glyma.07G139800	3	-2.4427	-2.4443	1.18405	3.97e-07	0.000344696
IR vs IS	Glyma.06G186200	3	-2.22724	-2.22898	2.38251	4.57e-07	0.000386922
IR vs IS	Glyma.13G021200	3	5.94898	5.95405	2.02738	5.11e-07	0.000421969
IR vs IS	Glyma.08G056600	3	-2.74177	-2.75766	-1.11055	5.67e-07	0.000457401
IR vs IS	Glyma.13G014900	3	6.74616	6.76122	0.75856	6.41e-07	0.000504893
IR vs IS	Glyma.13G021600	3	5.37217	5.37505	2.5998	6.94e-07	0.000534651
IR vs IS	Glyma.15G202700	3	-4.55079	-1.44269e+08	-1.60447	7.83e-07	0.000589752
IR vs IS	Glyma.09G046100	3	3.59339	3.60349	-0.539079	8.44e-07	0.000621298
IR vs IS	Glyma.14G038100	3	5.20388	5.2058	2.97178	9.01e-07	0.00064958
IR vs IS	Glyma.13G011400	3	5.51591	5.51755	3.67029	1.02e-06	0.000711564
IR vs IS	Glyma.19G018200	3	3.11147	3.11819	-0.444174	1.03e-06	0.000711564
IR vs IS	Glyma.04G123800	3	-2.31476	-2.31822	1.38928	1.38e-06	0.000934389
IR vs IS	Glyma.13G019400	3	5.74117	5.74784	1.37892	1.6e-06	0.00106249
IR vs IS	Glyma.02G267000	3	5.47342	5.47491	3.80957	1.8e-06	0.00116969
IR vs IS	Glyma.20G203100	3	-3.099	-3.22092	0.766224	1.87e-06	0.00119583
IR vs IS	Glyma.13G012200	3	6.37522	6.38792	0.842392	1.94e-06	0.00121973
IR vs IS	Glyma.12G155200	3	2.88613	2.89136	-0.627192	1.99e-06	0.00122623
IR vs IS	Glyma.13G018100	3	5.95455	5.96219	1.27128	2.25e-06	0.0013608
IR vs IS	Glyma.13G020100	3	5.6408	5.64575	1.88664	2.37e-06	0.00141082
IR vs IS	Glyma.13G021300	3	5.23602	5.24196	0.964387	3.68e-06	0.00211186
IR vs IS	Glyma.13G066400	3	2.51616	2.52193	0.0676817	3.74e-06	0.00211186
IR vs IS	Glyma.10G067600	3	5.37833	5.38224	2.0049	3.94e-06	0.00217607
IR vs IS	Glyma.11G029700	3	-2.13236	-2.13398	1.37405	4.02e-06	0.00217607
IR vs IS	Glyma.05G092200	3	2.67748	2.67968	0.760414	4.05e-06	0.00217607
IR vs IS	Glyma.18G037100	3	-2.68929	-2.82875	-2.1799	4.21e-06	0.00222682
IR vs IS	Glyma.13G018700	3	4.91312	4.91932	0.714129	4.6e-06	0.00239853
IR vs IS	Glyma.14G050500	3	5.47339	5.47466	4.15412	4.99e-06	0.00255814
IR vs IS	Glyma.04G010900	3	-2.57251	-2.58514	-1.33592	5.08e-06	0.00255814
IR vs IS	Glyma.13G022300	3	5.64588	5.65672	0.273755	5.5e-06	0.00270058
IR vs IS	Glyma.08G140700	3	-2.23127	-2.23877	-0.984766	5.92e-06	0.00286275
IR vs IS	Glyma.13G014300	3	4.87964	4.8836	1.5452	8.6e-06	0.00410235
IR vs IS	Glyma.05G128000	3	-2.44917	-2.4535	3.49351	9.66e-06	0.00454334
IR vs IS	Glyma.03G088800	3	-2.2961	-2.29786	1.79305	9.99e-06	0.00463781
IR vs IS	Glyma.03G160300	3	-2.26217	-2.26541	0.0128381	1.3e-05	0.00594604
IR vs IS	Glyma.15G223400	3	5.12484	5.12878	1.71388	1.45e-05	0.00654063
IR vs IS	Glyma.13G014500	3	4.89198	4.89532	1.66398	1.47e-05	0.00655082
IR vs IS	Glyma.13G022000	3	5.09066	5.09645	0.939898	1.6e-05	0.0069345
IR vs IS	Glyma.01G030300	3	-2.03587	-2.03717	2.02529	1.83e-05	0.00784885
IR vs IS	Glyma.03G187200	3	-2.59202	-2.61105	-2.13201	2.26e-05	0.00943015
IR vs IS	Glyma.13G022700	3	5.45492	5.46112	0.924085	2.5e-05	0.0103355
IR vs IS	Glyma.13G023400	3	5.38631	5.39362	0.943256	2.94e-05	0.0119886
IR vs IS	Glyma.13G019800	3	4.80408	4.80829	0.94796	3.01e-05	0.0121395
IR vs IS	Glyma.14G200500	3	-4.08524	-1.44269e+08	-1.51284	3.67e-05	0.0146121
IR vs IS	Glyma.11G031900	3	-3.34302	-3.50708	-3.18219	3.94e-05	0.0155319
IR vs IS	Glyma.20G018900	3	-3.66242	-3.81104	-3.41629	4.5e-05	0.0175294
IR vs IS	Glyma.16G039600	3	-2.23352	-2.2361	2.66818	6.66e-05	0.0247926
IR vs IS	Glyma.02G270500	3	-2.1919	-2.21631	-1.57733	6.79e-05	0.0250043
IR vs IS	Glyma.13G019300	3	5.02999	5.03633	0.631324	8.58e-05	0.0312366
IR vs IS	Glyma.06G271600	3	-3.02593	-3.30091	-1.37566	8.87e-05	0.031783
IR vs IS	Glyma.13G096700	3	-2.43452	-2.49748	-2.35307	8.91e-05	0.031783
IR vs IS	Glyma.15G153700	3	2.6462	2.65767	-1.00671	9.33e-05	0.0326521
IR vs IS	Glyma.18G092200	3	2.94733	2.94844	1.41523	9.35e-05	0.0326521
IR vs IS	Glyma.10G010400	3	-2.15753	-2.16207	-0.114724	9.67e-05	0.0334081
IR vs IS	Glyma.18G000400	3	-2.11357	-2.12	-0.651018	0.000107918	0.0369244
IR vs IS	Glyma.18G056400	3	-3.33146	-3.67981	-3.11958	0.000125729	0.0421665
IR vs IS	Glyma.12G046800	3	-2.19675	-2.21333	-0.445904	0.000143542	0.0476685
IR vs IS	Glyma.18G026900	24	-2.74121	-2.74374	1.14659	2.30246e-13	7.79912e-09
IR vs IS	Glyma.07G212400	24	3.87218	3.89103	-0.042681	2.11517e-07	0.00358236
IR vs IS	Glyma.17G131900	24	4.33335	4.43391	-1.65703	9.96218e-07	0.00843623
IR vs IS	Glyma.09G216400	24	-5.96763	-1.44269e+08	0.150048	1.73054e-06	0.0117237
IR vs IS	Glyma.02G132500	24	3.2053	3.22519	-0.82503	3.4116e-06	0.0180898
IR vs IS	Glyma.17G066500	24	2.20101	2.20968	0.136044	3.73833e-06	0.0180898
IR vs IS	Glyma.07G044900	24	3.51309	3.77613	-2.59943	5.10707e-06	0.021624
IR vs IS	Glyma.01G216000	24	3.96794	4.16131	-2.33148	9.5638e-06	0.0359949
IR vs IS	Glyma.14G091500	48	-4.11736	-4.12121	0.932722	4.64e-14	1.57e-09
IR vs IS	Glyma.17G011100	48	-3.29553	-3.29807	0.171068	1.43e-10	1.39e-06
IR vs IS	Glyma.13G012000	48	-7.3085	-7.40075	2.79061	1.64e-10	1.39e-06
IR vs IS	Glyma.18G026900	48	-2.34953	-2.35195	1.14659	5.96e-09	4.04e-05
IR vs IS	Glyma.19G165600	48	-2.13181	-2.13248	1.57205	9.89e-09	5.59e-05
IR vs IS	Glyma.18G039800	48	2.26112	2.29211	-1.16008	1.43e-08	6.37e-05
IR vs IS	Glyma.16G072600	48	-2.32255	-2.32643	-0.628912	1.89e-08	6.37e-05
IR vs IS	Glyma.11G120500	48	-2.03795	-2.03959	0.367656	2.07e-08	6.37e-05
IR vs IS	Glyma.10G177200	48	-2.85304	-2.85527	0.660463	2.55e-08	7.19e-05
IR vs IS	Glyma.13G022200	48	-7.60223	-7.63062	4.87148	3.68e-08	9.59e-05
IR vs IS	Glyma.13G018000	48	-5.97331	-5.99307	3.26154	4.07e-08	9.84e-05
IR vs IS	Glyma.03G218400	48	-3.00984	-3.01395	-0.93131	5.79e-08	0.000127718
IR vs IS	Glyma.07G209600	48	-2.64187	-2.65399	-2.14134	6.03e-08	0.000127718
IR vs IS	Glyma.09G142200	48	-3.6279	-3.6305	0.607794	8.86e-08	0.000174067
IR vs IS	Glyma.17G131900	48	5.16702	5.46613	-1.65703	1.46e-07	0.000247148
IR vs IS	Glyma.13G011400	48	-5.78284	-5.79278	3.67029	2.19e-07	0.000353346
IR vs IS	Glyma.09G142500	48	-3.27243	-3.28201	-1.62373	2.5e-07	0.000384224
IR vs IS	Glyma.05G112000	48	-3.42061	-3.49132	-3.28132	4.81e-07	0.000684781
IR vs IS	Glyma.13G021600	48	-5.4129	-5.43147	2.5998	4.85e-07	0.000684781
IR vs IS	Glyma.13G018700	48	-5.46306	-5.48942	0.714129	6.07e-07	0.000823038
IR vs IS	Glyma.01G185400	48	-2.06826	-2.07873	-0.782923	6.97e-07	0.000875299
IR vs IS	Glyma.13G012400	48	-5.28209	-5.29785	2.63832	7.13e-07	0.000875299
IR vs IS	Glyma.12G017300	48	-2.00164	-2.00468	-0.376585	7.24e-07	0.000875299
IR vs IS	Glyma.13G017000	48	-5.37793	-5.40289	3.4419	9.98e-07	0.00112701
IR vs IS	Glyma.10G225400	48	-2.65778	-2.66622	-1.62341	2.03e-06	0.0020671
IR vs IS	Glyma.07G029900	48	-2.45036	-2.4582	-1.62043	2.07e-06	0.0020671
IR vs IS	Glyma.13G017900	48	-6.29891	-6.36592	-0.639487	2.24e-06	0.00216374
IR vs IS	Glyma.13G021200	48	-5.41856	-5.44594	2.02738	3.32e-06	0.00303575
IR vs IS	Glyma.13G014900	48	-6.25856	-6.35601	0.75856	3.42e-06	0.00305064
IR vs IS	Glyma.02G267000	48	-5.13098	-5.13681	3.80957	3.84e-06	0.00326454
IR vs IS	Glyma.15G223400	48	-5.32361	-5.34543	1.71388	6.86e-06	0.00551238
IR vs IS	Glyma.13G021300	48	-5.08036	-5.10598	0.964387	7.6e-06	0.00585198
IR vs IS	Glyma.14G038100	48	-4.59963	-4.60874	2.97178	7.99e-06	0.00601444
IR vs IS	Glyma.11G066600	48	-2.52016	-2.53154	-1.94606	8.32e-06	0.00612304
IR vs IS	Glyma.13G022300	48	-5.54787	-5.59013	0.273755	8.64e-06	0.00622873
IR vs IS	Glyma.13G019400	48	-5.24247	-5.27065	1.37892	9.52e-06	0.00671627
IR vs IS	Glyma.07G030000	48	-2.0961	-2.1016	-0.271565	1.01e-05	0.00697815
IR vs IS	Glyma.13G020100	48	-5.04269	-5.0685	1.88664	2.05e-05	0.0133676
IR vs IS	Glyma.12G136400	48	-2.63588	-2.63959	-0.859705	2.37e-05	0.0147129
IR vs IS	Glyma.13G022000	48	-5.05821	-5.08833	0.939898	2.39e-05	0.0147129
IR vs IS	Glyma.14G050500	48	-4.81592	-4.82012	4.15412	2.84e-05	0.0168677
IR vs IS	Glyma.10G067600	48	-4.74777	-4.76617	2.0049	3.51e-05	0.0205166
IR vs IS	Glyma.09G164000	48	-3.89306	-3.89447	5.43379	4.14e-05	0.0237724
IR vs IS	Glyma.U014000	48	-2.40768	-2.41171	-1.24087	4.39e-05	0.02477
IR vs IS	Glyma.07G090400	48	3.15765	3.23109	-0.964326	9.87e-05	0.0475213
IR vs MR	Glyma.14G048900	3	3.69852	3.75859	1.60345	3.88e-13	1.31e-08
IR vs MR	Glyma.02G000800	3	3.61653	3.66981	-0.355557	2.92e-12	4.94e-08
IR vs MR	Glyma.05G099300	3	3.54045	3.61456	1.38843	1.12e-11	1.26e-07
IR vs MR	Glyma.09G284400	3	3.79833	3.92843	0.362892	9.6e-11	8.13e-07
IR vs MR	Glyma.09G064200	3	3.58296	3.73698	-0.315272	3.38e-10	2.29e-06
IR vs MR	Glyma.02G088700	3	2.61519	2.61952	2.6132	4.67e-10	2.64e-06
IR vs MR	Glyma.14G049300	3	3.79745	4.04692	-0.910505	1.4e-09	6.78e-06
IR vs MR	Glyma.08G011300	3	3.88811	3.98322	1.48847	4.47e-09	1.75e-05
IR vs MR	Glyma.02G006200	3	3.13611	3.19197	1.23176	4.66e-09	1.75e-05
IR vs MR	Glyma.11G129900	3	2.31671	2.31856	4.05491	6.57e-09	2.19e-05
IR vs MR	Glyma.08G050400	3	2.56467	2.57565	1.94185	7.17e-09	2.19e-05
IR vs MR	Glyma.10G219800	3	4.01793	4.47805	-1.95223	7.77e-09	2.19e-05
IR vs MR	Glyma.14G081300	3	4.13936	4.35932	0.774065	9.2e-09	2.4e-05
IR vs MR	Glyma.11G062500	3	3.18392	3.18806	5.15792	3.59e-08	8.69e-05
IR vs MR	Glyma.16G135200	3	2.60634	2.62792	2.3754	6.59e-08	0.000148883
IR vs MR	Glyma.03G003100	3	2.13019	2.14457	-0.341358	8.66e-08	0.000183338
IR vs MR	Glyma.16G195600	3	2.82594	2.83208	4.33639	9.94e-08	0.000198079
IR vs MR	Glyma.12G054100	3	2.0519	2.0539	2.7202	1.85e-07	0.00034906
IR vs MR	Glyma.19G151200	3	3.25234	3.30654	2.59116	2.3e-07	0.000395068
IR vs MR	Glyma.15G170500	3	2.30149	2.31631	1.43739	2.38e-07	0.000395068
IR vs MR	Glyma.10G191700	3	3.0801	3.12875	1.08093	2.45e-07	0.000395068
IR vs MR	Glyma.05G107500	3	2.34099	2.3772	0.534195	3.48e-07	0.000535989
IR vs MR	Glyma.20G062000	3	2.57211	2.59496	1.92411	4.8e-07	0.000707503
IR vs MR	Glyma.19G081700	3	3.70317	3.97153	0.862357	7.8e-07	0.00110133
IR vs MR	Glyma.03G112700	3	2.12548	2.1342	0.57619	8.83e-07	0.0011959
IR vs MR	Glyma.12G054300	3	2.31443	2.32162	1.25268	1.31e-06	0.00170709
IR vs MR	Glyma.17G166600	3	2.68727	2.73403	2.02382	1.37e-06	0.00171475
IR vs MR	Glyma.12G197500	3	3.48547	3.64662	0.81904	1.56e-06	0.00184889
IR vs MR	Glyma.13G123000	3	2.26503	2.27571	0.838256	1.77e-06	0.00191946
IR vs MR	Glyma.05G033600	3	2.40676	2.41443	3.34312	1.84e-06	0.00191946
IR vs MR	Glyma.12G197400	3	3.83095	4.0362	2.43213	1.84e-06	0.00191946
IR vs MR	Glyma.08G150500	3	4.04336	4.62286	1.31422	1.91e-06	0.00191946
IR vs MR	Glyma.03G162500	3	3.19299	3.2753	1.96237	1.98e-06	0.00191946
IR vs MR	Glyma.10G170900	3	3.38501	3.51762	1.64138	2.02e-06	0.00191946
IR vs MR	Glyma.13G180200	3	2.62677	2.6802	0.146605	2.04e-06	0.00191946
IR vs MR	Glyma.13G305900	3	3.19917	3.35132	0.35692	2.16e-06	0.00197775
IR vs MR	Glyma.18G287000	3	2.01544	2.03098	0.90979	2.67e-06	0.00237854
IR vs MR	Glyma.19G151100	3	2.88723	2.91544	3.97516	2.76e-06	0.00239736
IR vs MR	Glyma.13G032000	3	2.27239	2.28294	0.910283	2.86e-06	0.00242234
IR vs MR	Glyma.18G254100	3	2.1671	2.16957	4.04055	3.39e-06	0.0028027
IR vs MR	Glyma.13G302700	3	2.43911	2.46216	0.446404	4.93e-06	0.003876
IR vs MR	Glyma.10G007000	3	2.23103	2.24144	2.12472	5.92e-06	0.00445599
IR vs MR	Glyma.19G174000	3	2.30281	2.32574	0.510426	8.05e-06	0.00593105
IR vs MR	Glyma.17G014100	3	2.7685	2.82951	1.26661	8.7e-06	0.0061364
IR vs MR	Glyma.07G262300	3	2.69201	2.76888	-1.19759	9.01e-06	0.00622982
IR vs MR	Glyma.08G066200	3	2.32222	2.39406	-1.62894	1.34e-05	0.00893155
IR vs MR	Glyma.02G248100	3	3.42451	3.65571	3.33379	1.86e-05	0.0119184
IR vs MR	Glyma.10G226200	3	4.63454	1.44269e+08	-1.78071	1.95e-05	0.0120387
IR vs MR	Glyma.02G268200	3	2.10598	2.10696	5.68145	2e-05	0.012092
IR vs MR	Glyma.03G044900	3	2.61712	2.629	5.13705	2.16e-05	0.012594
IR vs MR	Glyma.08G364700	3	2.58016	2.6233	1.59788	2.46e-05	0.0138487
IR vs MR	Glyma.10G253600	3	3.66386	4.45833	0.507108	2.49e-05	0.0138487
IR vs MR	Glyma.11G022800	3	2.3552	2.41731	0.291973	3.28e-05	0.0178607
IR vs MR	Glyma.20G171900	3	2.81046	2.83789	1.7877	3.32e-05	0.0178607
IR vs MR	Glyma.03G162600	3	3.15539	3.35691	0.690684	3.58e-05	0.0189703
IR vs MR	Glyma.07G259900	3	2.68277	2.79037	0.656129	3.72e-05	0.0193721
IR vs MR	Glyma.03G201300	3	2.08088	2.08403	3.57964	3.98e-05	0.0201147
IR vs MR	Glyma.09G048900	3	2.07669	2.08612	2.02058	4.06e-05	0.0202241
IR vs MR	Glyma.05G136100	3	2.19094	2.20438	0.338215	4.4e-05	0.0211509
IR vs MR	Glyma.18G254700	3	2.62343	2.76047	-0.886348	4.43e-05	0.0211509
IR vs MR	Glyma.09G159900	3	3.69127	1.44269e+08	0.732123	5.97e-05	0.0277146
IR vs MR	Glyma.14G022700	3	2.20555	2.24651	-1.06362	6.45e-05	0.0291473
IR vs MR	Glyma.15G025300	3	2.42403	2.48768	0.25278	7.85e-05	0.0349875
IR vs MR	Glyma.18G254000	3	2.16978	2.18691	1.53044	8.14e-05	0.0358003
IR vs MR	Glyma.13G093300	3	2.44546	2.52836	0.856984	0.000116096	0.0497789
IR vs MR	Glyma.12G099300	24	5.84731	6.07857	-1.30005	1.52066e-36	5.15095e-32
IR vs MR	Glyma.01G202000	24	2.8653	2.86607	3.95324	8.18057e-35	1.3855e-30
IR vs MR	Glyma.06G260200	24	3.13395	3.1352	3.46106	1.23247e-34	1.39158e-30
IR vs MR	Glyma.05G022600	24	3.43763	3.44402	1.4153	7.32636e-34	6.20414e-30
IR vs MR	Glyma.18G041600	24	3.60562	3.6181	0.956972	3.61517e-32	2.44914e-28
IR vs MR	Glyma.11G070500	24	3.41526	3.41569	5.3475	3.20872e-31	1.65436e-27
IR vs MR	Glyma.19G146800	24	4.97554	5.0308	-0.0839232	3.4188e-31	1.65436e-27
IR vs MR	Glyma.06G006500	24	5.78077	6.03523	-0.206878	1.02009e-30	4.31918e-27
IR vs MR	Glyma.14G177400	24	4.28797	4.34219	-0.576749	2.2995e-30	8.65456e-27
IR vs MR	Glyma.10G261200	24	2.92366	2.92449	3.62314	6.35191e-30	2.15158e-26
IR vs MR	Glyma.20G199600	24	4.22895	4.24316	1.15323	2.49835e-29	7.69334e-26
IR vs MR	Glyma.18G234600	24	2.87264	2.87306	4.87951	2.8851e-29	8.1439e-26
IR vs MR	Glyma.19G245500	24	3.51264	3.51751	1.99488	5.05389e-29	1.31685e-25
IR vs MR	Glyma.18G040500	24	2.69241	2.69295	4.30675	6.88206e-29	1.66512e-25
IR vs MR	Glyma.11G097000	24	2.67758	2.67938	2.33091	7.87252e-29	1.77777e-25
IR vs MR	Glyma.16G133500	24	3.38804	3.39548	1.47955	2.13303e-28	4.51575e-25
IR vs MR	Glyma.05G153200	24	3.06367	3.06441	4.25779	2.37746e-28	4.73716e-25
IR vs MR	Glyma.07G184000	24	3.65675	3.70376	-0.650913	4.17746e-28	7.86128e-25
IR vs MR	Glyma.07G153200	24	3.67155	3.71968	-1.1032	4.83411e-28	8.61819e-25
IR vs MR	Glyma.11G238300	24	3.77974	3.78234	3.3992	5.12012e-28	8.67169e-25
IR vs MR	Glyma.13G330800	24	3.25085	3.2554	1.5418	6.18761e-28	9.98062e-25
IR vs MR	Glyma.17G224500	24	4.08645	4.11568	-0.297059	1.10243e-27	1.69739e-24
IR vs MR	Glyma.08G118900	24	2.74562	2.74865	2.12552	1.85133e-27	2.72652e-24
IR vs MR	Glyma.01G211800	24	4.06602	4.06831	3.84481	3.523e-27	4.97228e-24
IR vs MR	Glyma.02G209200	24	4.4043	4.51557	-1.70288	6.67287e-27	9.0412e-24
IR vs MR	Glyma.02G042500	24	3.90264	3.9034	5.75888	1.41066e-26	1.83782e-23
IR vs MR	Glyma.08G118700	24	3.08971	3.09953	0.669412	1.7076e-26	2.14228e-23
IR vs MR	Glyma.12G059200	24	3.79294	3.81212	1.04251	2.10053e-26	2.54112e-23
IR vs MR	Glyma.09G126200	24	3.01442	3.01519	4.09479	2.48307e-26	2.90032e-23
IR vs MR	Glyma.15G159900	24	4.76121	4.91624	-1.84941	2.62737e-26	2.96656e-23
IR vs MR	Glyma.03G147700	24	3.82789	3.8285	5.13353	3.60608e-26	3.94029e-23
IR vs MR	Glyma.01G217700	24	3.27107	3.27133	6.1983	5.41504e-26	5.73199e-23
IR vs MR	Glyma.03G147800	24	4.72082	4.84291	-1.24596	6.91178e-26	7.09463e-23
IR vs MR	Glyma.03G215000	24	3.73611	3.7401	2.83856	8.73753e-26	8.70489e-23
IR vs MR	Glyma.12G141900	24	3.56038	3.56447	2.70067	1.02404e-25	9.91069e-23
IR vs MR	Glyma.07G149600	24	-3.78768	-3.85048	-0.622002	1.5747e-25	1.48167e-22
IR vs MR	Glyma.18G177000	24	3.18696	3.18747	4.76156	1.69264e-25	1.54959e-22
IR vs MR	Glyma.12G059300	24	4.03914	4.04619	2.1533	2.02464e-25	1.80475e-22
IR vs MR	Glyma.15G156200	24	4.41942	4.50253	-0.174713	2.46638e-25	2.12231e-22
IR vs MR	Glyma.07G033700	24	-3.65217	-3.6627	1.03732	2.5062e-25	2.12231e-22
IR vs MR	Glyma.05G065800	24	5.80847	6.03647	-0.805769	2.86672e-25	2.3684e-22
IR vs MR	Glyma.09G063300	24	3.10499	3.10701	2.93833	5.66045e-25	4.56515e-22
IR vs MR	Glyma.06G003100	24	3.57026	3.58108	1.11753	6.99628e-25	5.51128e-22
IR vs MR	Glyma.10G255800	24	3.21852	3.2408	-0.15748	7.27814e-25	5.60301e-22
IR vs MR	Glyma.06G262700	24	2.80186	2.80288	3.39692	7.61788e-25	5.73423e-22
IR vs MR	Glyma.20G207600	24	3.12239	3.13502	0.363775	8.16048e-25	6.00913e-22
IR vs MR	Glyma.15G172800	24	3.6327	3.64364	1.43546	9.42534e-25	6.79286e-22
IR vs MR	Glyma.10G261300	24	2.07186	2.07218	4.19741	9.73095e-25	6.86701e-22
IR vs MR	Glyma.18G229400	24	3.66063	3.68188	0.108812	1.18314e-24	8.17886e-22
IR vs MR	Glyma.06G154700	24	4.36413	4.41353	-0.473584	1.25845e-24	8.52549e-22
IR vs MR	Glyma.03G201700	24	2.82943	2.83094	3.26457	1.35392e-24	8.99241e-22
IR vs MR	Glyma.02G184200	24	3.4184	3.43429	0.355672	1.5283e-24	9.80197e-22
IR vs MR	Glyma.07G147600	24	3.42641	3.45335	-0.63017	1.53368e-24	9.80197e-22
IR vs MR	Glyma.02G006200	24	4.47386	4.49045	1.23176	2.00766e-24	1.25936e-21
IR vs MR	Glyma.14G053700	24	-3.70837	-3.72554	0.281575	2.06946e-24	1.27452e-21
IR vs MR	Glyma.19G132700	24	3.61591	3.64076	0.618289	2.23547e-24	1.35218e-21
IR vs MR	Glyma.10G229400	24	2.97106	2.97196	3.53573	2.54181e-24	1.5105e-21
IR vs MR	Glyma.07G186000	24	4.7743	4.82685	0.179239	2.63869e-24	1.54104e-21
IR vs MR	Glyma.08G204300	24	3.05771	3.0586	4.33715	3.33908e-24	1.91703e-21
IR vs MR	Glyma.08G042100	24	3.48611	3.50418	0.0315146	3.64128e-24	2.05569e-21
IR vs MR	Glyma.15G206800	24	2.79638	2.79782	3.00232	4.24766e-24	2.3587e-21
IR vs MR	Glyma.04G121000	24	3.56913	3.60295	-0.487176	4.47793e-24	2.44646e-21
IR vs MR	Glyma.09G185100	24	2.35775	2.3585	3.24006	4.58143e-24	2.46328e-21
IR vs MR	Glyma.08G306500	24	6.20129	6.29375	1.51657	5.8659e-24	3.10462e-21
IR vs MR	Glyma.04G052600	24	2.68259	2.6834	3.89278	6.38459e-24	3.32716e-21
IR vs MR	Glyma.07G087400	24	3.43995	3.44602	1.54603	7.38682e-24	3.79112e-21
IR vs MR	Glyma.10G107900	24	3.19899	3.20592	1.01749	8.74117e-24	4.41925e-21
IR vs MR	Glyma.07G095100	24	3.79867	3.83359	-0.310635	1.07877e-23	5.3737e-21
IR vs MR	Glyma.08G031700	24	3.2478	3.25294	1.71032	1.35424e-23	6.64813e-21
IR vs MR	Glyma.06G262000	24	3.8357	3.90858	-1.44072	1.93061e-23	9.34222e-21
IR vs MR	Glyma.19G245400	24	3.63065	3.63119	5.56749	2.1138e-23	1.00846e-20
IR vs MR	Glyma.04G244800	24	3.91893	3.94457	-0.0336404	2.29265e-23	1.0786e-20
IR vs MR	Glyma.10G007000	24	3.93047	3.93616	2.12472	3.45442e-23	1.6029e-20
IR vs MR	Glyma.07G179900	24	3.61172	3.65991	-0.762194	3.68911e-23	1.68867e-20
IR vs MR	Glyma.18G254500	24	4.42824	4.63513	-2.11244	4.76974e-23	2.15421e-20
IR vs MR	Glyma.10G028900	24	2.80995	2.8106	4.63317	5.65495e-23	2.5204e-20
IR vs MR	Glyma.18G242300	24	2.38806	2.38829	5.20389	5.79731e-23	2.55029e-20
IR vs MR	Glyma.03G171500	24	3.43643	3.4389	3.16548	6.13896e-23	2.66596e-20
IR vs MR	Glyma.19G088200	24	4.4892	4.5649	-0.490963	6.35006e-23	2.72273e-20
IR vs MR	Glyma.06G302800	24	2.76383	2.76674	2.45419	6.45901e-23	2.73482e-20
IR vs MR	Glyma.03G208400	24	3.71249	3.74646	0.00458749	6.88709e-23	2.88008e-20
IR vs MR	Glyma.16G202400	24	3.79894	3.86942	-1.19821	7.91871e-23	3.2711e-20
IR vs MR	Glyma.02G239100	24	3.02175	3.02372	3.18909	8.10378e-23	3.30722e-20
IR vs MR	Glyma.19G137800	24	2.98987	2.99096	3.70463	9.06821e-23	3.65675e-20
IR vs MR	Glyma.15G065100	24	3.06543	3.06762	2.78799	1.14136e-22	4.54839e-20
IR vs MR	Glyma.09G159000	24	3.97237	4.04917	-0.897691	1.4807e-22	5.83207e-20
IR vs MR	Glyma.06G299900	24	3.90193	3.91252	1.41555	1.51648e-22	5.90435e-20
IR vs MR	Glyma.04G099200	24	3.13568	3.14409	0.813527	1.55231e-22	5.97514e-20
IR vs MR	Glyma.19G003600	24	3.51321	3.51408	4.85495	1.9318e-22	7.35235e-20
IR vs MR	Glyma.01G217600	24	3.56818	3.56875	5.30884	2.03963e-22	7.67648e-20
IR vs MR	Glyma.03G242200	24	3.56114	3.56229	4.16507	2.09007e-22	7.76032e-20
IR vs MR	Glyma.03G143700	24	3.05268	3.05282	6.54662	2.10772e-22	7.76032e-20
IR vs MR	Glyma.13G262800	24	6.23445	7.14491	-1.49203	2.20738e-22	8.03986e-20
IR vs MR	Glyma.02G086900	24	3.17176	3.20489	-1.12417	2.39906e-22	8.64502e-20
IR vs MR	Glyma.09G048900	24	3.8863	3.89437	2.02058	2.55582e-22	9.11297e-20
IR vs MR	Glyma.06G304300	24	4.15061	4.27226	-1.8849	3.00354e-22	1.04923e-19
IR vs MR	Glyma.18G236800	24	2.29813	2.2996	2.56634	3.00555e-22	1.04923e-19
IR vs MR	Glyma.15G128700	24	3.55546	3.55557	7.62045	3.03559e-22	1.04923e-19
IR vs MR	Glyma.14G144300	24	2.53862	2.54081	2.14898	3.11905e-22	1.06719e-19
IR vs MR	Glyma.08G292000	24	2.98806	2.98896	4.00276	3.26389e-22	1.10558e-19
IR vs MR	Glyma.09G010700	24	2.79469	2.79494	5.90176	3.47562e-22	1.16564e-19
IR vs MR	Glyma.11G022800	24	3.80846	3.82764	0.291973	4.18163e-22	1.38867e-19
IR vs MR	Glyma.11G025600	24	3.07541	3.07565	5.92207	4.25693e-22	1.39995e-19
IR vs MR	Glyma.16G014700	24	3.69547	3.69824	3.51826	5.0273e-22	1.6374e-19
IR vs MR	Glyma.16G019900	24	3.31296	3.31378	4.46399	5.23644e-22	1.68927e-19
IR vs MR	Glyma.09G010800	24	4.42436	4.52213	-1.14752	5.80636e-22	1.85546e-19
IR vs MR	Glyma.03G181700	24	2.52902	2.53004	3.06378	6.80818e-22	2.15526e-19
IR vs MR	Glyma.11G087300	24	2.69232	2.69283	4.52256	7.44975e-22	2.33653e-19
IR vs MR	Glyma.20G169200	24	3.40893	3.40908	6.85119	7.52563e-22	2.33868e-19
IR vs MR	Glyma.16G017500	24	5.03743	5.05409	1.58789	8.6607e-22	2.66694e-19
IR vs MR	Glyma.02G028400	24	4.20945	4.211	4.49307	9.15453e-22	2.79362e-19
IR vs MR	Glyma.15G124400	24	2.92266	2.92522	2.31913	1.00964e-21	3.05353e-19
IR vs MR	Glyma.18G238100	24	4.58056	4.63946	0.461256	1.09738e-21	3.28951e-19
IR vs MR	Glyma.08G277000	24	3.22658	3.22718	4.85352	1.17655e-21	3.4959e-19
IR vs MR	Glyma.10G275200	24	3.01012	3.01885	0.493484	1.19896e-21	3.53151e-19
IR vs MR	Glyma.10G250300	24	2.83467	2.83663	2.92084	1.26441e-21	3.67113e-19
IR vs MR	Glyma.10G295300	24	3.92769	3.92784	7.736	1.26804e-21	3.67113e-19
IR vs MR	Glyma.02G244100	24	3.0791	3.09323	-0.000955267	1.41294e-21	4.03992e-19
IR vs MR	Glyma.11G036100	24	2.51428	2.5176	1.36476	1.41927e-21	4.03992e-19
IR vs MR	Glyma.16G173000	24	3.43396	3.43549	3.56491	1.56598e-21	4.42037e-19
IR vs MR	Glyma.18G247600	24	4.02152	4.08491	-1.34769	1.58529e-21	4.4379e-19
IR vs MR	Glyma.18G273200	24	3.36371	3.36446	4.57091	1.75872e-21	4.88304e-19
IR vs MR	Glyma.20G113500	24	2.21958	2.22123	2.20692	1.82565e-21	5.02767e-19
IR vs MR	Glyma.13G326400	24	2.18387	2.184	5.73379	1.84915e-21	5.0513e-19
IR vs MR	Glyma.19G030500	24	2.64787	2.64889	3.4106	2.35675e-21	6.38642e-19
IR vs MR	Glyma.03G045600	24	2.39865	2.39901	5.16969	2.41603e-21	6.49509e-19
IR vs MR	Glyma.13G100400	24	3.22971	3.263	-0.882575	2.46948e-21	6.58652e-19
IR vs MR	Glyma.07G120900	24	2.91267	2.91456	2.79603	2.588e-21	6.84869e-19
IR vs MR	Glyma.19G094100	24	3.30545	3.30716	3.35718	3.36924e-21	8.847e-19
IR vs MR	Glyma.09G049300	24	3.88982	3.8915	3.97268	3.56664e-21	9.29329e-19
IR vs MR	Glyma.20G010200	24	3.69441	3.71185	0.687523	3.94517e-21	1.02011e-18
IR vs MR	Glyma.12G015300	24	2.95746	2.9585	3.8801	4.00091e-21	1.02017e-18
IR vs MR	Glyma.06G310100	24	2.98634	2.98689	4.15788	4.00564e-21	1.02017e-18
IR vs MR	Glyma.19G246700	24	4.42821	4.52305	-1.07798	4.06136e-21	1.02664e-18
IR vs MR	Glyma.17G030000	24	3.16588	3.16624	5.38039	4.37308e-21	1.09725e-18
IR vs MR	Glyma.01G244100	24	4.42696	4.56237	-1.29714	5.01163e-21	1.24823e-18
IR vs MR	Glyma.13G256400	24	3.73006	3.7402	1.42992	5.06643e-21	1.25069e-18
IR vs MR	Glyma.09G282900	24	-3.92428	-3.9683	-0.742441	5.09538e-21	1.25069e-18
IR vs MR	Glyma.06G291900	24	4.53183	4.70805	-1.9087	5.14098e-21	1.25281e-18
IR vs MR	Glyma.17G076100	24	4.16397	4.30752	-2.1862	5.73947e-21	1.38866e-18
IR vs MR	Glyma.09G037100	24	3.86885	3.87138	4.04554	5.85254e-21	1.40598e-18
IR vs MR	Glyma.04G097900	24	3.87734	3.91558	-0.555837	6.16029e-21	1.46859e-18
IR vs MR	Glyma.06G249400	24	2.98825	2.99498	1.25813	6.19988e-21	1.46859e-18
IR vs MR	Glyma.20G098500	24	3.72088	3.75184	0.066566	6.52755e-21	1.53547e-18
IR vs MR	Glyma.17G039200	24	2.16092	2.16105	5.69392	6.57935e-21	1.53698e-18
IR vs MR	Glyma.19G231800	24	4.01878	4.03527	1.52999	6.7156e-21	1.55806e-18
IR vs MR	Glyma.16G146700	24	4.43151	4.45131	1.08902	6.95413e-21	1.59407e-18
IR vs MR	Glyma.02G029400	24	2.86584	2.86778	2.85345	6.96491e-21	1.59407e-18
IR vs MR	Glyma.20G140200	24	3.7273	3.74929	0.0945689	7.32451e-21	1.66512e-18
IR vs MR	Glyma.08G341200	24	3.89798	3.90619	2.46937	7.51964e-21	1.69809e-18
IR vs MR	Glyma.13G196500	24	2.33511	2.33576	3.71135	8.5172e-21	1.91062e-18
IR vs MR	Glyma.11G252700	24	2.76052	2.76153	3.48213	9.81183e-21	2.18655e-18
IR vs MR	Glyma.11G184800	24	-3.26826	-3.30066	-0.395354	1.01443e-20	2.24587e-18
IR vs MR	Glyma.12G234800	24	3.31808	3.31873	5.40784	1.05077e-20	2.31121e-18
IR vs MR	Glyma.16G039300	24	2.75977	2.76056	4.14777	1.14541e-20	2.50314e-18
IR vs MR	Glyma.07G083900	24	3.13411	3.13493	3.99831	1.16069e-20	2.52027e-18
IR vs MR	Glyma.18G254700	24	4.30725	4.37584	-0.886348	1.36428e-20	2.94345e-18
IR vs MR	Glyma.12G188900	24	2.99781	3.00171	2.10313	1.37346e-20	2.9445e-18
IR vs MR	Glyma.08G244800	24	3.74798	3.74974	3.50644	1.39518e-20	2.97225e-18
IR vs MR	Glyma.16G064200	24	3.3764	3.38913	1.04127	1.46359e-20	3.09851e-18
IR vs MR	Glyma.06G258000	24	3.1906	3.19942	0.560651	1.77733e-20	3.73934e-18
IR vs MR	Glyma.02G233400	24	3.38932	3.41231	-0.206503	1.82286e-20	3.81147e-18
IR vs MR	Glyma.01G036900	24	3.75667	3.75761	4.96465	1.84524e-20	3.8346e-18
IR vs MR	Glyma.10G046900	24	2.45129	2.45362	2.28378	2.01036e-20	4.15225e-18
IR vs MR	Glyma.19G011700	24	2.99773	2.99789	6.85763	2.04934e-20	4.20712e-18
IR vs MR	Glyma.07G019100	24	2.5955	2.59571	5.84336	2.45538e-20	5.0103e-18
IR vs MR	Glyma.12G161400	24	4.27236	4.28056	2.30111	2.47636e-20	5.02286e-18
IR vs MR	Glyma.19G229500	24	2.9803	2.98892	0.33407	2.61149e-20	5.2614e-18
IR vs MR	Glyma.10G239700	24	2.979	2.98366	1.6324	2.62503e-20	5.2614e-18
IR vs MR	Glyma.09G196400	24	2.77846	2.78336	1.4517	2.80358e-20	5.58622e-18
IR vs MR	Glyma.04G004500	24	3.27031	3.27119	4.61304	2.86826e-20	5.68168e-18
IR vs MR	Glyma.10G005400	24	3.10076	3.11115	0.864154	3.04769e-20	6.00199e-18
IR vs MR	Glyma.01G108700	24	2.36363	2.36386	5.2602	3.2315e-20	6.32719e-18
IR vs MR	Glyma.17G147500	24	3.65933	3.65941	8.60241	3.50577e-20	6.82476e-18
IR vs MR	Glyma.17G030300	24	2.41333	2.4134	7.33948	3.5489e-20	6.86926e-18
IR vs MR	Glyma.05G191000	24	3.40876	3.41252	3.05077	3.80016e-20	7.31379e-18
IR vs MR	Glyma.15G063400	24	2.42909	2.43051	2.31296	3.9525e-20	7.56402e-18
IR vs MR	Glyma.08G062900	24	4.48753	4.67742	-2.02205	4.19447e-20	7.98198e-18
IR vs MR	Glyma.20G129900	24	3.26553	3.26579	5.81717	4.39724e-20	8.30047e-18
IR vs MR	Glyma.07G073900	24	2.54744	2.54978	2.00462	4.41084e-20	8.30047e-18
IR vs MR	Glyma.01G134600	24	3.82264	3.82345	4.88927	5.69669e-20	1.0661e-17
IR vs MR	Glyma.18G256900	24	4.04819	4.11763	-1.08661	5.75735e-20	1.07153e-17
IR vs MR	Glyma.14G015300	24	4.19777	4.28605	-1.51055	5.79694e-20	1.073e-17
IR vs MR	Glyma.07G039700	24	3.07454	3.0757	3.76257	6.42803e-20	1.18335e-17
IR vs MR	Glyma.13G088300	24	2.82698	2.82868	2.79593	6.66734e-20	1.22077e-17
IR vs MR	Glyma.02G088100	24	4.51044	4.65352	-1.07356	7.14812e-20	1.30176e-17
IR vs MR	Glyma.19G113100	24	-2.80188	-2.81853	-0.1561	7.29493e-20	1.3214e-17
IR vs MR	Glyma.20G139500	24	2.57142	2.57228	3.84291	7.52193e-20	1.35527e-17
IR vs MR	Glyma.17G088500	24	2.64874	2.65007	2.95786	8.15667e-20	1.45918e-17
IR vs MR	Glyma.06G317800	24	2.56105	2.56267	2.45269	8.18479e-20	1.45918e-17
IR vs MR	Glyma.17G184900	24	5.00734	5.43485	-1.45892	8.79601e-20	1.55993e-17
IR vs MR	Glyma.01G127100	24	3.71519	3.73097	1.01925	1.02812e-19	1.81382e-17
IR vs MR	Glyma.14G208000	24	3.22665	3.23347	1.30384	1.03347e-19	1.81382e-17
IR vs MR	Glyma.16G164200	24	2.56206	2.5621	7.89617	1.11796e-19	1.95199e-17
IR vs MR	Glyma.10G097700	24	3.62788	3.66667	-0.594449	1.16927e-19	2.03111e-17
IR vs MR	Glyma.05G080500	24	2.28216	2.28449	1.67828	1.18135e-19	2.03373e-17
IR vs MR	Glyma.13G173500	24	2.48054	2.48057	8.39438	1.18677e-19	2.03373e-17
IR vs MR	Glyma.06G303100	24	2.38093	2.38178	4.23708	1.18879e-19	2.03373e-17
IR vs MR	Glyma.07G150200	24	3.39092	3.39192	4.63638	1.20907e-19	2.05802e-17
IR vs MR	Glyma.01G086900	24	2.45585	2.45651	3.92568	1.2294e-19	2.08217e-17
IR vs MR	Glyma.16G212400	24	3.23363	3.23408	5.64528	1.25316e-19	2.11185e-17
IR vs MR	Glyma.18G213200	24	2.59812	2.59866	4.1211	1.34226e-19	2.25081e-17
IR vs MR	Glyma.07G140100	24	2.2821	2.28469	1.84756	1.39168e-19	2.31397e-17
IR vs MR	Glyma.18G278900	24	3.03992	3.04416	2.21454	1.39359e-19	2.31397e-17
IR vs MR	Glyma.09G198900	24	3.13139	3.13551	2.10182	1.44105e-19	2.3811e-17
IR vs MR	Glyma.15G122200	24	4.10647	4.12842	0.443787	1.46887e-19	2.41202e-17
IR vs MR	Glyma.19G239000	24	2.90537	2.90584	4.91107	1.474e-19	2.41202e-17
IR vs MR	Glyma.05G114800	24	3.84508	3.85596	1.37543	1.51805e-19	2.47216e-17
IR vs MR	Glyma.04G212200	24	4.14365	4.16091	0.664739	1.64368e-19	2.66394e-17
IR vs MR	Glyma.07G088200	24	3.19582	3.20246	1.8431	1.75955e-19	2.83815e-17
IR vs MR	Glyma.02G085600	24	2.30695	2.30884	1.65213	1.7894e-19	2.85379e-17
IR vs MR	Glyma.04G036600	24	3.76742	3.79468	0.0426843	1.79114e-19	2.85379e-17
IR vs MR	Glyma.12G021300	24	3.21292	3.22037	0.760269	1.79452e-19	2.85379e-17
IR vs MR	Glyma.02G028800	24	2.98466	2.98788	2.50406	1.87718e-19	2.97129e-17
IR vs MR	Glyma.02G043500	24	2.83459	2.83776	1.5215	2.09682e-19	3.30352e-17
IR vs MR	Glyma.08G133100	24	3.73545	3.74288	1.49439	2.26315e-19	3.54906e-17
IR vs MR	Glyma.05G042600	24	-3.12251	-3.1484	-0.775484	2.2841e-19	3.5654e-17
IR vs MR	Glyma.08G191300	24	3.59647	3.62199	-0.159952	2.3348e-19	3.62784e-17
IR vs MR	Glyma.20G010000	24	3.89254	3.90833	1.135	2.35277e-19	3.63906e-17
IR vs MR	Glyma.06G202300	24	3.3034	3.30641	2.4365	2.44545e-19	3.76522e-17
IR vs MR	Glyma.12G054200	24	3.64751	3.6484	4.65612	2.6439e-19	4.05235e-17
IR vs MR	Glyma.04G079300	24	2.8873	2.89229	1.96646	3.13689e-19	4.7863e-17
IR vs MR	Glyma.08G216300	24	2.72131	2.72841	1.07008	3.37441e-19	5.12563e-17
IR vs MR	Glyma.17G166600	24	3.911	3.91594	2.02382	3.56631e-19	5.39293e-17
IR vs MR	Glyma.14G030700	24	2.88016	2.8947	-0.0105449	3.68543e-19	5.54829e-17
IR vs MR	Glyma.14G048900	24	3.90409	3.91451	1.60345	3.75754e-19	5.63183e-17
IR vs MR	Glyma.02G268200	24	3.69309	3.69356	5.68145	4.06147e-19	6.06054e-17
IR vs MR	Glyma.13G109800	24	3.76955	3.77164	4.95267	4.23049e-19	6.28506e-17
IR vs MR	Glyma.20G013400	24	3.01026	3.01142	3.43785	4.33921e-19	6.41636e-17
IR vs MR	Glyma.03G096200	24	5.02079	5.33697	-1.60139	4.35675e-19	6.41636e-17
IR vs MR	Glyma.08G341100	24	3.55692	3.56527	2.13477	4.72463e-19	6.92802e-17
IR vs MR	Glyma.06G137000	24	3.2912	3.2928	3.70061	5.10993e-19	7.46072e-17
IR vs MR	Glyma.10G253900	24	3.13127	3.15368	-0.33971	6.22797e-19	9.05407e-17
IR vs MR	Glyma.14G171700	24	2.86838	2.87063	2.23993	6.48985e-19	9.39447e-17
IR vs MR	Glyma.13G218200	24	3.0643	3.07502	0.817573	6.62716e-19	9.55242e-17
IR vs MR	Glyma.06G104700	24	-2.42915	-2.43475	0.9155	6.7888e-19	9.74393e-17
IR vs MR	Glyma.11G018500	24	2.92658	2.92816	3.08346	6.85e-19	9.7903e-17
IR vs MR	Glyma.14G049500	24	2.60783	2.60827	5.35323	7.00122e-19	9.96439e-17
IR vs MR	Glyma.01G221200	24	3.74956	3.81279	-0.947313	7.092e-19	1.00514e-16
IR vs MR	Glyma.20G178000	24	3.84755	3.86524	0.893974	7.47558e-19	1.05508e-16
IR vs MR	Glyma.06G263100	24	2.94653	2.94711	4.82678	7.90299e-19	1.11078e-16
IR vs MR	Glyma.13G233900	24	2.592	2.60215	0.0085065	8.11288e-19	1.13557e-16
IR vs MR	Glyma.18G254100	24	3.46191	3.46288	4.04055	8.24428e-19	1.14921e-16
IR vs MR	Glyma.05G173500	24	2.43279	2.43969	0.227696	8.30062e-19	1.15232e-16
IR vs MR	Glyma.01G244000	24	3.63833	3.67374	-0.262963	8.66345e-19	1.19778e-16
IR vs MR	Glyma.07G108200	24	4.35082	4.5565	-2.26909	9.50317e-19	1.30854e-16
IR vs MR	Glyma.18G244100	24	2.4539	2.45475	3.10648	9.63435e-19	1.32123e-16
IR vs MR	Glyma.07G121900	24	2.60939	2.60988	4.07041	9.85519e-19	1.34607e-16
IR vs MR	Glyma.04G042100	24	3.53205	3.53364	4.13428	9.98546e-19	1.35838e-16
IR vs MR	Glyma.10G295200	24	3.79356	3.80006	1.95682	1.01051e-18	1.36916e-16
IR vs MR	Glyma.12G207400	24	3.5498	3.55271	2.89003	1.07206e-18	1.44677e-16
IR vs MR	Glyma.06G235500	24	3.67325	3.67483	4.401	1.14855e-18	1.54384e-16
IR vs MR	Glyma.15G145700	24	3.61202	3.63597	-0.165392	1.17944e-18	1.57909e-16
IR vs MR	Glyma.13G193800	24	3.07527	3.09424	-0.41608	1.21929e-18	1.62602e-16
IR vs MR	Glyma.19G052700	24	4.47562	4.57878	-1.29939	1.26577e-18	1.68139e-16
IR vs MR	Glyma.11G062600	24	3.76616	3.76648	6.00761	1.33902e-18	1.77174e-16
IR vs MR	Glyma.14G049000	24	3.21884	3.21952	4.62698	1.35883e-18	1.79096e-16
IR vs MR	Glyma.17G041200	24	3.69833	3.7004	3.12641	1.41887e-18	1.85738e-16
IR vs MR	Glyma.12G234600	24	5.65214	6.01582	-1.72762	1.42019e-18	1.85738e-16
IR vs MR	Glyma.02G005600	24	2.92502	2.92663	3.25851	1.43208e-18	1.86572e-16
IR vs MR	Glyma.13G322100	24	-3.50139	-3.53008	-0.71945	1.44735e-18	1.8784e-16
IR vs MR	Glyma.06G258200	24	3.53762	3.61617	-1.82834	1.46012e-18	1.88773e-16
IR vs MR	Glyma.11G218900	24	2.95724	2.96072	2.11749	1.5154e-18	1.95176e-16
IR vs MR	Glyma.17G227900	24	2.10662	2.10681	5.16022	1.52717e-18	1.95947e-16
IR vs MR	Glyma.06G141600	24	3.79667	3.81141	0.870635	1.56938e-18	2.00602e-16
IR vs MR	Glyma.01G215100	24	2.45286	2.45311	5.23298	1.57951e-18	2.01138e-16
IR vs MR	Glyma.06G023900	24	-2.86351	-2.86473	2.78344	1.61519e-18	2.04911e-16
IR vs MR	Glyma.20G168500	24	4.00471	4.02196	0.983988	1.65493e-18	2.0917e-16
IR vs MR	Glyma.13G030300	24	3.71894	3.7214	3.12875	1.74284e-18	2.19462e-16
IR vs MR	Glyma.04G058100	24	3.65316	3.65438	4.04053	1.7999e-18	2.25807e-16
IR vs MR	Glyma.13G093300	24	4.05676	4.07019	0.856984	1.81057e-18	2.26308e-16
IR vs MR	Glyma.08G175200	24	3.34645	3.3472	4.62618	1.86075e-18	2.31725e-16
IR vs MR	Glyma.13G162900	24	2.51918	2.52105	3.06053	1.89052e-18	2.3457e-16
IR vs MR	Glyma.20G220200	24	2.10649	2.10824	2.10901	1.90032e-18	2.34925e-16
IR vs MR	Glyma.15G232200	24	3.85254	3.87544	0.16962	2.0151e-18	2.47651e-16
IR vs MR	Glyma.08G172300	24	2.88696	2.88924	2.58452	2.01788e-18	2.47651e-16
IR vs MR	Glyma.05G099300	24	3.70557	3.71249	1.38843	2.1331e-18	2.60846e-16
IR vs MR	Glyma.17G030400	24	3.77188	3.7721	6.6271	2.31738e-18	2.82362e-16
IR vs MR	Glyma.01G141100	24	2.8832	2.88512	3.00588	2.37588e-18	2.88452e-16
IR vs MR	Glyma.14G004300	24	2.21353	2.21436	2.96059	2.39261e-18	2.89445e-16
IR vs MR	Glyma.04G017200	24	2.34125	2.3431	2.17233	2.41555e-18	2.91181e-16
IR vs MR	Glyma.07G110300	24	4.42021	4.56312	-1.23972	2.47028e-18	2.96394e-16
IR vs MR	Glyma.19G229400	24	2.42066	2.42164	2.84345	2.47986e-18	2.96394e-16
IR vs MR	Glyma.04G107500	24	2.27805	2.27863	3.77501	2.48504e-18	2.96394e-16
IR vs MR	Glyma.05G161300	24	3.03916	3.05029	0.366003	2.51096e-18	2.98434e-16
IR vs MR	Glyma.05G161600	24	2.17931	2.18094	2.3879	2.54818e-18	3.01799e-16
IR vs MR	Glyma.18G225400	24	3.65489	3.7238	-0.897872	2.59693e-18	3.06501e-16
IR vs MR	Glyma.16G180300	24	2.86087	2.87135	0.878487	3.0887e-18	3.63276e-16
IR vs MR	Glyma.01G124500	24	3.43742	3.44474	1.6221	3.10475e-18	3.639e-16
IR vs MR	Glyma.07G243900	24	3.52048	3.52105	5.32531	3.15136e-18	3.68089e-16
IR vs MR	Glyma.13G279700	24	4.57557	4.72701	-1.72592	3.16987e-18	3.6898e-16
IR vs MR	Glyma.03G015900	24	3.81152	3.82151	1.37466	3.40606e-18	3.95115e-16
IR vs MR	Glyma.20G231200	24	2.40565	2.40695	3.18635	3.50016e-18	4.04645e-16
IR vs MR	Glyma.12G234500	24	3.015	3.01602	3.96735	3.5745e-18	4.11833e-16
IR vs MR	Glyma.09G032100	24	3.10266	3.10386	3.86686	3.72018e-18	4.27165e-16
IR vs MR	Glyma.13G168200	24	3.57016	3.57161	3.76421	3.84276e-18	4.3975e-16
IR vs MR	Glyma.07G229100	24	3.06943	3.07212	2.85159	3.89941e-18	4.4473e-16
IR vs MR	Glyma.06G294100	24	3.11647	3.12065	1.67105	4.06753e-18	4.62347e-16
IR vs MR	Glyma.15G211300	24	4.44111	4.47644	1.07932	4.16997e-18	4.72406e-16
IR vs MR	Glyma.17G233500	24	2.99004	3.00912	0.22555	4.21982e-18	4.7646e-16
IR vs MR	Glyma.13G035800	24	2.61035	2.61252	2.18725	4.33378e-18	4.87702e-16
IR vs MR	Glyma.09G053700	24	3.37369	3.37586	2.94348	4.69808e-18	5.26947e-16
IR vs MR	Glyma.03G233800	24	3.79533	3.82283	0.374322	4.82598e-18	5.39506e-16
IR vs MR	Glyma.18G268200	24	2.56316	2.56436	3.15043	4.87591e-18	5.43295e-16
IR vs MR	Glyma.01G187700	24	2.66076	2.66103	5.58458	4.91486e-18	5.4584e-16
IR vs MR	Glyma.06G034700	24	3.16662	3.17567	0.47355	4.95171e-18	5.48135e-16
IR vs MR	Glyma.14G051600	24	3.7131	3.78644	-1.65825	5.22601e-18	5.76615e-16
IR vs MR	Glyma.08G010400	24	3.22428	3.2341	1.50117	5.45861e-18	6.00324e-16
IR vs MR	Glyma.08G352200	24	2.57671	2.5787	2.45341	5.53716e-18	6.06991e-16
IR vs MR	Glyma.08G352400	24	3.55635	3.5799	-0.271801	5.71546e-18	6.24516e-16
IR vs MR	Glyma.11G120900	24	2.0957	2.09586	5.36686	6.09864e-18	6.62113e-16
IR vs MR	Glyma.03G263000	24	3.30091	3.30362	2.52423	6.6077e-18	7.15088e-16
IR vs MR	Glyma.03G147600	24	4.39272	4.42815	-0.137687	7.38826e-18	7.97014e-16
IR vs MR	Glyma.02G034000	24	2.25141	2.25165	5.25961	7.81857e-18	8.40757e-16
IR vs MR	Glyma.13G152900	24	2.73405	2.7352	2.86859	8.32654e-18	8.92547e-16
IR vs MR	Glyma.04G245000	24	2.68786	2.69066	1.82849	1.12086e-17	1.19392e-15
IR vs MR	Glyma.U027400	24	3.30338	3.30358	6.47307	1.15612e-17	1.22378e-15
IR vs MR	Glyma.08G341400	24	3.00555	3.00562	7.83165	1.17716e-17	1.23909e-15
IR vs MR	Glyma.16G008600	24	2.58917	2.5893	6.51449	1.17789e-17	1.23909e-15
IR vs MR	Glyma.08G235300	24	3.75264	3.75675	2.89781	1.19425e-17	1.2524e-15
IR vs MR	Glyma.13G045700	24	3.59896	3.61841	0.386574	1.24283e-17	1.29933e-15
IR vs MR	Glyma.14G145800	24	4.72151	4.81012	-0.062703	1.30706e-17	1.36228e-15
IR vs MR	Glyma.11G066600	24	5.50395	5.93173	-1.94606	1.33479e-17	1.38418e-15
IR vs MR	Glyma.03G073200	24	2.89463	2.90676	0.445484	1.33625e-17	1.38418e-15
IR vs MR	Glyma.19G025200	24	2.45669	2.45793	2.94068	1.36357e-17	1.40818e-15
IR vs MR	Glyma.08G140600	24	3.68168	3.68298	3.92584	1.44208e-17	1.48472e-15
IR vs MR	Glyma.08G171300	24	5.17928	5.60667	-2.25371	1.45249e-17	1.49091e-15
IR vs MR	Glyma.08G341300	24	3.14322	3.14342	6.66055	1.48267e-17	1.51545e-15
IR vs MR	Glyma.18G300800	24	-2.61833	-2.62508	0.64274	1.48534e-17	1.51545e-15
IR vs MR	Glyma.09G272100	24	2.54869	2.54927	3.74624	1.49535e-17	1.52108e-15
IR vs MR	Glyma.19G198700	24	3.85261	3.89866	-1.13895	1.50498e-17	1.52629e-15
IR vs MR	Glyma.10G237100	24	3.29957	3.31333	0.461039	1.52307e-17	1.54002e-15
IR vs MR	Glyma.16G153400	24	3.54038	3.54074	6.06709	1.52981e-17	1.54224e-15
IR vs MR	Glyma.01G004200	24	2.27265	2.27345	3.56594	1.64299e-17	1.65143e-15
IR vs MR	Glyma.16G145600	24	2.49493	2.49535	4.57634	1.66112e-17	1.6647e-15
IR vs MR	Glyma.18G062500	24	-2.9119	-2.94115	-1.16003	1.71823e-17	1.71686e-15
IR vs MR	Glyma.18G064100	24	2.39154	2.39306	2.23463	1.7312e-17	1.72473e-15
IR vs MR	Glyma.04G070500	24	-2.81503	-2.82247	0.597722	1.86497e-17	1.85255e-15
IR vs MR	Glyma.10G172700	24	2.65174	2.65182	7.62226	1.90388e-17	1.88567e-15
IR vs MR	Glyma.08G295400	24	3.25191	3.28708	-1.39187	1.95217e-17	1.92785e-15
IR vs MR	Glyma.19G255500	24	3.07414	3.07458	4.65379	1.95785e-17	1.92785e-15
IR vs MR	Glyma.07G128000	24	-3.09654	-3.11377	0.134655	2.04867e-17	2.01144e-15
IR vs MR	Glyma.13G234800	24	3.66857	3.80936	-2.1665	2.08363e-17	2.03985e-15
IR vs MR	Glyma.02G029900	24	6.09799	6.24297	0.577804	2.14506e-17	2.09394e-15
IR vs MR	Glyma.01G014200	24	2.41011	2.41129	3.28925	2.24238e-17	2.18159e-15
IR vs MR	Glyma.05G237200	24	3.07453	3.07602	2.98117	2.24774e-17	2.18159e-15
IR vs MR	Glyma.13G267600	24	3.74001	3.75305	0.862378	2.25967e-17	2.18691e-15
IR vs MR	Glyma.13G035900	24	3.17112	3.17193	3.65716	2.34783e-17	2.26575e-15
IR vs MR	Glyma.06G149100	24	4.05722	4.06614	1.62301	2.40934e-17	2.31194e-15
IR vs MR	Glyma.09G028000	24	2.58023	2.58223	2.04942	2.51963e-17	2.41095e-15
IR vs MR	Glyma.02G187200	24	2.91007	2.91066	4.64905	2.54229e-17	2.42577e-15
IR vs MR	Glyma.20G148000	24	4.1592	4.3214	-1.54391	2.64464e-17	2.51634e-15
IR vs MR	Glyma.13G285300	24	3.45082	3.45097	7.02862	2.71678e-17	2.57774e-15
IR vs MR	Glyma.13G251700	24	5.00898	5.05582	1.15691	2.78176e-17	2.63203e-15
IR vs MR	Glyma.11G218600	24	2.55204	2.57043	-0.340554	2.82048e-17	2.66123e-15
IR vs MR	Glyma.18G242900	24	2.35706	2.3581	3.10641	2.85186e-17	2.68336e-15
IR vs MR	Glyma.03G226800	24	3.00595	3.01364	0.776729	3.23699e-17	3.0373e-15
IR vs MR	Glyma.17G147400	24	3.35808	3.3652	1.47732	3.26106e-17	3.05143e-15
IR vs MR	Glyma.09G200500	24	2.51882	2.52775	0.204978	3.36591e-17	3.14087e-15
IR vs MR	Glyma.13G346700	24	3.85468	3.85679	3.10457	3.57325e-17	3.32519e-15
IR vs MR	Glyma.18G202400	24	3.35097	3.36135	0.757593	3.59585e-17	3.33705e-15
IR vs MR	Glyma.05G175800	24	3.24344	3.24709	2.03846	3.61532e-17	3.34562e-15
IR vs MR	Glyma.01G238800	24	3.36416	3.36475	5.04671	3.62484e-17	3.34562e-15
IR vs MR	Glyma.20G163900	24	2.86534	2.86677	2.9363	3.64913e-17	3.35888e-15
IR vs MR	Glyma.19G164100	24	3.13827	3.14574	1.20661	3.74207e-17	3.4351e-15
IR vs MR	Glyma.18G009800	24	3.58091	3.58622	2.11654	3.99886e-17	3.66091e-15
IR vs MR	Glyma.03G130700	24	2.62769	2.63309	1.22469	4.26821e-17	3.89696e-15
IR vs MR	Glyma.01G192500	24	-2.29356	-2.29754	1.01131	4.34938e-17	3.95323e-15
IR vs MR	Glyma.06G306200	24	3.67624	3.69787	0.136032	4.35318e-17	3.95323e-15
IR vs MR	Glyma.18G238800	24	3.42455	3.43022	1.90358	4.43417e-17	4.016e-15
IR vs MR	Glyma.08G211100	24	2.67551	2.67789	2.3726	4.47638e-17	4.04342e-15
IR vs MR	Glyma.16G220900	24	2.38854	2.38931	3.43428	4.69316e-17	4.22797e-15
IR vs MR	Glyma.06G019500	24	3.39632	3.39953	2.25706	4.80563e-17	4.3178e-15
IR vs MR	Glyma.06G100900	24	3.22118	3.22416	2.26181	4.98174e-17	4.46419e-15
IR vs MR	Glyma.15G071000	24	2.9556	2.95577	6.27503	5.08152e-17	4.54159e-15
IR vs MR	Glyma.08G352500	24	2.01164	2.01345	1.89205	5.3492e-17	4.76825e-15
IR vs MR	Glyma.07G103700	24	2.72798	2.72976	2.18307	5.3691e-17	4.77343e-15
IR vs MR	Glyma.03G241500	24	2.36327	2.36337	6.69042	5.41171e-17	4.79872e-15
IR vs MR	Glyma.19G052600	24	4.53742	4.64285	-1.04884	5.51796e-17	4.88015e-15
IR vs MR	Glyma.03G040900	24	2.67414	2.68041	0.863471	5.74082e-17	5.06403e-15
IR vs MR	Glyma.19G041400	24	-2.14253	-2.14596	0.988897	5.82784e-17	5.12744e-15
IR vs MR	Glyma.04G054200	24	4.17029	4.21719	-0.613644	6.08703e-17	5.34161e-15
IR vs MR	Glyma.03G201300	24	3.50851	3.51017	3.57964	6.49774e-17	5.68728e-15
IR vs MR	Glyma.06G043000	24	4.42204	4.42483	4.17157	6.85437e-17	5.98397e-15
IR vs MR	Glyma.19G259300	24	3.41883	3.41895	7.47406	7.10258e-17	6.18473e-15
IR vs MR	Glyma.03G026600	24	3.37136	3.38378	0.979042	7.14753e-17	6.2079e-15
IR vs MR	Glyma.08G235400	24	3.82854	3.82892	6.30049	7.86259e-17	6.81149e-15
IR vs MR	Glyma.13G293200	24	2.69992	2.70063	4.29666	8.50729e-17	7.35121e-15
IR vs MR	Glyma.03G232400	24	2.46348	2.46406	3.82285	8.77587e-17	7.56399e-15
IR vs MR	Glyma.10G018800	24	2.51068	2.51667	1.10098	8.83694e-17	7.5973e-15
IR vs MR	Glyma.09G075200	24	2.59468	2.59669	2.38821	9.0848e-17	7.79062e-15
IR vs MR	Glyma.10G023300	24	2.73899	2.74086	2.8807	9.2623e-17	7.92278e-15
IR vs MR	Glyma.13G293700	24	3.64744	3.65279	2.19708	9.56338e-17	8.15971e-15
IR vs MR	Glyma.02G234200	24	2.64105	2.64158	4.68867	9.63011e-17	8.196e-15
IR vs MR	Glyma.18G103400	24	-2.53105	-2.532	3.76973	1.03062e-16	8.74941e-15
IR vs MR	Glyma.18G254000	24	3.62629	3.63249	1.53044	1.03994e-16	8.80647e-15
IR vs MR	Glyma.18G037100	24	-3.41004	-3.50564	-2.1799	1.10882e-16	9.36631e-15
IR vs MR	Glyma.13G252200	24	4.32463	4.43204	-0.820066	1.21869e-16	1.02688e-14
IR vs MR	Glyma.12G178500	24	-3.70132	-3.73513	-1.02617	1.23077e-16	1.03422e-14
IR vs MR	Glyma.02G053600	24	3.62021	3.62876	0.968217	1.23351e-16	1.03422e-14
IR vs MR	Glyma.02G284200	24	3.87134	3.91384	-1.08199	1.26434e-16	1.05556e-14
IR vs MR	Glyma.20G225200	24	3.70889	3.73871	0.889559	1.26518e-16	1.05556e-14
IR vs MR	Glyma.10G184600	24	3.64362	3.64436	6.20204	1.27595e-16	1.06192e-14
IR vs MR	Glyma.03G176300	24	2.22431	2.22443	6.43078	1.28369e-16	1.06574e-14
IR vs MR	Glyma.13G279900	24	2.88088	2.88141	4.88011	1.29665e-16	1.07387e-14
IR vs MR	Glyma.06G142100	24	3.27973	3.31344	-1.59623	1.30256e-16	1.07614e-14
IR vs MR	Glyma.07G220000	24	3.18699	3.18955	2.61804	1.34731e-16	1.1104e-14
IR vs MR	Glyma.08G134200	24	2.80985	2.81097	2.93164	1.35374e-16	1.11299e-14
IR vs MR	Glyma.07G076200	24	3.21411	3.22746	0.782319	1.37822e-16	1.13037e-14
IR vs MR	Glyma.04G121700	24	3.79654	3.79715	5.0555	1.4051e-16	1.14964e-14
IR vs MR	Glyma.19G164000	24	4.10275	4.25444	-2.27845	1.40939e-16	1.15037e-14
IR vs MR	Glyma.16G043200	24	3.55581	3.55707	4.35085	1.42038e-16	1.15655e-14
IR vs MR	Glyma.13G152800	24	2.38008	2.38478	0.900993	1.43455e-16	1.16529e-14
IR vs MR	Glyma.16G212600	24	2.57761	2.57884	3.24956	1.48294e-16	1.20172e-14
IR vs MR	Glyma.20G114200	24	3.19287	3.19561	3.12933	1.52458e-16	1.23251e-14
IR vs MR	Glyma.13G224900	24	3.14787	3.15473	1.42323	1.56875e-16	1.2652e-14
IR vs MR	Glyma.09G231500	24	2.86627	2.87094	1.9058	1.71371e-16	1.37883e-14
IR vs MR	Glyma.02G059200	24	2.43468	2.43519	4.46238	1.7311e-16	1.38951e-14
IR vs MR	Glyma.07G079600	24	4.28333	4.29988	1.06394	1.76593e-16	1.41412e-14
IR vs MR	Glyma.16G195600	24	4.03467	4.03603	4.33639	1.77509e-16	1.4181e-14
IR vs MR	Glyma.18G255500	24	3.50972	3.5755	-1.68466	1.79232e-16	1.4285e-14
IR vs MR	Glyma.13G349300	24	3.16582	3.16737	4.32876	1.8254e-16	1.45145e-14
IR vs MR	Glyma.03G162700	24	3.069	3.07111	3.00257	1.86877e-16	1.48246e-14
IR vs MR	Glyma.02G059600	24	3.04754	3.06517	-0.659245	1.95722e-16	1.54899e-14
IR vs MR	Glyma.12G221500	24	2.93914	2.93971	4.80087	1.98528e-16	1.56754e-14
IR vs MR	Glyma.20G220900	24	2.50113	2.50179	4.17978	2.02802e-16	1.59756e-14
IR vs MR	Glyma.17G224800	24	4.14959	4.25299	-1.9383	2.05689e-16	1.61655e-14
IR vs MR	Glyma.12G234700	24	3.03732	3.03759	6.12979	2.09513e-16	1.64278e-14
IR vs MR	Glyma.08G182300	24	2.76856	2.76916	4.57196	2.21867e-16	1.73564e-14
IR vs MR	Glyma.01G011600	24	3.43271	3.43732	2.12248	2.24928e-16	1.75552e-14
IR vs MR	Glyma.18G038500	24	2.93165	2.93513	2.15995	2.28881e-16	1.78227e-14
IR vs MR	Glyma.02G028700	24	2.93432	2.93888	2.1553	2.41097e-16	1.87309e-14
IR vs MR	Glyma.02G002100	24	3.25536	3.26014	1.69652	2.42765e-16	1.88173e-14
IR vs MR	Glyma.12G218500	24	3.03356	3.07016	-1.31188	2.59805e-16	2.00922e-14
IR vs MR	Glyma.08G044300	24	2.86517	2.87247	0.478687	2.62086e-16	2.02224e-14
IR vs MR	Glyma.04G218700	24	3.27074	3.29468	-0.58112	2.6637e-16	2.04979e-14
IR vs MR	Glyma.13G231900	24	2.46745	2.46943	2.67239	2.66866e-16	2.04979e-14
IR vs MR	Glyma.02G027800	24	2.62087	2.62179	3.50627	2.77415e-16	2.12599e-14
IR vs MR	Glyma.05G184500	24	3.99921	4.00122	3.42863	2.9289e-16	2.23952e-14
IR vs MR	Glyma.17G046500	24	3.21742	3.22975	-0.222365	2.96997e-16	2.2658e-14
IR vs MR	Glyma.13G265700	24	2.11495	2.11582	3.02455	2.97774e-16	2.26663e-14
IR vs MR	Glyma.02G080200	24	3.15465	3.15605	4.13047	3.0049e-16	2.28217e-14
IR vs MR	Glyma.20G061100	24	2.51126	2.51457	1.89089	3.09031e-16	2.34179e-14
IR vs MR	Glyma.18G046400	24	3.83345	3.85364	0.65876	3.19072e-16	2.41248e-14
IR vs MR	Glyma.08G050400	24	3.16115	3.16525	1.94185	3.23911e-16	2.44362e-14
IR vs MR	Glyma.10G008600	24	3.86447	3.86915	2.87823	3.29096e-16	2.47722e-14
IR vs MR	Glyma.13G095700	24	3.24272	3.25907	0.285775	3.4569e-16	2.59636e-14
IR vs MR	Glyma.11G193600	24	-3.05	-3.05083	3.39774	3.48003e-16	2.60795e-14
IR vs MR	Glyma.02G059500	24	3.92427	3.92579	4.06619	3.60519e-16	2.69578e-14
IR vs MR	Glyma.07G098900	24	3.59609	3.61052	0.618066	3.68059e-16	2.74609e-14
IR vs MR	Glyma.07G259900	24	4.03456	4.05959	0.656129	4.09736e-16	3.05033e-14
IR vs MR	Glyma.18G297500	24	3.16293	3.17219	0.930849	4.13096e-16	3.0686e-14
IR vs MR	Glyma.04G223200	24	3.96457	4.00414	-0.682874	4.29978e-16	3.18701e-14
IR vs MR	Glyma.19G151100	24	4.47176	4.47422	3.97516	4.32817e-16	3.20105e-14
IR vs MR	Glyma.08G128100	24	2.61248	2.61295	4.46594	4.58554e-16	3.38401e-14
IR vs MR	Glyma.13G267500	24	2.92732	2.9305	1.8725	4.64149e-16	3.41785e-14
IR vs MR	Glyma.01G108300	24	3.11381	3.1199	1.58511	4.67124e-16	3.43229e-14
IR vs MR	Glyma.09G269600	24	2.21702	2.21729	4.64691	4.95952e-16	3.63623e-14
IR vs MR	Glyma.08G339500	24	3.6759	3.6762	5.71411	5.02097e-16	3.67333e-14
IR vs MR	Glyma.12G185400	24	2.56787	2.56884	3.76012	5.19895e-16	3.79535e-14
IR vs MR	Glyma.10G165800	24	3.37738	3.3914	0.443835	5.35532e-16	3.90109e-14
IR vs MR	Glyma.15G219400	24	3.04316	3.04596	2.09075	6.10506e-16	4.4377e-14
IR vs MR	Glyma.01G135200	24	4.24553	4.24634	5.14701	6.16631e-16	4.47262e-14
IR vs MR	Glyma.03G050100	24	3.34117	3.36868	0.465201	6.7941e-16	4.90696e-14
IR vs MR	Glyma.20G245200	24	2.90923	2.94825	-1.179	6.88808e-16	4.96425e-14
IR vs MR	Glyma.02G099200	24	2.08618	2.08649	4.56032	6.9839e-16	5.0192e-14
IR vs MR	Glyma.03G102800	24	2.0205	2.02106	3.47971	6.99396e-16	5.0192e-14
IR vs MR	Glyma.20G205800	24	3.28496	3.28515	7.0563	7.36831e-16	5.26554e-14
IR vs MR	Glyma.12G187000	24	2.73844	2.74605	0.7687	7.66948e-16	5.46923e-14
IR vs MR	Glyma.13G312800	24	2.73041	2.73426	1.65251	7.82625e-16	5.5693e-14
IR vs MR	Glyma.11G051800	24	3.88131	3.88346	3.41013	7.9589e-16	5.65182e-14
IR vs MR	Glyma.02G134700	24	4.24299	4.30411	0.28046	8.26398e-16	5.85619e-14
IR vs MR	Glyma.06G263700	24	2.34006	2.34704	0.15685	8.56003e-16	6.05332e-14
IR vs MR	Glyma.03G150400	24	3.54676	3.6158	-0.777575	9.01697e-16	6.36317e-14
IR vs MR	Glyma.08G109400	24	3.10647	3.10669	6.3474	9.05544e-16	6.37703e-14
IR vs MR	Glyma.13G208000	24	3.48594	3.48657	5.15504	1.02712e-15	7.21819e-14
IR vs MR	Glyma.09G146800	24	3.06363	3.07368	0.920593	1.03831e-15	7.2817e-14
IR vs MR	Glyma.17G112900	24	2.24501	2.24566	3.3119	1.05411e-15	7.36863e-14
IR vs MR	Glyma.20G139400	24	2.45195	2.45287	3.26958	1.05505e-15	7.36863e-14
IR vs MR	Glyma.02G300500	24	3.86764	4.01	-1.57907	1.07366e-15	7.48313e-14
IR vs MR	Glyma.02G270800	24	-2.58564	-2.58823	2.64646	1.09227e-15	7.59724e-14
IR vs MR	Glyma.01G211000	24	-3.22405	-3.22504	3.70995	1.13708e-15	7.89268e-14
IR vs MR	Glyma.01G218600	24	2.31913	2.32247	1.67838	1.19202e-15	8.24026e-14
IR vs MR	Glyma.16G078900	24	3.73194	3.74789	0.474049	1.20875e-15	8.33892e-14
IR vs MR	Glyma.13G205400	24	-2.47925	-2.48759	0.164316	1.23769e-15	8.52122e-14
IR vs MR	Glyma.18G270700	24	3.42004	3.42553	1.34726	1.24693e-15	8.56741e-14
IR vs MR	Glyma.07G243500	24	3.87015	3.87029	7.30468	1.25286e-15	8.58323e-14
IR vs MR	Glyma.02G058000	24	3.95622	3.96026	3.27816	1.2543e-15	8.58323e-14
IR vs MR	Glyma.09G095200	24	-3.15033	-3.18404	-0.905568	1.28279e-15	8.76049e-14
IR vs MR	Glyma.15G062400	24	3.8865	3.88715	5.91384	1.31082e-15	8.9339e-14
IR vs MR	Glyma.13G361900	24	2.62146	2.6215	8.40232	1.37028e-15	9.32041e-14
IR vs MR	Glyma.14G015100	24	3.25199	3.28575	-1.03688	1.38399e-15	9.39474e-14
IR vs MR	Glyma.18G260000	24	4.26883	4.38179	-1.22835	1.40004e-15	9.48474e-14
IR vs MR	Glyma.02G102800	24	2.52982	2.53093	3.69039	1.41832e-15	9.58935e-14
IR vs MR	Glyma.06G099800	24	2.70558	2.70922	2.10572	1.45196e-15	9.79729e-14
IR vs MR	Glyma.20G203500	24	4.40761	4.65544	-2.09171	1.45651e-15	9.80842e-14
IR vs MR	Glyma.01G036600	24	2.40631	2.40678	4.52531	1.47639e-15	9.92257e-14
IR vs MR	Glyma.04G230500	24	3.41549	3.42947	-0.110579	1.48372e-15	9.95211e-14
IR vs MR	Glyma.16G063500	24	3.39026	3.39539	1.93976	1.58161e-15	1.05877e-13
IR vs MR	Glyma.03G158000	24	-2.3985	-2.40584	0.73033	1.61904e-15	1.08169e-13
IR vs MR	Glyma.03G181600	24	2.44611	2.44758	2.49944	1.62547e-15	1.08385e-13
IR vs MR	Glyma.08G326900	24	-3.80827	-3.9199	-2.02585	1.63169e-15	1.08586e-13
IR vs MR	Glyma.08G364700	24	4.04848	4.05957	1.59788	1.69003e-15	1.12028e-13
IR vs MR	Glyma.10G219300	24	-2.44242	-2.45531	-0.433777	1.7116e-15	1.13236e-13
IR vs MR	Glyma.03G232500	24	2.57866	2.58397	0.739266	1.73507e-15	1.14565e-13
IR vs MR	Glyma.15G013900	24	3.25438	3.25597	3.5951	1.74259e-15	1.14627e-13
IR vs MR	Glyma.06G052700	24	-2.15559	-2.15869	1.54905	1.74276e-15	1.14627e-13
IR vs MR	Glyma.15G275400	24	3.80512	3.85651	-0.952226	1.7604e-15	1.15562e-13
IR vs MR	Glyma.14G201600	24	3.83852	3.95353	-1.58413	1.77404e-15	1.16087e-13
IR vs MR	Glyma.17G115900	24	4.05108	4.06378	1.13445	1.77525e-15	1.16087e-13
IR vs MR	Glyma.05G082400	24	3.29322	3.29404	4.44078	1.77955e-15	1.16144e-13
IR vs MR	Glyma.07G170900	24	3.86154	3.90627	-1.10132	1.78634e-15	1.16363e-13
IR vs MR	Glyma.15G049600	24	2.35713	2.3585	2.88352	1.79558e-15	1.1674e-13
IR vs MR	Glyma.01G024800	24	4.09097	4.17565	-1.2859	1.82085e-15	1.18156e-13
IR vs MR	Glyma.08G034000	24	4.25303	4.38481	-1.87595	1.83143e-15	1.18616e-13
IR vs MR	Glyma.09G182400	24	2.76285	2.76554	1.58448	1.94578e-15	1.25781e-13
IR vs MR	Glyma.11G203000	24	2.76354	2.76498	3.55798	1.95452e-15	1.26005e-13
IR vs MR	Glyma.16G064100	24	2.2055	2.20626	3.46629	1.95668e-15	1.26005e-13
IR vs MR	Glyma.08G142400	24	3.07479	3.07636	2.90207	2.0047e-15	1.28852e-13
IR vs MR	Glyma.09G064200	24	3.31674	3.33227	-0.315272	2.00985e-15	1.28939e-13
IR vs MR	Glyma.11G233300	24	2.4472	2.44859	3.20209	2.0687e-15	1.32463e-13
IR vs MR	Glyma.05G101300	24	3.7847	3.78577	4.31304	2.13344e-15	1.36351e-13
IR vs MR	Glyma.06G145300	24	3.18624	3.18696	4.93589	2.2383e-15	1.42783e-13
IR vs MR	Glyma.18G249100	24	2.51607	2.5194	1.11966	2.27615e-15	1.44925e-13
IR vs MR	Glyma.03G160400	24	3.33438	3.34321	1.23463	2.28158e-15	1.44998e-13
IR vs MR	Glyma.17G158000	24	2.00477	2.00901	0.454986	2.31785e-15	1.46987e-13
IR vs MR	Glyma.09G016400	24	3.64521	3.64887	2.26347	2.32155e-15	1.46987e-13
IR vs MR	Glyma.17G064300	24	3.9133	3.93726	0.334098	2.39856e-15	1.51579e-13
IR vs MR	Glyma.15G223900	24	3.80167	3.80449	2.72692	2.41695e-15	1.52457e-13
IR vs MR	Glyma.10G109200	24	3.8451	3.85668	1.45673	2.45221e-15	1.54394e-13
IR vs MR	Glyma.15G062500	24	4.21282	4.21405	5.28079	2.47145e-15	1.55316e-13
IR vs MR	Glyma.U012600	24	2.65021	2.65859	0.355647	2.49151e-15	1.56287e-13
IR vs MR	Glyma.16G137200	24	3.05004	3.05284	1.88878	2.49639e-15	1.56304e-13
IR vs MR	Glyma.15G012000	24	4.02627	4.02818	3.91695	2.51332e-15	1.57073e-13
IR vs MR	Glyma.02G217400	24	2.25233	2.25332	3.01068	2.62974e-15	1.64026e-13
IR vs MR	Glyma.03G113200	24	3.37784	3.383	1.97305	2.63426e-15	1.64026e-13
IR vs MR	Glyma.13G233000	24	2.24235	2.24413	2.14326	2.68809e-15	1.66867e-13
IR vs MR	Glyma.20G116600	24	2.70543	2.70799	2.4328	2.68974e-15	1.66867e-13
IR vs MR	Glyma.16G039600	24	3.8049	3.8089	2.66818	2.69524e-15	1.66903e-13
IR vs MR	Glyma.10G010100	24	3.00776	3.01007	2.47787	2.71778e-15	1.67992e-13
IR vs MR	Glyma.11G121800	24	3.93182	3.9419	3.33858	2.80095e-15	1.72817e-13
IR vs MR	Glyma.02G243300	24	2.93002	2.93364	1.4193	2.84307e-15	1.75097e-13
IR vs MR	Glyma.04G069800	24	-3.20974	-3.21646	1.78163	2.93351e-15	1.80339e-13
IR vs MR	Glyma.06G031100	24	3.87791	3.89652	0.51773	3.02064e-15	1.85359e-13
IR vs MR	Glyma.01G004800	24	2.09011	2.09074	3.45954	3.13893e-15	1.92269e-13
IR vs MR	Glyma.19G083900	24	2.43522	2.43833	1.64214	3.20219e-15	1.9579e-13
IR vs MR	Glyma.11G060000	24	4.15444	4.26691	-1.19189	3.36007e-15	2.05073e-13
IR vs MR	Glyma.13G302500	24	2.70367	2.70484	2.73772	3.3921e-15	2.06655e-13
IR vs MR	Glyma.13G122700	24	3.86841	3.88413	0.919678	3.52685e-15	2.14479e-13
IR vs MR	Glyma.18G061000	24	3.68892	3.72572	0.48907	3.54349e-15	2.15105e-13
IR vs MR	Glyma.10G184700	24	3.65432	3.65485	6.16976	3.64885e-15	2.21104e-13
IR vs MR	Glyma.18G080200	24	-2.56881	-2.57028	2.30353	3.81081e-15	2.30507e-13
IR vs MR	Glyma.07G178300	24	3.92406	3.95172	-0.0222521	3.83069e-15	2.31296e-13
IR vs MR	Glyma.08G187600	24	2.70737	2.71509	0.798921	3.87546e-15	2.33583e-13
IR vs MR	Glyma.16G142300	24	2.09101	2.09652	0.61353	3.94433e-15	2.37311e-13
IR vs MR	Glyma.11G238700	24	-2.41811	-2.41949	2.34483	3.95511e-15	2.37538e-13
IR vs MR	Glyma.01G241700	24	2.31311	2.31959	0.84695	3.96553e-15	2.37742e-13
IR vs MR	Glyma.09G040500	24	3.3533	3.35603	2.82942	4.26138e-15	2.55028e-13
IR vs MR	Glyma.10G222400	24	2.34963	2.34993	5.06481	4.33706e-15	2.59099e-13
IR vs MR	Glyma.13G181400	24	2.28484	2.28778	1.47839	4.35028e-15	2.59431e-13
IR vs MR	Glyma.13G180200	24	3.47587	3.49408	0.146605	4.39608e-15	2.61702e-13
IR vs MR	Glyma.03G016200	24	3.72442	3.76841	-1.13565	4.42533e-15	2.62981e-13
IR vs MR	Glyma.04G230400	24	3.58869	3.59156	2.74263	4.55615e-15	2.70281e-13
IR vs MR	Glyma.07G129300	24	2.23688	2.23736	4.01125	4.7171e-15	2.78852e-13
IR vs MR	Glyma.10G036600	24	2.95258	2.95821	1.35692	4.96416e-15	2.92436e-13
IR vs MR	Glyma.13G105700	24	3.70701	3.8017	-2.1932	5.08946e-15	2.99297e-13
IR vs MR	Glyma.03G201100	24	3.22154	3.22327	2.83995	5.20781e-15	3.05726e-13
IR vs MR	Glyma.09G130400	24	2.61986	2.62044	3.91565	5.43332e-15	3.18413e-13
IR vs MR	Glyma.06G031000	24	3.40427	3.40861	2.37247	5.46529e-15	3.19733e-13
IR vs MR	Glyma.07G007100	24	-2.9345	-2.94248	0.928816	5.68681e-15	3.32119e-13
IR vs MR	Glyma.13G361800	24	2.82581	2.83072	2.08697	6.03315e-15	3.5174e-13
IR vs MR	Glyma.05G033600	24	3.42784	3.42971	3.34312	6.33286e-15	3.68579e-13
IR vs MR	Glyma.18G104000	24	-2.27067	-2.27218	2.29594	6.39542e-15	3.71581e-13
IR vs MR	Glyma.02G104300	24	2.57938	2.58019	3.76368	6.54966e-15	3.79242e-13
IR vs MR	Glyma.13G043700	24	2.33603	2.33622	5.71186	6.75101e-15	3.90234e-13
IR vs MR	Glyma.13G302700	24	3.5381	3.55219	0.446404	6.91213e-15	3.98866e-13
IR vs MR	Glyma.01G097400	24	3.60898	3.61001	4.69234	7.21168e-15	4.15444e-13
IR vs MR	Glyma.08G330100	24	2.31886	2.32009	2.9066	7.49581e-15	4.31079e-13
IR vs MR	Glyma.15G028400	24	2.62329	2.63067	0.825529	7.52886e-15	4.32246e-13
IR vs MR	Glyma.09G062100	24	2.48175	2.49856	-0.865314	7.93145e-15	4.54589e-13
IR vs MR	Glyma.05G065700	24	4.19547	4.19662	5.5736	8.01707e-15	4.5872e-13
IR vs MR	Glyma.20G034200	24	3.81726	3.82837	0.946226	8.15054e-15	4.6557e-13
IR vs MR	Glyma.09G205700	24	2.04043	2.04074	4.49785	8.21392e-15	4.68401e-13
IR vs MR	Glyma.08G182100	24	2.88178	2.89449	0.676405	8.34944e-15	4.75329e-13
IR vs MR	Glyma.13G264400	24	2.36195	2.36435	2.01992	8.41591e-15	4.78309e-13
IR vs MR	Glyma.09G183400	24	4.32407	4.34672	1.0814	8.46269e-15	4.80162e-13
IR vs MR	Glyma.19G151200	24	4.28958	4.2943	2.59116	8.52653e-15	4.82975e-13
IR vs MR	Glyma.19G248100	24	3.46541	3.50434	-0.731622	9.01872e-15	5.10002e-13
IR vs MR	Glyma.04G198100	24	3.49573	3.54621	-0.47141	9.3819e-15	5.29655e-13
IR vs MR	Glyma.06G117200	24	-2.54517	-2.54536	5.24534	9.41492e-15	5.30635e-13
IR vs MR	Glyma.19G108800	24	2.67794	2.68023	2.65702	9.54519e-15	5.37083e-13
IR vs MR	Glyma.09G172100	24	3.06721	3.07219	1.6836	9.69824e-15	5.4428e-13
IR vs MR	Glyma.09G151400	24	2.51682	2.51766	3.47124	9.70523e-15	5.4428e-13
IR vs MR	Glyma.14G068400	24	4.1261	4.13857	1.21924	9.88835e-15	5.53633e-13
IR vs MR	Glyma.05G107500	24	2.58161	2.58865	0.534195	9.9366e-15	5.55417e-13
IR vs MR	Glyma.10G150400	24	2.03912	2.0394	4.44808	1.00957e-14	5.63378e-13
IR vs MR	Glyma.12G080100	24	-2.56629	-2.56653	5.13484	1.022e-14	5.69376e-13
IR vs MR	Glyma.U013300	24	2.87854	2.90593	-1.10088	1.07128e-14	5.95854e-13
IR vs MR	Glyma.10G180500	24	3.85812	3.86088	3.38294	1.14434e-14	6.35447e-13
IR vs MR	Glyma.17G139500	24	-2.93489	-2.94308	0.622323	1.17838e-14	6.53276e-13
IR vs MR	Glyma.01G192900	24	2.90428	2.93649	-0.823357	1.20328e-14	6.65536e-13
IR vs MR	Glyma.15G142400	24	2.49623	2.49645	5.61453	1.20442e-14	6.65536e-13
IR vs MR	Glyma.10G228000	24	4.68231	5.04258	-2.17519	1.22416e-14	6.75344e-13
IR vs MR	Glyma.08G091400	24	3.83406	3.84862	0.984792	1.23802e-14	6.81879e-13
IR vs MR	Glyma.10G223200	24	2.96564	2.97421	1.17025	1.24185e-14	6.82878e-13
IR vs MR	Glyma.05G168800	24	2.5636	2.56915	1.24687	1.24421e-14	6.83066e-13
IR vs MR	Glyma.09G253900	24	2.93927	2.95471	0.924329	1.25997e-14	6.90597e-13
IR vs MR	Glyma.18G300500	24	2.1715	2.17201	4.39187	1.28966e-14	7.05732e-13
IR vs MR	Glyma.17G093500	24	3.76524	3.77148	1.99683	1.29713e-14	7.08674e-13
IR vs MR	Glyma.10G082500	24	2.07601	2.0767	3.43369	1.32064e-14	7.20357e-13
IR vs MR	Glyma.03G165800	24	3.32791	3.33434	0.955525	1.32389e-14	7.20966e-13
IR vs MR	Glyma.03G028000	24	-3.5442	-3.55775	0.834066	1.34365e-14	7.29382e-13
IR vs MR	Glyma.07G259800	24	3.66326	3.68156	0.537393	1.35767e-14	7.35814e-13
IR vs MR	Glyma.18G296300	24	2.52382	2.52522	2.71594	1.38935e-14	7.51427e-13
IR vs MR	Glyma.13G272400	24	3.22587	3.27123	-1.65508	1.39092e-14	7.51427e-13
IR vs MR	Glyma.20G102100	24	2.8094	2.81053	3.72487	1.39812e-14	7.54115e-13
IR vs MR	Glyma.10G253100	24	3.0849	3.08989	1.57359	1.41418e-14	7.61565e-13
IR vs MR	Glyma.19G018600	24	2.07253	2.07277	4.79528	1.49105e-14	8.01686e-13
IR vs MR	Glyma.01G244200	24	3.37213	3.38486	0.858614	1.5278e-14	8.20146e-13
IR vs MR	Glyma.03G044900	24	4.26768	4.26871	5.13705	1.57229e-14	8.42692e-13
IR vs MR	Glyma.13G322500	24	-3.29041	-3.29139	4.39969	1.61068e-14	8.61904e-13
IR vs MR	Glyma.03G201200	24	3.16894	3.17084	3.02433	1.62762e-14	8.69594e-13
IR vs MR	Glyma.06G307000	24	-3.58882	-3.63977	-0.888604	1.66155e-14	8.86325e-13
IR vs MR	Glyma.02G028100	24	3.69853	3.70228	2.34787	1.66578e-14	8.87186e-13
IR vs MR	Glyma.10G213000	24	2.72102	2.72784	1.33378	1.68558e-14	8.96322e-13
IR vs MR	Glyma.02G072200	24	3.73336	3.73408	5.02335	1.71474e-14	9.08974e-13
IR vs MR	Glyma.06G300400	24	4.09441	4.14122	-0.952024	1.76248e-14	9.32822e-13
IR vs MR	Glyma.18G287800	24	2.43831	2.44137	1.62091	1.81545e-14	9.59358e-13
IR vs MR	Glyma.07G039800	24	2.14068	2.1408	5.51747	1.82314e-14	9.61922e-13
IR vs MR	Glyma.14G034700	24	2.47179	2.47397	2.41433	1.84815e-14	9.73598e-13
IR vs MR	Glyma.09G277800	24	2.83851	2.84008	2.80642	1.87128e-14	9.84251e-13
IR vs MR	Glyma.20G105300	24	2.65852	2.66002	3.34239	1.87697e-14	9.85715e-13
IR vs MR	Glyma.11G010500	24	2.36467	2.36528	4.46866	1.95328e-14	1.0242e-12
IR vs MR	Glyma.18G198800	24	2.42462	2.43177	0.154085	1.97195e-14	1.03239e-12
IR vs MR	Glyma.U029600	24	2.51334	2.51773	1.31501	2.00599e-14	1.04859e-12
IR vs MR	Glyma.10G180800	24	2.00512	2.00583	3.09648	2.02238e-14	1.05553e-12
IR vs MR	Glyma.15G078200	24	2.49578	2.50093	1.23802	2.03741e-14	1.06174e-12
IR vs MR	Glyma.02G247900	24	2.11159	2.11295	2.34079	2.08371e-14	1.0842e-12
IR vs MR	Glyma.07G205000	24	3.47032	3.50063	-0.570488	2.10178e-14	1.09192e-12
IR vs MR	Glyma.02G256900	24	3.46893	3.48706	0.17865	2.16845e-14	1.12484e-12
IR vs MR	Glyma.06G219600	24	-2.03275	-2.0399	0.103411	2.20139e-14	1.14018e-12
IR vs MR	Glyma.19G005700	24	2.63974	2.64799	0.135927	2.21998e-14	1.14805e-12
IR vs MR	Glyma.08G109500	24	2.51892	2.51946	4.33148	2.30736e-14	1.19142e-12
IR vs MR	Glyma.02G221200	24	2.42907	2.43124	2.06855	2.32752e-14	1.2e-12
IR vs MR	Glyma.18G212500	24	3.4605	3.48715	0.216257	2.37905e-14	1.2247e-12
IR vs MR	Glyma.18G239100	24	4.30469	4.42776	-1.5482	2.39746e-14	1.23231e-12
IR vs MR	Glyma.03G016000	24	3.6632	3.73346	-1.8366	2.45112e-14	1.25798e-12
IR vs MR	Glyma.11G207000	24	2.85192	2.85312	3.04937	2.4601e-14	1.26068e-12
IR vs MR	Glyma.04G058500	24	3.79681	3.92158	-2.17019	2.53733e-14	1.29829e-12
IR vs MR	Glyma.07G076100	24	3.82484	3.93306	-1.51302	2.5847e-14	1.32054e-12
IR vs MR	Glyma.10G201100	24	2.22509	2.22641	3.04653	2.60609e-14	1.32946e-12
IR vs MR	Glyma.14G103100	24	3.98176	3.98639	2.30639	2.61308e-14	1.33102e-12
IR vs MR	Glyma.20G130000	24	3.37141	3.37348	3.7035	2.81732e-14	1.4329e-12
IR vs MR	Glyma.14G216100	24	-2.1074	-2.11038	1.04631	2.93192e-14	1.48895e-12
IR vs MR	Glyma.08G189500	24	2.54746	2.54757	7.12384	2.93687e-14	1.48923e-12
IR vs MR	Glyma.13G186700	24	-2.12726	-2.12886	1.84072	3.00338e-14	1.52068e-12
IR vs MR	Glyma.07G229500	24	3.73863	3.77148	-0.849658	3.01087e-14	1.5222e-12
IR vs MR	Glyma.17G147600	24	3.92813	3.92921	4.35979	3.10479e-14	1.56501e-12
IR vs MR	Glyma.10G257400	24	-3.14134	-3.17291	-0.853817	3.15956e-14	1.59025e-12
IR vs MR	Glyma.11G056200	24	2.47241	2.47325	3.9059	3.1944e-14	1.6054e-12
IR vs MR	Glyma.15G158200	24	2.31312	2.31499	2.0315	3.25252e-14	1.62977e-12
IR vs MR	Glyma.08G050300	24	-2.31921	-2.32073	2.76321	3.28046e-14	1.64134e-12
IR vs MR	Glyma.09G018900	24	3.30132	3.31024	0.565873	3.32215e-14	1.65975e-12
IR vs MR	Glyma.19G115600	24	2.83554	2.86011	-0.502819	3.35388e-14	1.67314e-12
IR vs MR	Glyma.18G080400	24	3.82848	3.83614	2.14156	3.41554e-14	1.69977e-12
IR vs MR	Glyma.10G219800	24	4.06297	4.20332	-1.95223	3.4173e-14	1.69977e-12
IR vs MR	Glyma.16G041200	24	2.21032	2.21038	7.08253	3.46197e-14	1.71946e-12
IR vs MR	Glyma.07G103900	24	2.12537	2.12636	2.69531	3.49384e-14	1.73275e-12
IR vs MR	Glyma.05G124800	24	2.33359	2.33387	4.42417	3.61086e-14	1.78817e-12
IR vs MR	Glyma.06G286800	24	3.33266	3.33895	1.63425	3.6757e-14	1.81762e-12
IR vs MR	Glyma.18G113100	24	-3.48608	-3.5184	-1.07311	3.76061e-14	1.8569e-12
IR vs MR	Glyma.12G023100	24	4.40478	4.4235	1.03319	3.81276e-14	1.87991e-12
IR vs MR	Glyma.11G036500	24	2.4454	2.44751	2.04516	3.85918e-14	1.90003e-12
IR vs MR	Glyma.18G294300	24	3.5081	3.50844	6.17311	3.91433e-14	1.92439e-12
IR vs MR	Glyma.14G080800	24	2.38247	2.38317	3.78599	4.09051e-14	2.00808e-12
IR vs MR	Glyma.13G070900	24	3.33758	3.34748	1.35382	4.13229e-14	2.02566e-12
IR vs MR	Glyma.09G111900	24	3.60424	3.60897	2.35133	4.16609e-14	2.03927e-12
IR vs MR	Glyma.07G092000	24	2.41259	2.41654	1.39618	4.19186e-14	2.04893e-12
IR vs MR	Glyma.13G102800	24	2.99572	3.02815	-1.20066	4.20872e-14	2.05421e-12
IR vs MR	Glyma.02G088700	24	2.95736	2.95954	2.6132	4.26319e-14	2.07742e-12
IR vs MR	Glyma.16G147700	24	2.74536	2.76585	-0.249263	4.26854e-14	2.07742e-12
IR vs MR	Glyma.16G218300	24	2.77963	2.78596	0.671252	4.36952e-14	2.12351e-12
IR vs MR	Glyma.04G034400	24	2.98521	2.99244	1.06078	4.38065e-14	2.12587e-12
IR vs MR	Glyma.02G299100	24	2.00234	2.00325	3.16444	4.41964e-14	2.14045e-12
IR vs MR	Glyma.18G096700	24	3.58977	3.5921	3.39332	4.42333e-14	2.14045e-12
IR vs MR	Glyma.08G339000	24	2.71673	2.72106	1.22384	4.44875e-14	2.1465e-12
IR vs MR	Glyma.08G342100	24	4.54348	4.66845	-1.46792	4.45022e-14	2.1465e-12
IR vs MR	Glyma.09G029900	24	5.35642	6.25756	-2.46759	4.45485e-14	2.1465e-12
IR vs MR	Glyma.01G143500	24	2.80963	2.81926	0.45946	4.57186e-14	2.19975e-12
IR vs MR	Glyma.09G274000	24	2.31829	2.31862	4.58957	4.87239e-14	2.34103e-12
IR vs MR	Glyma.02G284300	24	2.23896	2.24535	0.236566	5.1678e-14	2.47944e-12
IR vs MR	Glyma.11G124500	24	3.26392	3.26587	3.72752	5.38056e-14	2.57788e-12
IR vs MR	Glyma.04G006600	24	4.04634	4.208	-1.6531	5.3914e-14	2.57942e-12
IR vs MR	Glyma.03G168900	24	2.28317	2.2877	1.06998	5.61516e-14	2.67891e-12
IR vs MR	Glyma.11G198500	24	3.52206	3.52352	3.73335	5.79901e-14	2.76273e-12
IR vs MR	Glyma.07G089800	24	2.38202	2.38398	2.61601	5.89581e-14	2.8049e-12
IR vs MR	Glyma.16G054400	24	2.45388	2.45594	1.96316	5.95396e-14	2.82859e-12
IR vs MR	Glyma.06G132700	24	2.43342	2.43514	2.42707	6.08033e-14	2.88458e-12
IR vs MR	Glyma.08G270600	24	2.80701	2.81781	-0.075318	6.20547e-14	2.93983e-12
IR vs MR	Glyma.06G265500	24	3.28901	3.29297	2.2773	6.22966e-14	2.94717e-12
IR vs MR	Glyma.10G148700	24	3.38469	3.39344	0.76622	6.35662e-14	3.00304e-12
IR vs MR	Glyma.05G007600	24	2.2341	2.23643	1.6065	6.73314e-14	3.17648e-12
IR vs MR	Glyma.06G220700	24	2.75616	2.75672	4.78539	6.77505e-14	3.18648e-12
IR vs MR	Glyma.02G154000	24	-2.49019	-2.50486	-0.764324	6.78255e-14	3.18648e-12
IR vs MR	Glyma.19G255300	24	2.43895	2.43933	4.42397	6.87255e-14	3.22429e-12
IR vs MR	Glyma.03G247500	24	4.17973	4.18104	4.59689	6.92927e-14	3.24641e-12
IR vs MR	Glyma.20G148100	24	2.48905	2.4925	1.80327	6.96747e-14	3.25979e-12
IR vs MR	Glyma.17G020900	24	3.48441	3.51721	-1.06079	7.09169e-14	3.31333e-12
IR vs MR	Glyma.02G159200	24	2.57813	2.58419	0.561761	7.22981e-14	3.37322e-12
IR vs MR	Glyma.12G144100	24	2.56656	2.58448	-0.873731	7.30019e-14	3.40137e-12
IR vs MR	Glyma.04G003100	24	3.99385	4.02085	0.387873	7.32585e-14	3.40864e-12
IR vs MR	Glyma.16G166200	24	3.9413	4.06804	-1.22445	7.38217e-14	3.43012e-12
IR vs MR	Glyma.07G253600	24	3.83871	3.84476	2.08624	7.49162e-14	3.47622e-12
IR vs MR	Glyma.15G272200	24	4.15237	4.18493	-0.310822	7.52378e-14	3.48636e-12
IR vs MR	Glyma.13G122800	24	4.15994	4.19541	0.927533	7.58579e-14	3.51029e-12
IR vs MR	Glyma.07G195300	24	3.15314	3.15377	4.77488	7.65292e-14	3.53517e-12
IR vs MR	Glyma.07G092800	24	3.88673	4.04773	-2.10942	7.66043e-14	3.53517e-12
IR vs MR	Glyma.05G042800	24	3.99034	4.21247	-1.98228	7.81294e-14	3.60065e-12
IR vs MR	Glyma.15G263600	24	2.92332	2.92345	7.43665	7.90555e-14	3.63838e-12
IR vs MR	Glyma.01G233400	24	3.64441	3.68619	0.141256	7.92268e-14	3.64131e-12
IR vs MR	Glyma.16G151500	24	3.63231	3.68292	-0.670188	8.04925e-14	3.69448e-12
IR vs MR	Glyma.01G218200	24	2.89013	2.91314	-0.358483	8.20175e-14	3.75938e-12
IR vs MR	Glyma.01G055200	24	-3.2762	-3.30627	-1.07516	8.47172e-14	3.87787e-12
IR vs MR	Glyma.19G133400	24	-2.56618	-2.56997	1.4109	8.68411e-14	3.96973e-12
IR vs MR	Glyma.03G173100	24	3.71816	3.79238	-1.59528	8.85476e-14	4.04228e-12
IR vs MR	Glyma.04G127100	24	2.24753	2.24862	2.79336	8.88539e-14	4.0508e-12
IR vs MR	Glyma.01G024300	24	3.04302	3.10426	-1.82927	8.99933e-14	4.09174e-12
IR vs MR	Glyma.03G181100	24	2.6423	2.65496	-0.117675	9.16298e-14	4.15499e-12
IR vs MR	Glyma.13G043800	24	2.33784	2.33802	5.85347	9.58429e-14	4.34022e-12
IR vs MR	Glyma.09G269500	24	2.04239	2.04272	4.04944	9.63051e-14	4.35533e-12
IR vs MR	Glyma.11G120800	24	2.06271	2.06358	2.95667	9.71374e-14	4.38711e-12
IR vs MR	Glyma.02G130400	24	2.46018	2.4605	5.13326	9.82613e-14	4.43197e-12
IR vs MR	Glyma.15G134300	24	2.5827	2.58283	6.67834	9.92024e-14	4.46846e-12
IR vs MR	Glyma.12G144600	24	2.64325	2.67284	-1.15157	1.0206e-13	4.59109e-12
IR vs MR	Glyma.15G272500	24	-3.04822	-3.06082	0.0337099	1.06005e-13	4.76219e-12
IR vs MR	Glyma.15G049700	24	3.69259	3.70712	0.846396	1.07683e-13	4.83118e-12
IR vs MR	Glyma.05G108400	24	2.64276	2.65499	-0.205827	1.07921e-13	4.83545e-12
IR vs MR	Glyma.14G034100	24	2.00574	2.00808	1.32142	1.10347e-13	4.93761e-12
IR vs MR	Glyma.20G153100	24	2.54246	2.56089	-0.723662	1.11841e-13	4.99788e-12
IR vs MR	Glyma.01G230900	24	2.29393	2.29477	3.39381	1.12209e-13	5.00628e-12
IR vs MR	Glyma.02G009400	24	2.29736	2.30124	0.841579	1.12325e-13	5.00628e-12
IR vs MR	Glyma.07G137900	24	4.08461	4.25625	-2.31376	1.16258e-13	5.17477e-12
IR vs MR	Glyma.10G270700	24	3.57289	3.58804	0.66668	1.16985e-13	5.20033e-12
IR vs MR	Glyma.16G153600	24	-2.33891	-2.34019	2.82186	1.20655e-13	5.35641e-12
IR vs MR	Glyma.20G245100	24	2.12178	2.12292	2.64077	1.22373e-13	5.4185e-12
IR vs MR	Glyma.17G014100	24	3.85643	3.87071	1.26661	1.22703e-13	5.42602e-12
IR vs MR	Glyma.17G229500	24	-2.99153	-3.03814	-1.89128	1.29546e-13	5.71367e-12
IR vs MR	Glyma.06G167500	24	3.85652	3.86918	1.39809	1.32829e-13	5.85088e-12
IR vs MR	Glyma.10G226200	24	6.57621	7.23067	-1.78071	1.33878e-13	5.88287e-12
IR vs MR	Glyma.19G163700	24	3.46614	3.47659	0.926005	1.33903e-13	5.88287e-12
IR vs MR	Glyma.16G221000	24	2.70106	2.7073	1.40801	1.36178e-13	5.97507e-12
IR vs MR	Glyma.05G068000	24	3.14163	3.14308	3.3094	1.38807e-13	6.08253e-12
IR vs MR	Glyma.10G006600	24	3.56089	3.56574	2.58684	1.44652e-13	6.33049e-12
IR vs MR	Glyma.07G093900	24	3.47609	3.49251	-0.0261896	1.46899e-13	6.42052e-12
IR vs MR	Glyma.13G329800	24	2.68038	2.69121	0.453474	1.49893e-13	6.54295e-12
IR vs MR	Glyma.10G016600	24	-3.04385	-3.04497	3.81786	1.51552e-13	6.60684e-12
IR vs MR	Glyma.03G187900	24	3.16027	3.16758	1.9096	1.51786e-13	6.60856e-12
IR vs MR	Glyma.08G342000	24	3.83435	3.85469	-0.203886	1.55265e-13	6.75136e-12
IR vs MR	Glyma.17G067800	24	2.68786	2.68824	4.87689	1.58197e-13	6.87002e-12
IR vs MR	Glyma.13G092500	24	2.69664	2.6975	3.89368	1.58617e-13	6.87941e-12
IR vs MR	Glyma.02G248000	24	3.92908	3.96835	-0.123804	1.61485e-13	6.98594e-12
IR vs MR	Glyma.08G316000	24	2.58138	2.58497	1.64062	1.63144e-13	7.0397e-12
IR vs MR	Glyma.13G352700	24	2.1868	2.18761	2.99707	1.64201e-13	7.07633e-12
IR vs MR	Glyma.20G221700	24	3.04754	3.11412	-1.50572	1.64502e-13	7.08028e-12
IR vs MR	Glyma.01G210400	24	4.01742	4.0266	2.21609	1.66572e-13	7.16028e-12
IR vs MR	Glyma.07G103800	24	2.12489	2.12612	2.23476	1.7106e-13	7.34388e-12
IR vs MR	Glyma.08G325600	24	3.51476	3.55527	-0.317571	1.76066e-13	7.54921e-12
IR vs MR	Glyma.04G056500	24	3.29864	3.34364	-0.977904	1.7938e-13	7.68159e-12
IR vs MR	Glyma.10G046000	24	2.62133	2.6234	2.82039	1.82551e-13	7.80749e-12
IR vs MR	Glyma.09G115200	24	3.831	3.84793	0.917156	1.89813e-13	8.10788e-12
IR vs MR	Glyma.06G248900	24	2.84071	2.84333	2.45204	1.90305e-13	8.11864e-12
IR vs MR	Glyma.13G006700	24	2.98881	2.99604	0.338004	1.91838e-13	8.17374e-12
IR vs MR	Glyma.08G070700	24	5.23394	5.51013	-0.441768	1.97981e-13	8.42489e-12
IR vs MR	Glyma.01G185000	24	-4.40089	-4.46251	-1.28461	2.02732e-13	8.61624e-12
IR vs MR	Glyma.04G134200	24	3.96664	3.97665	1.26738	2.1512e-13	9.13128e-12
IR vs MR	Glyma.15G123800	24	-2.48879	-2.50729	-1.03689	2.17535e-13	9.22224e-12
IR vs MR	Glyma.09G049200	24	3.583	3.585	3.1591	2.17913e-13	9.22671e-12
IR vs MR	Glyma.01G174100	24	4.08675	4.10835	0.697044	2.18773e-13	9.25156e-12
IR vs MR	Glyma.16G219800	24	3.81338	3.93024	-1.20458	2.19232e-13	9.25941e-12
IR vs MR	Glyma.11G119000	24	-2.10211	-2.1022	7.01777	2.20008e-13	9.28062e-12
IR vs MR	Glyma.12G238200	24	3.18138	3.206	-0.183106	2.23198e-13	9.40348e-12
IR vs MR	Glyma.01G133100	24	3.5213	3.57702	-1.4786	2.31472e-13	9.73993e-12
IR vs MR	Glyma.16G040000	24	-2.91533	-2.97691	-1.86914	2.32419e-13	9.76766e-12
IR vs MR	Glyma.17G080000	24	-2.29949	-2.30923	-0.317577	2.43534e-13	1.02221e-11
IR vs MR	Glyma.10G098400	24	3.73689	3.87669	-2.27016	2.43949e-13	1.02268e-11
IR vs MR	Glyma.13G132800	24	3.32214	3.35382	-0.296575	2.52279e-13	1.05541e-11
IR vs MR	Glyma.18G150600	24	2.44913	2.45735	-0.0326603	2.5238e-13	1.05541e-11
IR vs MR	Glyma.12G235600	24	-2.97611	-3.02035	-1.61353	2.54784e-13	1.06416e-11
IR vs MR	Glyma.15G243300	24	-2.47715	-2.47855	3.07374	2.56058e-13	1.06816e-11
IR vs MR	Glyma.10G036300	24	5.35735	6.81044	-2.32176	2.68443e-13	1.11845e-11
IR vs MR	Glyma.02G254600	24	2.65501	2.65615	3.52745	2.69177e-13	1.12013e-11
IR vs MR	Glyma.01G085700	24	2.73997	2.74308	1.91206	2.81555e-13	1.1702e-11
IR vs MR	Glyma.12G199900	24	2.84427	2.85119	1.09071	2.92253e-13	1.21317e-11
IR vs MR	Glyma.20G033700	24	-2.43949	-2.44473	0.691306	3.03497e-13	1.25831e-11
IR vs MR	Glyma.07G138100	24	3.82328	3.83539	0.500137	3.04143e-13	1.25944e-11
IR vs MR	Glyma.15G115200	24	2.06326	2.06342	5.52235	3.04565e-13	1.25965e-11
IR vs MR	Glyma.19G188100	24	2.58279	2.58361	3.79495	3.05739e-13	1.26296e-11
IR vs MR	Glyma.16G164800	24	3.6968	3.69851	4.09091	3.10593e-13	1.28145e-11
IR vs MR	Glyma.15G262600	24	2.59941	2.61294	-0.21408	3.27007e-13	1.34753e-11
IR vs MR	Glyma.07G048600	24	3.85927	3.87074	1.50638	3.29103e-13	1.35452e-11
IR vs MR	Glyma.U027300	24	3.77013	3.77084	4.94961	3.38591e-13	1.39188e-11
IR vs MR	Glyma.09G094000	24	2.03381	2.03441	3.67551	3.51007e-13	1.44117e-11
IR vs MR	Glyma.18G219200	24	3.67374	3.69023	-0.0126852	3.52624e-13	1.44606e-11
IR vs MR	Glyma.16G059300	24	3.88948	3.89841	1.3683	3.57066e-13	1.4625e-11
IR vs MR	Glyma.15G061400	24	-2.45605	-2.47461	-0.577524	3.66866e-13	1.50083e-11
IR vs MR	Glyma.06G148400	24	3.42221	3.43282	1.76439	3.73696e-13	1.52692e-11
IR vs MR	Glyma.07G199000	24	2.45179	2.46389	-0.073088	3.75027e-13	1.53052e-11
IR vs MR	Glyma.02G217600	24	2.12341	2.12406	4.22498	3.82986e-13	1.56112e-11
IR vs MR	Glyma.08G150500	24	4.86974	4.90166	1.31422	3.91925e-13	1.59563e-11
IR vs MR	Glyma.08G250300	24	5.79216	7.2503	-1.25446	4.02662e-13	1.63738e-11
IR vs MR	Glyma.13G065200	24	2.68438	2.69151	0.171311	4.06279e-13	1.65011e-11
IR vs MR	Glyma.13G085800	24	3.58346	3.59006	1.66706	4.09124e-13	1.65967e-11
IR vs MR	Glyma.09G053300	24	3.55984	3.5885	-0.79159	4.18635e-13	1.69622e-11
IR vs MR	Glyma.18G071600	24	2.24888	2.25993	-0.129792	4.25141e-13	1.72052e-11
IR vs MR	Glyma.10G281600	24	2.13971	2.14	4.71346	4.55939e-13	1.84077e-11
IR vs MR	Glyma.13G242100	24	2.95679	2.95783	4.56811	4.62724e-13	1.86594e-11
IR vs MR	Glyma.08G191900	24	3.66739	3.79834	-2.11472	4.6343e-13	1.86656e-11
IR vs MR	Glyma.09G048700	24	2.54942	2.55029	3.40279	4.73537e-13	1.905e-11
IR vs MR	Glyma.15G227700	24	-3.41649	-3.44522	-0.640089	4.77772e-13	1.91976e-11
IR vs MR	Glyma.19G201400	24	3.29396	3.33395	-1.21388	4.81969e-13	1.93433e-11
IR vs MR	Glyma.19G162200	24	2.99436	3.00406	0.521716	4.92212e-13	1.9731e-11
IR vs MR	Glyma.18G122000	24	2.27205	2.27225	5.73345	4.97755e-13	1.99296e-11
IR vs MR	Glyma.09G006000	24	-2.93192	-2.9364	1.56543	5.07905e-13	2.0312e-11
IR vs MR	Glyma.20G139600	24	2.09552	2.09681	2.78757	5.23192e-13	2.08987e-11
IR vs MR	Glyma.07G178100	24	3.04198	3.04632	2.04302	5.35407e-13	2.13614e-11
IR vs MR	Glyma.10G253700	24	3.5462	3.55088	1.49027	5.58067e-13	2.22393e-11
IR vs MR	Glyma.18G223100	24	3.8132	3.96183	-2.13293	5.59136e-13	2.22557e-11
IR vs MR	Glyma.05G036300	24	2.62719	2.63402	1.31947	5.61447e-13	2.23215e-11
IR vs MR	Glyma.19G163800	24	3.63895	3.75151	-2.26227	5.74628e-13	2.28187e-11
IR vs MR	Glyma.18G052600	24	3.83642	3.89652	-1.05707	5.78549e-13	2.29475e-11
IR vs MR	Glyma.11G167100	24	2.70413	2.71368	0.581676	5.86071e-13	2.32187e-11
IR vs MR	Glyma.15G187400	24	2.20979	2.21068	3.62404	5.92665e-13	2.34525e-11
IR vs MR	Glyma.12G017300	24	2.70839	2.72558	-0.376585	6.11257e-13	2.416e-11
IR vs MR	Glyma.08G235800	24	2.13187	2.13218	4.59213	6.27118e-13	2.4758e-11
IR vs MR	Glyma.16G137000	24	3.11439	3.11667	2.4335	6.47005e-13	2.54848e-11
IR vs MR	Glyma.01G137500	24	2.26109	2.26318	2.12428	6.47033e-13	2.54848e-11
IR vs MR	Glyma.14G150200	24	2.691	2.69565	1.73678	6.51053e-13	2.56134e-11
IR vs MR	Glyma.20G113800	24	2.90286	2.90913	1.58701	6.62371e-13	2.60284e-11
IR vs MR	Glyma.10G192900	24	2.36483	2.36495	5.92428	6.98184e-13	2.74039e-11
IR vs MR	Glyma.12G100500	24	3.27771	3.30034	-0.272571	6.99514e-13	2.74244e-11
IR vs MR	Glyma.15G159400	24	3.4074	3.41792	0.525675	7.01147e-13	2.74566e-11
IR vs MR	Glyma.18G018800	24	-2.05373	-2.05489	2.25686	7.13576e-13	2.7911e-11
IR vs MR	Glyma.02G062900	24	3.58871	3.63114	-0.227023	7.26536e-13	2.83852e-11
IR vs MR	Glyma.10G281700	24	2.13144	2.13309	2.20587	7.37749e-13	2.87901e-11
IR vs MR	Glyma.07G005700	24	3.5823	3.69965	-1.72785	7.5578e-13	2.94598e-11
IR vs MR	Glyma.17G046600	24	3.76017	3.76663	1.01235	7.59364e-13	2.95654e-11
IR vs MR	Glyma.02G263900	24	2.21666	2.21885	1.85398	7.71592e-13	3.00071e-11
IR vs MR	Glyma.02G195300	24	2.24494	2.24544	4.02077	7.76632e-13	3.01684e-11
IR vs MR	Glyma.15G011900	24	2.10931	2.10934	7.5865	7.86634e-13	3.05219e-11
IR vs MR	Glyma.20G155500	24	2.85278	2.87509	-0.0633922	7.88411e-13	3.05559e-11
IR vs MR	Glyma.20G224200	24	3.56427	3.57877	-0.0492384	7.895e-13	3.05631e-11
IR vs MR	Glyma.02G061600	24	3.03028	3.06717	-1.12475	8.04844e-13	3.11216e-11
IR vs MR	Glyma.16G097200	24	3.15859	3.22454	-1.39566	8.62112e-13	3.3298e-11
IR vs MR	Glyma.19G263300	24	2.27268	2.27612	1.14031	8.81033e-13	3.399e-11
IR vs MR	Glyma.15G025300	24	3.40632	3.42061	0.25278	9.06348e-13	3.49269e-11
IR vs MR	Glyma.02G309000	24	3.82504	3.87203	-0.832344	9.33954e-13	3.59498e-11
IR vs MR	Glyma.07G262300	24	3.70163	3.77248	-1.19759	9.36019e-13	3.59884e-11
IR vs MR	Glyma.20G226100	24	3.08897	3.10644	-0.123242	9.53814e-13	3.6631e-11
IR vs MR	Glyma.10G231200	24	-2.16681	-2.17298	0.171398	9.74187e-13	3.73446e-11
IR vs MR	Glyma.20G030700	24	3.36844	3.37503	0.881743	9.74601e-13	3.73446e-11
IR vs MR	Glyma.15G159300	24	3.58927	3.61137	-0.619725	9.77826e-13	3.74259e-11
IR vs MR	Glyma.05G013700	24	2.79684	2.81243	1.54076	9.96498e-13	3.80975e-11
IR vs MR	Glyma.16G133800	24	-2.22817	-2.23234	1.10656	9.99604e-13	3.81732e-11
IR vs MR	Glyma.18G173300	24	-3.11116	-3.15002	-1.41189	1.06495e-12	4.06229e-11
IR vs MR	Glyma.05G137800	24	3.73186	3.75131	0.0123159	1.06864e-12	4.07178e-11
IR vs MR	Glyma.08G211800	24	2.75712	2.77091	-0.352027	1.10609e-12	4.20501e-11
IR vs MR	Glyma.17G244200	24	2.48584	2.48646	4.61838	1.11174e-12	4.22173e-11
IR vs MR	Glyma.17G222500	24	2.70251	2.71604	-0.158596	1.13772e-12	4.31555e-11
IR vs MR	Glyma.03G218400	24	3.92763	3.99337	-0.93131	1.1478e-12	4.34894e-11
IR vs MR	Glyma.19G065800	24	2.65586	2.65641	4.66832	1.17038e-12	4.42952e-11
IR vs MR	Glyma.07G253500	24	3.0829	3.08777	1.52011	1.21139e-12	4.57961e-11
IR vs MR	Glyma.06G147100	24	2.97001	2.99239	-1.03872	1.22748e-12	4.63526e-11
IR vs MR	Glyma.13G289200	24	-2.34136	-2.34248	2.84629	1.24433e-12	4.69369e-11
IR vs MR	Glyma.06G248700	24	3.90153	3.929	-0.544948	1.31337e-12	4.9431e-11
IR vs MR	Glyma.14G022700	24	3.12253	3.15572	-1.06362	1.3364e-12	5.02418e-11
IR vs MR	Glyma.18G047800	24	2.18557	2.18747	2.18679	1.43802e-12	5.39426e-11
IR vs MR	Glyma.08G295500	24	-2.14134	-2.14204	3.22096	1.50284e-12	5.63116e-11
IR vs MR	Glyma.11G161800	24	-2.78749	-2.78996	2.62158	1.52406e-12	5.70435e-11
IR vs MR	Glyma.02G205300	24	3.77783	3.87841	-1.37667	1.55136e-12	5.80015e-11
IR vs MR	Glyma.06G276500	24	2.60368	2.62241	-1.02223	1.57356e-12	5.87664e-11
IR vs MR	Glyma.05G196500	24	-2.58042	-2.58751	0.747143	1.60126e-12	5.97353e-11
IR vs MR	Glyma.07G150900	24	3.73763	3.74637	4.28734	1.60869e-12	5.99461e-11
IR vs MR	Glyma.01G024500	24	2.77885	2.80265	-1.3269	1.74902e-12	6.50326e-11
IR vs MR	Glyma.14G003800	24	2.52522	2.53431	-0.350759	1.80555e-12	6.70609e-11
IR vs MR	Glyma.08G103400	24	2.35735	2.35759	5.59652	1.80812e-12	6.70825e-11
IR vs MR	Glyma.15G256300	24	2.03756	2.03771	5.92554	1.82412e-12	6.75888e-11
IR vs MR	Glyma.01G202100	24	4.10761	4.1123	2.80333	1.82575e-12	6.75888e-11
IR vs MR	Glyma.18G219700	24	3.31285	3.32024	1.15337	1.86576e-12	6.89945e-11
IR vs MR	Glyma.09G066800	24	2.10813	2.10995	2.53319	1.91719e-12	7.08188e-11
IR vs MR	Glyma.06G151300	24	-2.61715	-2.6294	0.39581	1.92425e-12	7.10024e-11
IR vs MR	Glyma.10G092800	24	-2.19144	-2.20165	0.0150925	1.96134e-12	7.22137e-11
IR vs MR	Glyma.04G118900	24	-2.53125	-2.53909	0.75098	2.00197e-12	7.36294e-11
IR vs MR	Glyma.15G264400	24	-3.09481	-3.16725	-1.92203	2.01108e-12	7.38844e-11
IR vs MR	Glyma.20G168600	24	3.16886	3.1891	-0.39891	2.08393e-12	7.64778e-11
IR vs MR	Glyma.07G006800	24	2.19775	2.19796	6.08001	2.13924e-12	7.83378e-11
IR vs MR	Glyma.15G156100	24	4.1102	4.11065	5.88288	2.17083e-12	7.94087e-11
IR vs MR	Glyma.03G249100	24	4.53217	4.54602	1.24119	2.19264e-12	8.01199e-11
IR vs MR	Glyma.04G035000	24	3.3374	3.34739	1.37677	2.24373e-12	8.18985e-11
IR vs MR	Glyma.08G008800	24	4.05228	4.09729	-0.355162	2.25448e-12	8.22023e-11
IR vs MR	Glyma.08G197200	24	-2.70968	-2.75179	-1.84872	2.26084e-12	8.23455e-11
IR vs MR	Glyma.03G074000	24	2.28717	2.28774	3.67332	2.32683e-12	8.4658e-11
IR vs MR	Glyma.15G050100	24	3.25387	3.26481	0.709491	2.33167e-12	8.47433e-11
IR vs MR	Glyma.02G022200	24	2.69403	2.70178	1.08223	2.34044e-12	8.48798e-11
IR vs MR	Glyma.06G069400	24	4.10027	4.30235	-1.40779	2.35194e-12	8.52055e-11
IR vs MR	Glyma.11G180900	24	2.04773	2.05306	0.606022	2.40305e-12	8.69644e-11
IR vs MR	Glyma.04G040400	24	2.29435	2.29481	4.34956	2.43961e-12	8.81932e-11
IR vs MR	Glyma.01G157700	24	2.08622	2.0878	2.18468	2.45097e-12	8.85091e-11
IR vs MR	Glyma.01G134700	24	2.95099	2.99955	-1.8383	2.51981e-12	9.08983e-11
IR vs MR	Glyma.13G324100	24	2.72079	2.73029	-0.0997699	2.5382e-12	9.14643e-11
IR vs MR	Glyma.17G241400	24	2.89888	2.93757	-1.22418	2.65682e-12	9.56372e-11
IR vs MR	Glyma.13G222600	24	2.29852	2.30382	0.970758	2.66264e-12	9.57449e-11
IR vs MR	Glyma.15G038500	24	2.34205	2.34363	2.68323	2.67211e-12	9.59833e-11
IR vs MR	Glyma.09G209400	24	2.69181	2.69281	4.22766	2.67842e-12	9.61082e-11
IR vs MR	Glyma.04G086300	24	2.2956	2.2958	5.84497	2.73779e-12	9.81347e-11
IR vs MR	Glyma.11G062500	24	3.9082	3.90885	5.15792	2.84658e-12	1.01926e-10
IR vs MR	Glyma.15G264300	24	3.41823	3.42454	1.82571	2.86921e-12	1.02628e-10
IR vs MR	Glyma.20G205700	24	3.70009	3.70335	3.81541	2.89491e-12	1.03438e-10
IR vs MR	Glyma.11G046000	24	2.93904	2.98454	-1.24278	2.90095e-12	1.03545e-10
IR vs MR	Glyma.10G290200	24	3.50558	3.52357	0.456228	2.94232e-12	1.04801e-10
IR vs MR	Glyma.14G145900	24	4.11546	4.12767	1.94395	2.99455e-12	1.06549e-10
IR vs MR	Glyma.09G164100	24	2.1851	2.18715	1.69394	3.01351e-12	1.07111e-10
IR vs MR	Glyma.U009600	24	2.58208	2.58654	1.31429	3.0214e-12	1.07279e-10
IR vs MR	Glyma.02G239800	24	2.21217	2.21716	0.842014	3.03705e-12	1.07721e-10
IR vs MR	Glyma.01G148700	24	-2.48838	-2.49107	1.572	3.12256e-12	1.10638e-10
IR vs MR	Glyma.04G212100	24	2.20522	2.20565	4.51569	3.16222e-12	1.11927e-10
IR vs MR	Glyma.13G039800	24	2.62101	2.64115	-0.795838	3.39006e-12	1.19866e-10
IR vs MR	Glyma.20G210100	24	2.38909	2.39207	2.08835	3.42436e-12	1.20952e-10
IR vs MR	Glyma.11G206700	24	2.4006	2.40578	0.757625	3.43992e-12	1.21375e-10
IR vs MR	Glyma.04G023700	24	-2.18712	-2.18934	1.39088	3.45464e-12	1.21768e-10
IR vs MR	Glyma.20G001400	24	2.93134	2.93174	5.76133	3.49088e-12	1.22918e-10
IR vs MR	Glyma.18G148700	24	3.88694	3.89565	2.09811	3.52239e-12	1.23898e-10
IR vs MR	Glyma.09G060700	24	3.02568	3.02896	2.21639	3.56846e-12	1.25388e-10
IR vs MR	Glyma.16G008500	24	2.34071	2.3415	3.69025	3.61585e-12	1.26922e-10
IR vs MR	Glyma.10G209200	24	-2.31661	-2.32051	1.38874	3.69411e-12	1.29535e-10
IR vs MR	Glyma.05G057000	24	-2.42559	-2.43053	0.917739	3.8565e-12	1.35089e-10
IR vs MR	Glyma.12G024100	24	-2.16018	-2.16591	0.212837	4.3197e-12	1.51002e-10
IR vs MR	Glyma.04G091600	24	2.04754	2.05096	1.43897	4.40372e-12	1.53781e-10
IR vs MR	Glyma.17G245300	24	2.74719	2.78363	-1.33809	4.52067e-12	1.5741e-10
IR vs MR	Glyma.05G112700	24	2.73573	2.78685	-1.85616	4.52142e-12	1.5741e-10
IR vs MR	Glyma.20G116700	24	3.17192	3.17599	1.90239	4.52158e-12	1.5741e-10
IR vs MR	Glyma.10G164000	24	3.21842	3.26376	-1.70114	4.53471e-12	1.57705e-10
IR vs MR	Glyma.17G115300	24	-3.05995	-3.06233	2.49498	4.55978e-12	1.58414e-10
IR vs MR	Glyma.08G180600	24	4.09227	4.11676	0.404807	4.57624e-12	1.58823e-10
IR vs MR	Glyma.03G003000	24	2.58643	2.59468	-0.153894	4.91732e-12	1.70486e-10
IR vs MR	Glyma.10G036400	24	4.43606	4.74597	-1.69429	5.00949e-12	1.73503e-10
IR vs MR	Glyma.20G147900	24	3.89283	4.11423	-2.24161	5.33622e-12	1.84443e-10
IR vs MR	Glyma.18G025200	24	-2.81716	-2.81863	3.04219	5.39336e-12	1.86227e-10
IR vs MR	Glyma.03G038700	24	2.6255	2.62732	2.30105	5.57948e-12	1.92458e-10
IR vs MR	Glyma.05G043500	24	-2.93507	-2.96923	-1.34798	5.63924e-12	1.94321e-10
IR vs MR	Glyma.10G272000	24	2.87568	2.8793	1.82406	5.71026e-12	1.96569e-10
IR vs MR	Glyma.13G105800	24	3.84424	3.86038	0.840307	5.87561e-12	2.02055e-10
IR vs MR	Glyma.09G022400	24	2.13289	2.13299	6.27772	5.88381e-12	2.02132e-10
IR vs MR	Glyma.19G086200	24	3.13414	3.14476	0.823676	5.96078e-12	2.04569e-10
IR vs MR	Glyma.04G131100	24	4.14967	4.15227	4.24009	5.97593e-12	2.04758e-10
IR vs MR	Glyma.17G044300	24	2.3258	2.32599	5.99637	5.97839e-12	2.04758e-10
IR vs MR	Glyma.15G155700	24	-2.65574	-2.6579	2.56402	6.04335e-12	2.06581e-10
IR vs MR	Glyma.07G006700	24	2.2274	2.22752	6.84323	6.04381e-12	2.06581e-10
IR vs MR	Glyma.20G140300	24	2.18658	2.19095	0.846062	6.084e-12	2.07745e-10
IR vs MR	Glyma.01G069000	24	2.53872	2.54376	0.401472	6.10781e-12	2.08348e-10
IR vs MR	Glyma.17G106500	24	3.27044	3.37597	-1.9474	6.24075e-12	2.12669e-10
IR vs MR	Glyma.04G190400	24	2.38073	2.38293	1.64648	6.25542e-12	2.12955e-10
IR vs MR	Glyma.19G251900	24	-2.43352	-2.4517	-0.960557	6.35719e-12	2.15985e-10
IR vs MR	Glyma.14G124800	24	2.91232	2.92918	-0.203728	6.46488e-12	2.19424e-10
IR vs MR	Glyma.12G072000	24	2.38308	2.39564	-0.762292	6.54333e-12	2.21864e-10
IR vs MR	Glyma.07G144200	24	2.57743	2.59181	0.125434	6.56838e-12	2.22491e-10
IR vs MR	Glyma.11G152200	24	2.43093	2.4357	0.89462	6.60942e-12	2.23657e-10
IR vs MR	Glyma.15G243400	24	-2.60784	-2.61884	-0.52209	6.97209e-12	2.35694e-10
IR vs MR	Glyma.20G211700	24	2.28371	2.28641	1.38339	6.98763e-12	2.35984e-10
IR vs MR	Glyma.09G110700	24	3.89173	3.91837	-0.254697	7.03361e-12	2.373e-10
IR vs MR	Glyma.18G158300	24	2.27256	2.27467	2.46104	7.04865e-12	2.37426e-10
IR vs MR	Glyma.15G079100	24	2.46799	2.46982	2.42951	7.22609e-12	2.42724e-10
IR vs MR	Glyma.20G018200	24	2.45811	2.46145	1.73799	7.22965e-12	2.42724e-10
IR vs MR	Glyma.18G013600	24	2.39073	2.39676	0.709105	7.2302e-12	2.42724e-10
IR vs MR	Glyma.08G178100	24	2.43979	2.44094	3.24364	7.38702e-12	2.47743e-10
IR vs MR	Glyma.11G049100	24	3.67216	3.75922	-1.70437	7.4341e-12	2.49075e-10
IR vs MR	Glyma.13G029200	24	3.64558	3.67702	0.165924	7.4464e-12	2.49241e-10
IR vs MR	Glyma.08G211000	24	4.16452	4.16825	3.34096	7.50297e-12	2.50886e-10
IR vs MR	Glyma.06G187300	24	2.50545	2.50756	1.5509	7.65538e-12	2.5573e-10
IR vs MR	Glyma.17G222300	24	3.72591	3.72989	2.07034	7.71039e-12	2.57314e-10
IR vs MR	Glyma.11G162100	24	3.2105	3.21175	3.34627	7.98017e-12	2.66055e-10
IR vs MR	Glyma.04G220600	24	2.25049	2.25199	2.69559	8.05475e-12	2.68244e-10
IR vs MR	Glyma.09G039900	24	3.22743	3.2412	0.350507	8.06166e-12	2.68244e-10
IR vs MR	Glyma.15G211500	24	3.87089	3.87109	7.12257	8.14025e-12	2.70594e-10
IR vs MR	Glyma.13G253500	24	-2.39445	-2.40208	0.129359	8.16999e-12	2.71316e-10
IR vs MR	Glyma.10G191700	24	3.61327	3.62451	1.08093	8.22554e-12	2.72893e-10
IR vs MR	Glyma.12G156600	24	2.2431	2.2518	0.121415	8.28834e-12	2.74707e-10
IR vs MR	Glyma.06G085100	24	-2.66854	-2.69369	-0.634184	8.31974e-12	2.75478e-10
IR vs MR	Glyma.13G303900	24	3.03642	3.07069	-1.3448	8.35562e-12	2.76396e-10
IR vs MR	Glyma.13G252300	24	4.88033	5.04532	-1.70098	8.45201e-12	2.79312e-10
IR vs MR	Glyma.16G154100	24	-2.63703	-2.6751	-1.50065	8.47493e-12	2.79797e-10
IR vs MR	Glyma.02G149100	24	-2.69612	-2.69858	2.27096	8.58222e-12	2.82788e-10
IR vs MR	Glyma.03G162600	24	4.25404	4.27945	0.690684	8.6199e-12	2.83753e-10
IR vs MR	Glyma.15G087300	24	2.83753	2.84211	1.98061	8.75216e-12	2.87827e-10
IR vs MR	Glyma.15G159500	24	4.00134	4.06455	-1.33846	8.94182e-12	2.93779e-10
IR vs MR	Glyma.02G298500	24	2.60052	2.60249	2.07488	9.23026e-12	3.02962e-10
IR vs MR	Glyma.18G152400	24	-2.13808	-2.13937	2.21318	9.30959e-12	3.0527e-10
IR vs MR	Glyma.04G042500	24	2.24728	2.25022	1.41739	9.48209e-12	3.10626e-10
IR vs MR	Glyma.16G170100	24	2.49141	2.49145	7.42971	9.52089e-12	3.11595e-10
IR vs MR	Glyma.13G162700	24	4.22475	4.33848	-0.217069	9.5615e-12	3.12622e-10
IR vs MR	Glyma.13G270100	24	2.14634	2.14638	7.98987	9.76368e-12	3.18925e-10
IR vs MR	Glyma.08G091500	24	2.51497	2.51903	1.95292	9.78814e-12	3.19416e-10
IR vs MR	Glyma.10G206500	24	-2.66125	-2.70745	-1.5062	9.98636e-12	3.25571e-10
IR vs MR	Glyma.10G161500	24	3.58902	3.59127	2.61906	1.02712e-11	3.34536e-10
IR vs MR	Glyma.09G255000	24	4.18255	4.18814	2.81322	1.04169e-11	3.38955e-10
IR vs MR	Glyma.09G270900	24	2.59874	2.59982	3.7875	1.04675e-11	3.40274e-10
IR vs MR	Glyma.05G237300	24	2.69279	2.73112	-1.65958	1.06882e-11	3.47116e-10
IR vs MR	Glyma.01G181600	24	3.4762	3.5241	-1.94474	1.07973e-11	3.50322e-10
IR vs MR	Glyma.18G205600	24	2.77301	2.78484	-0.147113	1.11155e-11	3.603e-10
IR vs MR	Glyma.06G065600	24	2.88442	2.89672	-0.518614	1.12904e-11	3.65621e-10
IR vs MR	Glyma.19G192900	24	-2.24356	-2.24369	5.5177	1.17315e-11	3.79181e-10
IR vs MR	Glyma.18G300400	24	3.60532	3.65788	-0.678281	1.18253e-11	3.81846e-10
IR vs MR	Glyma.05G133000	24	3.18547	3.19232	0.401416	1.20951e-11	3.90187e-10
IR vs MR	Glyma.04G046800	24	2.33963	2.3422	1.88442	1.22915e-11	3.96146e-10
IR vs MR	Glyma.16G062500	24	2.67594	2.71693	-1.1248	1.24332e-11	4.00334e-10
IR vs MR	Glyma.08G298900	24	2.10613	2.10648	4.6616	1.25799e-11	4.04672e-10
IR vs MR	Glyma.14G152800	24	2.31155	2.31475	1.36487	1.2953e-11	4.15883e-10
IR vs MR	Glyma.01G036000	24	4.31882	4.32619	3.40001	1.30846e-11	4.19396e-10
IR vs MR	Glyma.13G267700	24	3.21007	3.25845	-1.07177	1.30872e-11	4.19396e-10
IR vs MR	Glyma.18G205100	24	2.32625	2.33209	0.423614	1.33785e-11	4.27921e-10
IR vs MR	Glyma.15G024600	24	2.59299	2.59477	3.33241	1.36228e-11	4.35325e-10
IR vs MR	Glyma.20G210900	24	2.40596	2.40819	1.80531	1.36717e-11	4.36475e-10
IR vs MR	Glyma.06G304600	24	3.41273	3.44445	-1.12026	1.39006e-11	4.42924e-10
IR vs MR	Glyma.01G005100	24	4.13748	4.13828	5.82656	1.39129e-11	4.42924e-10
IR vs MR	Glyma.08G307300	24	3.58827	3.67111	-1.87314	1.40002e-11	4.45286e-10
IR vs MR	Glyma.09G184100	24	2.18094	2.18714	0.779376	1.41941e-11	4.5103e-10
IR vs MR	Glyma.11G219000	24	2.5702	2.57115	3.5924	1.42658e-11	4.52881e-10
IR vs MR	Glyma.17G204500	24	2.44945	2.47211	-1.27143	1.46076e-11	4.63298e-10
IR vs MR	Glyma.03G038200	24	3.17122	3.17399	2.57428	1.46758e-11	4.65026e-10
IR vs MR	Glyma.06G276600	24	2.60952	2.63383	-1.34204	1.47095e-11	4.65659e-10
IR vs MR	Glyma.13G252400	24	4.31336	4.35226	1.34592	1.47483e-11	4.66451e-10
IR vs MR	Glyma.14G067200	24	2.05841	2.06083	1.2954	1.48815e-11	4.70224e-10
IR vs MR	Glyma.02G054200	24	3.6813	3.69296	2.05608	1.51416e-11	4.77999e-10
IR vs MR	Glyma.10G236600	24	-2.31056	-2.31688	0.539178	1.5182e-11	4.78827e-10
IR vs MR	Glyma.17G030100	24	2.06886	2.069	5.81364	1.5379e-11	4.84589e-10
IR vs MR	Glyma.11G062700	24	3.58095	3.58495	2.40659	1.55692e-11	4.90127e-10
IR vs MR	Glyma.11G030300	24	-2.45363	-2.45602	2.30718	1.59732e-11	5.02377e-10
IR vs MR	Glyma.06G071800	24	-2.7314	-2.73458	2.46286	1.65134e-11	5.17924e-10
IR vs MR	Glyma.14G049300	24	3.29144	3.34492	-0.910505	1.65588e-11	5.18869e-10
IR vs MR	Glyma.07G262400	24	3.34799	3.38845	-0.834527	1.73075e-11	5.41827e-10
IR vs MR	Glyma.01G210500	24	-2.88449	-2.91707	-0.656331	1.75385e-11	5.48553e-10
IR vs MR	Glyma.15G114700	24	2.49408	2.5079	-0.405822	1.79523e-11	5.60976e-10
IR vs MR	Glyma.06G173300	24	-2.29088	-2.29414	1.34717	1.79794e-11	5.61305e-10
IR vs MR	Glyma.11G040700	24	3.89573	3.90515	1.32909	1.83428e-11	5.72122e-10
IR vs MR	Glyma.20G154900	24	2.19957	2.20226	1.57804	1.84347e-11	5.7446e-10
IR vs MR	Glyma.01G225100	24	5.06892	5.58963	-1.77011	1.86082e-11	5.79334e-10
IR vs MR	Glyma.18G287000	24	2.23634	2.24	0.90979	1.91809e-11	5.96617e-10
IR vs MR	Glyma.18G056600	24	2.04531	2.04605	3.03722	1.9468e-11	6.0499e-10
IR vs MR	Glyma.01G146000	24	-2.91947	-2.92456	1.53098	2.00152e-11	6.20287e-10
IR vs MR	Glyma.02G002700	24	-2.04874	-2.05476	0.0831065	2.00508e-11	6.20822e-10
IR vs MR	Glyma.18G128000	24	-2.74155	-2.78929	-1.74869	2.0965e-11	6.48536e-10
IR vs MR	Glyma.01G084000	24	2.32642	2.32777	2.79774	2.10819e-11	6.51558e-10
IR vs MR	Glyma.10G249900	24	-2.80215	-2.81581	-0.0558332	2.14806e-11	6.63274e-10
IR vs MR	Glyma.03G146400	24	-2.6716	-2.68613	-0.140981	2.16104e-11	6.66676e-10
IR vs MR	Glyma.18G182800	24	-2.95995	-2.96141	2.52665	2.18072e-11	6.72133e-10
IR vs MR	Glyma.20G080400	24	3.09058	3.1192	-0.753578	2.1924e-11	6.75119e-10
IR vs MR	Glyma.07G183900	24	3.02694	3.08366	-2.0733	2.22516e-11	6.84585e-10
IR vs MR	Glyma.16G158100	24	-2.14995	-2.1502	4.92326	2.23865e-11	6.88111e-10
IR vs MR	Glyma.12G175000	24	-3.03228	-3.08274	-1.37617	2.27141e-11	6.97547e-10
IR vs MR	Glyma.12G197900	24	3.11069	3.15066	-0.653201	2.31673e-11	7.10821e-10
IR vs MR	Glyma.05G159200	24	2.26457	2.2726	-0.251595	2.33278e-11	7.15098e-10
IR vs MR	Glyma.04G038100	24	-2.86525	-2.90134	-1.74947	2.369e-11	7.25544e-10
IR vs MR	Glyma.02G261900	24	2.16023	2.16107	3.82079	2.39202e-11	7.31932e-10
IR vs MR	Glyma.15G234000	24	3.19707	3.28927	-1.72183	2.42598e-11	7.41654e-10
IR vs MR	Glyma.06G102400	24	-2.90163	-2.90544	1.71852	2.56831e-11	7.8375e-10
IR vs MR	Glyma.10G154400	24	2.08999	2.09336	0.908906	2.5921e-11	7.903e-10
IR vs MR	Glyma.05G224800	24	2.30805	2.31515	0.753645	2.61922e-11	7.9785e-10
IR vs MR	Glyma.13G068800	24	2.71453	2.71495	4.7814	2.64875e-11	8.06121e-10
IR vs MR	Glyma.08G344900	24	-2.63027	-2.65541	-1.13899	2.66768e-11	8.1106e-10
IR vs MR	Glyma.10G186800	24	2.70544	2.7088	1.47873	2.66977e-11	8.1106e-10
IR vs MR	Glyma.02G008900	24	3.53724	3.54326	2.16481	2.68297e-11	8.14338e-10
IR vs MR	Glyma.01G138000	24	4.09112	4.3637	-2.30126	2.71228e-11	8.225e-10
IR vs MR	Glyma.17G151700	24	4.26348	4.26761	3.1617	2.73075e-11	8.27357e-10
IR vs MR	Glyma.16G041100	24	2.23539	2.23725	2.17995	2.75948e-11	8.35315e-10
IR vs MR	Glyma.18G039200	24	-3.05133	-3.10891	-1.56784	2.77711e-11	8.39901e-10
IR vs MR	Glyma.02G268000	24	2.06539	2.06634	2.67893	2.84956e-11	8.61045e-10
IR vs MR	Glyma.14G078000	24	3.91514	4.06115	0.0578673	2.87667e-11	8.68463e-10
IR vs MR	Glyma.13G211700	24	-2.49448	-2.53256	-1.73078	2.90625e-11	8.76612e-10
IR vs MR	Glyma.18G254300	24	3.8351	3.85923	-0.195441	2.99811e-11	9.03513e-10
IR vs MR	Glyma.07G044100	24	3.07659	3.13902	-0.965051	3.01563e-11	9.07754e-10
IR vs MR	Glyma.09G069900	24	2.19197	2.19404	2.15269	3.01754e-11	9.07754e-10
IR vs MR	Glyma.07G139800	24	3.03989	3.05193	1.18405	3.05111e-11	9.17038e-10
IR vs MR	Glyma.09G191800	24	-2.41362	-2.43149	-0.780032	3.10223e-11	9.31577e-10
IR vs MR	Glyma.14G219100	24	-2.40011	-2.40289	2.19493	3.10818e-11	9.31711e-10
IR vs MR	Glyma.16G189200	24	-2.4798	-2.51908	-1.8169	3.11888e-11	9.34093e-10
IR vs MR	Glyma.17G014400	24	3.0521	3.10409	-1.33037	3.21557e-11	9.61351e-10
IR vs MR	Glyma.07G229000	24	-2.0888	-2.09103	1.67206	3.24373e-11	9.68913e-10
IR vs MR	Glyma.13G333100	24	-3.19703	-3.20326	0.91058	3.26284e-11	9.73763e-10
IR vs MR	Glyma.12G149100	24	2.78614	2.78973	2.035	3.27726e-11	9.77207e-10
IR vs MR	Glyma.U014000	24	4.79783	5.44842	-1.24087	3.28017e-11	9.77212e-10
IR vs MR	Glyma.10G000300	24	2.24079	2.24311	2.0528	3.29998e-11	9.82253e-10
IR vs MR	Glyma.17G244000	24	4.4178	4.44812	0.725931	3.31278e-11	9.85196e-10
IR vs MR	Glyma.15G181600	24	-2.02348	-2.02897	0.201771	3.41792e-11	1.01557e-09
IR vs MR	Glyma.01G224900	24	2.31422	2.31765	1.73865	3.42453e-11	1.01665e-09
IR vs MR	Glyma.20G033800	24	-2.55379	-2.56372	0.0199358	3.52465e-11	1.04454e-09
IR vs MR	Glyma.19G081700	24	3.92343	3.93871	0.862357	3.55002e-11	1.05113e-09
IR vs MR	Glyma.13G326800	24	2.24262	2.24285	5.05192	3.68142e-11	1.08814e-09
IR vs MR	Glyma.03G057100	24	3.28169	3.29469	2.41954	3.68609e-11	1.08857e-09
IR vs MR	Glyma.17G011100	24	3.85732	3.96723	0.171068	3.77252e-11	1.11312e-09
IR vs MR	Glyma.12G103600	24	2.33339	2.3346	2.57975	3.7804e-11	1.11448e-09
IR vs MR	Glyma.13G265800	24	2.00865	2.01259	0.777511	3.83895e-11	1.13076e-09
IR vs MR	Glyma.13G252100	24	3.53031	3.58208	-0.782053	3.85154e-11	1.13348e-09
IR vs MR	Glyma.07G239900	24	-2.16078	-2.16956	0.0705837	3.88696e-11	1.14192e-09
IR vs MR	Glyma.11G129300	24	3.36724	3.36881	3.93955	4.093e-11	1.19829e-09
IR vs MR	Glyma.17G011700	24	2.89276	2.90429	0.311696	4.15327e-11	1.21489e-09
IR vs MR	Glyma.05G034800	24	-2.00478	-2.01144	0.0162375	4.18502e-11	1.22312e-09
IR vs MR	Glyma.10G020100	24	-2.57615	-2.60559	-1.54287	4.19273e-11	1.22431e-09
IR vs MR	Glyma.10G070300	24	3.66482	3.78271	-1.91035	4.19887e-11	1.22505e-09
IR vs MR	Glyma.08G338800	24	2.75665	2.76027	1.54882	4.23558e-11	1.23364e-09
IR vs MR	Glyma.02G264200	24	-2.36687	-2.38493	-0.954517	4.24615e-11	1.23565e-09
IR vs MR	Glyma.07G267600	24	2.39956	2.4059	0.659509	4.30748e-11	1.25135e-09
IR vs MR	Glyma.06G072000	24	2.61306	2.6183	1.56375	4.33731e-11	1.25893e-09
IR vs MR	Glyma.09G279800	24	-2.32011	-2.33086	-0.642011	4.38163e-11	1.27071e-09
IR vs MR	Glyma.08G173800	24	2.39679	2.39767	4.00107	4.45261e-11	1.29019e-09
IR vs MR	Glyma.19G049800	24	2.14387	2.15222	-0.043681	4.47053e-11	1.29428e-09
IR vs MR	Glyma.03G039800	24	-2.88171	-2.88245	4.19165	4.49228e-11	1.29946e-09
IR vs MR	Glyma.12G136400	24	4.84782	5.36243	-0.859705	4.50204e-11	1.30117e-09
IR vs MR	Glyma.06G254900	24	2.2166	2.21926	1.49817	4.52428e-11	1.30649e-09
IR vs MR	Glyma.12G185200	24	2.27933	2.28485	0.957843	4.53873e-11	1.30954e-09
IR vs MR	Glyma.12G137700	24	3.21906	3.2233	2.2177	4.60626e-11	1.32695e-09
IR vs MR	Glyma.13G095800	24	2.24534	2.25196	0.142858	4.60691e-11	1.32695e-09
IR vs MR	Glyma.12G224000	24	2.84722	2.86099	-0.538048	4.61113e-11	1.32704e-09
IR vs MR	Glyma.04G053100	24	2.20622	2.22473	-1.13018	4.65662e-11	1.33884e-09
IR vs MR	Glyma.13G204400	24	2.04007	2.04044	4.40871	4.66002e-11	1.33884e-09
IR vs MR	Glyma.10G024600	24	-2.7567	-2.75953	2.03745	4.82746e-11	1.3846e-09
IR vs MR	Glyma.09G193500	24	-2.86609	-2.86818	2.8276	4.88674e-11	1.40041e-09
IR vs MR	Glyma.19G055800	24	-2.66281	-2.6755	-0.0322235	4.89245e-11	1.40086e-09
IR vs MR	Glyma.07G137600	24	2.1808	2.18407	1.08227	4.98689e-11	1.4267e-09
IR vs MR	Glyma.11G101200	24	3.7906	3.79505	2.50893	5.31851e-11	1.519e-09
IR vs MR	Glyma.03G005700	24	-2.90927	-2.94303	-0.907779	5.34523e-11	1.52535e-09
IR vs MR	Glyma.19G184000	24	2.94181	2.96585	-0.455735	5.4375e-11	1.55037e-09
IR vs MR	Glyma.U034800	24	2.01107	2.01359	1.21275	5.5289e-11	1.57246e-09
IR vs MR	Glyma.03G161400	24	-2.89639	-2.94485	-1.76615	5.56589e-11	1.58166e-09
IR vs MR	Glyma.16G134700	24	3.58844	3.60882	1.35698	5.68392e-11	1.61384e-09
IR vs MR	Glyma.09G159900	24	4.07741	4.1037	0.732123	5.74848e-11	1.63031e-09
IR vs MR	Glyma.18G022700	24	2.03087	2.03132	4.49589	5.75156e-11	1.63031e-09
IR vs MR	Glyma.11G055100	24	3.07261	3.08887	-0.152421	5.77292e-11	1.63367e-09
IR vs MR	Glyma.20G135700	24	2.10939	2.11393	1.06654	5.77303e-11	1.63367e-09
IR vs MR	Glyma.20G033300	24	2.50066	2.50548	1.26641	5.97941e-11	1.69066e-09
IR vs MR	Glyma.06G079900	24	-2.75496	-2.76944	-0.32675	6.00122e-11	1.69541e-09
IR vs MR	Glyma.12G197500	24	4.13352	4.17393	0.81904	6.01597e-11	1.69816e-09
IR vs MR	Glyma.17G180000	24	3.71374	3.7569	-1.26484	6.27507e-11	1.76982e-09
IR vs MR	Glyma.16G043300	24	-2.2556	-2.25645	2.6561	6.33265e-11	1.78457e-09
IR vs MR	Glyma.03G162500	24	3.81843	3.82721	1.96237	6.59573e-11	1.85408e-09
IR vs MR	Glyma.01G130800	24	3.5709	3.5732	3.18292	6.67042e-11	1.87229e-09
IR vs MR	Glyma.04G078400	24	-2.38687	-2.39039	1.34772	6.78285e-11	1.90195e-09
IR vs MR	Glyma.20G070100	24	2.49713	2.50278	1.36909	6.80913e-11	1.90774e-09
IR vs MR	Glyma.10G170900	24	3.90075	3.91071	1.64138	6.92727e-11	1.93763e-09
IR vs MR	Glyma.13G324700	24	3.43683	3.5329	-1.14529	7.00572e-11	1.95796e-09
IR vs MR	Glyma.13G329900	24	3.14979	3.15837	0.85527	7.0183e-11	1.95986e-09
IR vs MR	Glyma.17G128000	24	2.80689	2.80976	2.66142	7.25359e-11	2.02223e-09
IR vs MR	Glyma.20G137700	24	2.15409	2.15447	4.10054	7.27055e-11	2.02529e-09
IR vs MR	Glyma.09G284400	24	3.1804	3.19602	0.362892	7.28657e-11	2.02808e-09
IR vs MR	Glyma.13G264200	24	2.27479	2.2816	0.684227	7.42486e-11	2.06488e-09
IR vs MR	Glyma.08G215300	24	-2.35102	-2.36455	-0.535725	7.5045e-11	2.08531e-09
IR vs MR	Glyma.08G273100	24	2.4193	2.42034	3.23519	7.53573e-11	2.09228e-09
IR vs MR	Glyma.13G181000	24	2.42701	2.42735	5.24904	7.79509e-11	2.16252e-09
IR vs MR	Glyma.06G312000	24	-2.51714	-2.53645	-1.10366	8.04205e-11	2.2292e-09
IR vs MR	Glyma.08G345500	24	4.10349	4.13936	0.118747	8.07877e-11	2.23755e-09
IR vs MR	Glyma.13G298400	24	-2.12879	-2.13542	0.625176	8.27368e-11	2.28966e-09
IR vs MR	Glyma.19G188400	24	-2.30264	-2.30588	1.6341	8.40836e-11	2.32503e-09
IR vs MR	Glyma.04G023500	24	-2.15672	-2.15986	1.27592	8.56428e-11	2.36621e-09
IR vs MR	Glyma.09G269400	24	4.11974	4.53722	-1.91341	8.6224e-11	2.38033e-09
IR vs MR	Glyma.04G000600	24	-2.51989	-2.53125	-0.223767	8.6365e-11	2.38115e-09
IR vs MR	Glyma.05G163900	24	-3.41042	-3.50371	-2.11728	8.7103e-11	2.39678e-09
IR vs MR	Glyma.15G011200	24	2.71812	2.76679	-1.89632	8.79684e-11	2.41863e-09
IR vs MR	Glyma.08G011300	24	3.84122	3.85239	1.48847	8.93779e-11	2.45539e-09
IR vs MR	Glyma.02G107300	24	3.00965	3.05496	-1.51476	9.16891e-11	2.51684e-09
IR vs MR	Glyma.06G010500	24	-2.62985	-2.63338	1.76061	9.31828e-11	2.55577e-09
IR vs MR	Glyma.17G137400	24	3.71921	3.72739	1.49021	9.39113e-11	2.57367e-09
IR vs MR	Glyma.20G032500	24	3.87159	3.87893	1.55034	9.49187e-11	2.59778e-09
IR vs MR	Glyma.02G213500	24	2.10388	2.10672	2.25628	9.53038e-11	2.60551e-09
IR vs MR	Glyma.13G186100	24	-2.73796	-2.74035	2.33376	9.67909e-11	2.64403e-09
IR vs MR	Glyma.15G249800	24	2.39652	2.40191	0.625587	9.77916e-11	2.66817e-09
IR vs MR	Glyma.18G201900	24	3.07772	3.08089	3.31377	9.7832e-11	2.66817e-09
IR vs MR	Glyma.05G170400	24	-3.46903	-3.65567	-2.35059	9.83978e-11	2.68144e-09
IR vs MR	Glyma.13G208700	24	-2.19799	-2.20699	0.348179	9.90282e-11	2.69645e-09
IR vs MR	Glyma.07G076400	24	3.64376	3.66349	-0.316775	1.00012e-10	2.72104e-09
IR vs MR	Glyma.10G169800	24	-2.38506	-2.39145	0.727245	1.00993e-10	2.74552e-09
IR vs MR	Glyma.05G144600	24	-2.59218	-2.59857	0.448717	1.02978e-10	2.79724e-09
IR vs MR	Glyma.19G076800	24	4.03189	4.03445	3.60757	1.05243e-10	2.85421e-09
IR vs MR	Glyma.08G180300	24	3.29806	3.33089	-0.765322	1.05413e-10	2.85652e-09
IR vs MR	Glyma.08G059700	24	2.08976	2.08983	7.27538	1.05553e-10	2.85803e-09
IR vs MR	Glyma.07G011700	24	-3.24127	-3.24913	0.745242	1.06756e-10	2.8883e-09
IR vs MR	Glyma.03G117800	24	2.31886	2.33492	-0.604748	1.09904e-10	2.96874e-09
IR vs MR	Glyma.06G235700	24	4.1677	4.52358	-2.36315	1.10733e-10	2.98872e-09
IR vs MR	Glyma.11G222400	24	-2.39727	-2.41001	0.337807	1.10823e-10	2.98878e-09
IR vs MR	Glyma.13G289100	24	-2.61123	-2.62644	-0.806738	1.11048e-10	2.99246e-09
IR vs MR	Glyma.15G252200	24	2.13741	2.13787	3.84491	1.12787e-10	3.03692e-09
IR vs MR	Glyma.01G240800	24	2.06994	2.0732	1.03853	1.14813e-10	3.08655e-09
IR vs MR	Glyma.06G307900	24	4.30286	4.81364	-2.19394	1.20172e-10	3.22807e-09
IR vs MR	Glyma.08G234500	24	2.14351	2.14676	0.86402	1.20362e-10	3.23061e-09
IR vs MR	Glyma.02G234300	24	2.03825	2.03975	2.4295	1.21273e-10	3.25248e-09
IR vs MR	Glyma.10G225400	24	4.07822	4.30262	-1.62341	1.21476e-10	3.25535e-09
IR vs MR	Glyma.09G054100	24	2.67089	2.68246	-0.35678	1.24901e-10	3.34185e-09
IR vs MR	Glyma.11G095100	24	3.54338	3.55038	1.99675	1.26168e-10	3.37309e-09
IR vs MR	Glyma.15G272800	24	2.00616	2.00678	3.68404	1.26638e-10	3.38297e-09
IR vs MR	Glyma.11G056600	24	-2.98627	-3.01196	-1.16468	1.28878e-10	3.43738e-09
IR vs MR	Glyma.11G059800	24	3.97588	4.01615	-1.34308	1.3143e-10	3.50269e-09
IR vs MR	Glyma.10G253800	24	3.78471	3.82727	-0.892654	1.31569e-10	3.50365e-09
IR vs MR	Glyma.06G314100	24	-2.33627	-2.33977	1.42254	1.33288e-10	3.54664e-09
IR vs MR	Glyma.09G122500	24	3.64249	3.75655	-1.75748	1.35597e-10	3.60525e-09
IR vs MR	Glyma.19G231000	24	2.65327	2.68705	-1.19306	1.36595e-10	3.62892e-09
IR vs MR	Glyma.09G006200	24	3.7332	3.76031	-0.524903	1.37482e-10	3.64962e-09
IR vs MR	Glyma.19G264200	24	2.27641	2.27738	3.05257	1.38105e-10	3.6633e-09
IR vs MR	Glyma.06G239900	24	2.15131	2.15468	0.990757	1.3967e-10	3.70192e-09
IR vs MR	Glyma.18G225300	24	2.87571	2.88838	2.2205	1.45508e-10	3.85175e-09
IR vs MR	Glyma.10G149500	24	-2.28002	-2.2906	0.313091	1.45551e-10	3.85175e-09
IR vs MR	Glyma.05G234600	24	2.0258	2.02668	2.55929	1.50251e-10	3.97303e-09
IR vs MR	Glyma.13G305900	24	3.46462	3.47936	0.35692	1.54907e-10	4.09295e-09
IR vs MR	Glyma.19G054700	24	2.04041	2.04387	0.914932	1.55148e-10	4.09611e-09
IR vs MR	Glyma.02G016600	24	3.02911	3.04336	-0.00536008	1.55538e-10	4.10323e-09
IR vs MR	Glyma.03G040800	24	3.71622	3.87287	-1.95027	1.60828e-10	4.23949e-09
IR vs MR	Glyma.09G225400	24	2.65946	2.66978	0.379011	1.62084e-10	4.26927e-09
IR vs MR	Glyma.08G045300	24	2.28564	2.29095	1.18563	1.64534e-10	4.32371e-09
IR vs MR	Glyma.11G057200	24	-4.04495	-4.22177	-2.53311	1.70695e-10	4.47647e-09
IR vs MR	Glyma.15G102300	24	2.30532	2.3158	-0.404401	1.70971e-10	4.47896e-09
IR vs MR	Glyma.08G039700	24	-2.49844	-2.50626	0.0818634	1.74734e-10	4.574e-09
IR vs MR	Glyma.13G278000	24	4.15942	4.34375	-2.71713	1.75454e-10	4.5893e-09
IR vs MR	Glyma.06G307700	24	2.12249	2.12328	3.294	1.75798e-10	4.59476e-09
IR vs MR	Glyma.10G084000	24	-2.38523	-2.39924	-0.403601	1.76065e-10	4.5982e-09
IR vs MR	Glyma.08G305000	24	2.79531	2.83425	-1.54058	1.76655e-10	4.61004e-09
IR vs MR	Glyma.18G266100	24	3.93435	3.95902	-0.527992	1.81616e-10	4.73222e-09
IR vs MR	Glyma.01G007500	24	2.09944	2.1017	1.60126	1.86084e-10	4.8449e-09
IR vs MR	Glyma.12G233100	24	3.92528	3.93981	1.47862	1.86344e-10	4.84795e-09
IR vs MR	Glyma.17G236700	24	2.14257	2.14491	2.39181	1.87484e-10	4.87387e-09
IR vs MR	Glyma.13G254700	24	-2.15563	-2.16547	-0.502836	1.88784e-10	4.90389e-09
IR vs MR	Glyma.13G118700	24	2.49821	2.52146	-1.61742	1.91832e-10	4.97926e-09
IR vs MR	Glyma.19G052500	24	3.19383	3.30937	-2.42113	1.92539e-10	4.99379e-09
IR vs MR	Glyma.11G010600	24	2.84305	2.9496	-2.30212	1.92938e-10	5.0003e-09
IR vs MR	Glyma.09G040400	24	4.10927	4.12007	2.79544	1.93671e-10	5.01546e-09
IR vs MR	Glyma.08G174900	24	3.84512	3.84723	3.07177	1.99263e-10	5.15633e-09
IR vs MR	Glyma.16G104800	24	3.46888	3.48883	-0.45232	2.03097e-10	5.25154e-09
IR vs MR	Glyma.11G228000	24	-2.07966	-2.07979	5.32157	2.05694e-10	5.31461e-09
IR vs MR	Glyma.18G070100	24	3.29517	3.32481	0.050275	2.16604e-10	5.57949e-09
IR vs MR	Glyma.13G174100	24	2.8243	2.85121	-1.01278	2.20887e-10	5.68118e-09
IR vs MR	Glyma.13G291900	24	-2.57354	-2.58813	-0.0842279	2.26918e-10	5.82744e-09
IR vs MR	Glyma.03G034000	24	-2.57233	-2.59618	-1.35675	2.29715e-10	5.89479e-09
IR vs MR	Glyma.03G027200	24	2.83004	2.89277	-2.1184	2.35334e-10	6.03441e-09
IR vs MR	Glyma.04G020000	24	-2.14349	-2.15897	-0.850379	2.41994e-10	6.20049e-09
IR vs MR	Glyma.08G174600	24	3.38072	3.39228	0.592269	2.42706e-10	6.21406e-09
IR vs MR	Glyma.10G265200	24	2.29812	2.3071	-0.0919448	2.45151e-10	6.27189e-09
IR vs MR	Glyma.17G037300	24	2.70871	2.73367	-1.20432	2.51402e-10	6.42698e-09
IR vs MR	Glyma.17G102900	24	-2.03912	-2.04088	1.54283	2.51641e-10	6.42824e-09
IR vs MR	Glyma.04G010600	24	-2.54339	-2.55037	0.632631	2.53976e-10	6.483e-09
IR vs MR	Glyma.13G266900	24	3.14101	3.18268	-0.848648	2.67443e-10	6.81134e-09
IR vs MR	Glyma.03G015800	24	2.70375	2.71092	0.431953	2.67657e-10	6.81168e-09
IR vs MR	Glyma.08G311500	24	-2.93186	-2.94028	1.08486	2.69541e-10	6.85448e-09
IR vs MR	Glyma.13G232300	24	3.89805	4.0962	-2.32433	2.70712e-10	6.87909e-09
IR vs MR	Glyma.15G159800	24	3.49811	3.52688	-0.497197	2.72183e-10	6.91128e-09
IR vs MR	Glyma.15G223800	24	-2.70299	-2.70547	2.28196	2.76898e-10	7.02575e-09
IR vs MR	Glyma.16G184100	24	2.61665	2.64182	-1.21048	2.77715e-10	7.03592e-09
IR vs MR	Glyma.U020900	24	2.59721	2.60937	-0.0775688	2.78206e-10	7.04311e-09
IR vs MR	Glyma.05G180200	24	2.15045	2.15086	4.49199	2.80801e-10	7.10348e-09
IR vs MR	Glyma.11G196800	24	-2.11872	-2.12784	-0.487307	2.86814e-10	7.2502e-09
IR vs MR	Glyma.13G242300	24	3.38973	3.41814	-0.9431	2.93161e-10	7.40509e-09
IR vs MR	Glyma.17G053600	24	2.12821	2.12873	3.58761	2.95804e-10	7.46631e-09
IR vs MR	Glyma.02G016200	24	-2.66167	-2.66306	3.33647	2.96615e-10	7.48118e-09
IR vs MR	Glyma.13G095100	24	-2.66769	-2.67496	0.27693	3.01516e-10	7.5935e-09
IR vs MR	Glyma.01G032300	24	2.36015	2.36204	1.73672	3.03322e-10	7.6333e-09
IR vs MR	Glyma.18G270600	24	3.37109	3.37341	2.6044	3.07517e-10	7.72739e-09
IR vs MR	Glyma.18G106300	24	-2.63259	-2.63372	3.69182	3.15221e-10	7.91511e-09
IR vs MR	Glyma.13G032000	24	2.71097	2.71766	0.910283	3.17862e-10	7.97551e-09
IR vs MR	Glyma.07G265200	24	-2.18675	-2.19403	0.12998	3.19143e-10	8.00173e-09
IR vs MR	Glyma.09G014400	24	-2.63908	-2.63979	4.2237	3.21293e-10	8.04968e-09
IR vs MR	Glyma.13G350000	24	-2.6761	-2.69894	-1.00989	3.32467e-10	8.31733e-09
IR vs MR	Glyma.03G001500	24	2.12663	2.12746	2.90661	3.3445e-10	8.35601e-09
IR vs MR	Glyma.18G211000	24	2.24226	2.2428	3.6694	3.34507e-10	8.35601e-09
IR vs MR	Glyma.11G232100	24	-2.61716	-2.61974	2.28255	3.35636e-10	8.37804e-09
IR vs MR	Glyma.10G196900	24	2.58454	2.60812	-1.60435	3.35967e-10	8.38012e-09
IR vs MR	Glyma.17G071300	24	2.17229	2.17598	1.09176	3.42729e-10	8.53799e-09
IR vs MR	Glyma.14G102900	24	3.9544	3.9746	1.04523	3.428e-10	8.53799e-09
IR vs MR	Glyma.01G042600	24	3.26186	3.34703	-2.21908	3.44435e-10	8.5724e-09
IR vs MR	Glyma.05G010200	24	2.34042	2.34738	0.38486	3.56342e-10	8.86223e-09
IR vs MR	Glyma.06G061900	24	2.60951	2.61341	1.30504	3.6296e-10	9.01359e-09
IR vs MR	Glyma.09G005000	24	3.95545	4.12174	-1.57403	3.70932e-10	9.20482e-09
IR vs MR	Glyma.09G061500	24	2.23428	2.23502	4.36883	3.79048e-10	9.39247e-09
IR vs MR	Glyma.08G142600	24	-2.48938	-2.51057	-0.881409	3.85585e-10	9.54746e-09
IR vs MR	Glyma.10G021600	24	-2.67269	-2.71708	-2.16686	3.8797e-10	9.5995e-09
IR vs MR	Glyma.08G066200	24	2.42597	2.44765	-1.62894	3.95523e-10	9.76497e-09
IR vs MR	Glyma.15G253500	24	2.7244	2.7294	1.38945	3.99486e-10	9.84847e-09
IR vs MR	Glyma.06G270400	24	3.72161	3.76513	-0.351682	4.0135e-10	9.88723e-09
IR vs MR	Glyma.02G210300	24	2.36742	2.36802	4.00128	4.12483e-10	1.01394e-08
IR vs MR	Glyma.12G141000	24	-2.03199	-2.03253	3.3635	4.24898e-10	1.0437e-08
IR vs MR	Glyma.18G158400	24	2.27403	2.27631	2.02789	4.28564e-10	1.05194e-08
IR vs MR	Glyma.15G208600	24	2.16994	2.17548	0.861582	4.29245e-10	1.05285e-08
IR vs MR	Glyma.15G160800	24	2.03539	2.0448	-0.672877	4.38792e-10	1.07393e-08
IR vs MR	Glyma.12G223500	24	2.8893	2.94235	-1.83424	4.41112e-10	1.07883e-08
IR vs MR	Glyma.15G057700	24	-2.04655	-2.05122	0.214289	4.46089e-10	1.09022e-08
IR vs MR	Glyma.19G198800	24	3.28349	3.29262	0.956026	4.52493e-10	1.10507e-08
IR vs MR	Glyma.08G311600	24	-2.10502	-2.1102	0.578686	4.60771e-10	1.12447e-08
IR vs MR	Glyma.19G205600	24	2.4264	2.43742	0.171833	4.80377e-10	1.1708e-08
IR vs MR	Glyma.10G234600	24	3.93412	4.08846	-1.92691	4.80447e-10	1.1708e-08
IR vs MR	Glyma.13G303800	24	2.11152	2.11277	2.06446	4.83858e-10	1.17742e-08
IR vs MR	Glyma.09G048400	24	-2.75454	-2.75963	1.33154	4.92454e-10	1.19748e-08
IR vs MR	Glyma.10G152300	24	-2.30306	-2.30845	0.780976	5.03956e-10	1.22262e-08
IR vs MR	Glyma.20G185000	24	2.6566	2.69185	-1.60159	5.04187e-10	1.22262e-08
IR vs MR	Glyma.08G162700	24	-2.65944	-2.66136	2.88565	5.04236e-10	1.22262e-08
IR vs MR	Glyma.09G282500	24	2.08717	2.09718	-0.651865	5.17597e-10	1.25412e-08
IR vs MR	Glyma.02G192700	24	-2.78625	-2.81225	-1.21306	5.18964e-10	1.25653e-08
IR vs MR	Glyma.03G152200	24	2.02595	2.02847	1.83158	5.45015e-10	1.31866e-08
IR vs MR	Glyma.03G038100	24	2.8875	2.89045	1.79448	5.58668e-10	1.35073e-08
IR vs MR	Glyma.07G191200	24	2.11407	2.11535	2.53781	5.67119e-10	1.36921e-08
IR vs MR	Glyma.13G044000	24	-2.57038	-2.58034	0.58035	5.82956e-10	1.40644e-08
IR vs MR	Glyma.06G324300	24	-2.235	-2.23516	6.00197	5.84259e-10	1.40858e-08
IR vs MR	Glyma.06G105600	24	2.17127	2.1765	0.97716	5.88624e-10	1.4181e-08
IR vs MR	Glyma.18G273100	24	2.1075	2.11118	0.710437	5.9489e-10	1.43116e-08
IR vs MR	Glyma.18G293500	24	3.18323	3.20273	-0.140344	6.05934e-10	1.45566e-08
IR vs MR	Glyma.09G047900	24	-2.06291	-2.06442	2.27663	6.10545e-10	1.4657e-08
IR vs MR	Glyma.06G220800	24	3.66069	3.69134	-0.217668	6.11728e-10	1.4675e-08
IR vs MR	Glyma.15G071300	24	2.41168	2.4118	6.82167	6.22951e-10	1.49336e-08
IR vs MR	Glyma.19G083200	24	-2.06982	-2.07393	1.16717	6.2371e-10	1.49412e-08
IR vs MR	Glyma.04G245900	24	-2.06773	-2.06835	3.63464	6.34374e-10	1.5186e-08
IR vs MR	Glyma.10G119300	24	3.26615	3.33161	-1.66583	6.4009e-10	1.53066e-08
IR vs MR	Glyma.10G253600	24	3.87914	3.89514	0.507108	6.40409e-10	1.53066e-08
IR vs MR	Glyma.10G214600	24	-2.53069	-2.54832	-0.890382	6.40769e-10	1.53066e-08
IR vs MR	Glyma.07G029900	24	3.47213	3.58561	-1.62043	6.43937e-10	1.53714e-08
IR vs MR	Glyma.19G152100	24	-2.32518	-2.33189	-0.0264714	6.76507e-10	1.61262e-08
IR vs MR	Glyma.12G197400	24	4.33798	4.35245	2.43213	6.82142e-10	1.62491e-08
IR vs MR	Glyma.04G192500	24	-2.26085	-2.26376	1.50943	6.88719e-10	1.63942e-08
IR vs MR	Glyma.13G206500	24	2.34811	2.35503	1.31729	6.95789e-10	1.65509e-08
IR vs MR	Glyma.02G151700	24	-2.52248	-2.52531	1.93096	6.97985e-10	1.65915e-08
IR vs MR	Glyma.03G250600	24	2.39006	2.40088	-0.380785	6.98783e-10	1.65988e-08
IR vs MR	Glyma.11G129900	24	2.38099	2.38155	4.05491	7.09433e-10	1.68282e-08
IR vs MR	Glyma.16G137100	24	2.97824	2.9925	-0.361257	7.32218e-10	1.73565e-08
IR vs MR	Glyma.16G015300	24	-2.40859	-2.41034	2.59774	7.33228e-10	1.73683e-08
IR vs MR	Glyma.13G203000	24	3.265	3.29416	0.872222	7.57569e-10	1.79323e-08
IR vs MR	Glyma.02G072400	24	-2.06328	-2.06408	3.38053	7.5984e-10	1.79735e-08
IR vs MR	Glyma.05G180100	24	2.06463	2.06477	6.01973	7.62579e-10	1.80257e-08
IR vs MR	Glyma.07G076300	24	3.6858	3.69204	1.69371	7.70594e-10	1.82025e-08
IR vs MR	Glyma.11G031500	24	-2.21939	-2.2226	2.08095	8.16899e-10	1.92426e-08
IR vs MR	Glyma.13G186200	24	2.83176	2.83407	2.97235	8.33086e-10	1.96102e-08
IR vs MR	Glyma.09G284700	24	3.18272	3.18608	3.60876	8.39798e-10	1.97499e-08
IR vs MR	Glyma.04G108500	24	3.56876	3.58251	0.557215	8.40187e-10	1.97499e-08
IR vs MR	Glyma.20G097800	24	2.80781	2.81405	1.27944	8.49265e-10	1.99399e-08
IR vs MR	Glyma.05G242900	24	-2.49148	-2.50873	-0.804012	8.49539e-10	1.99399e-08
IR vs MR	Glyma.20G138500	24	3.5264	3.54356	-0.0121358	8.50035e-10	1.99399e-08
IR vs MR	Glyma.10G045200	24	2.91071	2.94646	-1.19976	8.85892e-10	2.07523e-08
IR vs MR	Glyma.03G002300	24	3.64886	3.66778	0.262566	8.99823e-10	2.10495e-08
IR vs MR	Glyma.05G186700	24	3.316	3.32077	3.65286	9.02669e-10	2.1087e-08
IR vs MR	Glyma.09G245400	24	-2.4057	-2.41286	0.438378	9.04229e-10	2.11089e-08
IR vs MR	Glyma.13G146100	24	2.06077	2.06375	1.26948	9.16954e-10	2.13912e-08
IR vs MR	Glyma.17G224300	24	2.64157	2.64448	1.67655	9.26202e-10	2.1592e-08
IR vs MR	Glyma.14G203500	24	-2.15819	-2.1684	-0.361255	9.40668e-10	2.18991e-08
IR vs MR	Glyma.18G122100	24	2.12799	2.12888	3.46263	9.51641e-10	2.21394e-08
IR vs MR	Glyma.15G024300	24	-2.39484	-2.40672	-0.247987	1.04092e-09	2.41335e-08
IR vs MR	Glyma.02G249300	24	2.10663	2.11138	0.410287	1.04621e-09	2.42396e-08
IR vs MR	Glyma.18G199000	24	2.28958	2.29654	0.02207	1.05394e-09	2.43688e-08
IR vs MR	Glyma.02G184300	24	2.40707	2.43309	-0.991086	1.08419e-09	2.50509e-08
IR vs MR	Glyma.08G307400	24	3.74292	3.75876	0.311319	1.12906e-09	2.607e-08
IR vs MR	Glyma.11G156100	24	2.08205	2.08488	1.41223	1.17058e-09	2.70069e-08
IR vs MR	Glyma.17G133100	24	-2.55679	-2.55887	2.4919	1.17195e-09	2.70069e-08
IR vs MR	Glyma.09G023000	24	2.10723	2.1074	6.08399	1.17203e-09	2.70069e-08
IR vs MR	Glyma.19G143300	24	-2.01558	-2.0202	0.636416	1.19675e-09	2.75578e-08
IR vs MR	Glyma.20G115600	24	2.58648	2.5974	0.57663	1.20084e-09	2.76332e-08
IR vs MR	Glyma.18G142600	24	-2.24462	-2.24732	1.67842	1.23341e-09	2.83634e-08
IR vs MR	Glyma.04G152900	24	2.67787	2.71105	-1.3798	1.24341e-09	2.8574e-08
IR vs MR	Glyma.13G265300	24	3.39369	3.52459	-2.08546	1.26697e-09	2.90957e-08
IR vs MR	Glyma.09G232000	24	-3.27103	-3.32298	-1.62795	1.2868e-09	2.9531e-08
IR vs MR	Glyma.18G080600	24	2.89138	2.92625	-1.22789	1.32839e-09	3.04648e-08
IR vs MR	Glyma.19G149700	24	-2.46951	-2.49575	-0.889474	1.35371e-09	3.10035e-08
IR vs MR	Glyma.07G256300	24	2.33589	2.33668	3.4779	1.36001e-09	3.11268e-08
IR vs MR	Glyma.15G160000	24	3.36813	3.40554	-1.48185	1.36462e-09	3.12113e-08
IR vs MR	Glyma.20G051700	24	2.15578	2.15647	3.49006	1.36765e-09	3.12593e-08
IR vs MR	Glyma.13G032400	24	2.13048	2.13295	1.86665	1.36928e-09	3.12755e-08
IR vs MR	Glyma.06G063200	24	-2.26732	-2.28566	-0.834637	1.37034e-09	3.12785e-08
IR vs MR	Glyma.03G022800	24	2.00794	2.00982	2.22756	1.37806e-09	3.14336e-08
IR vs MR	Glyma.09G190600	24	-2.39496	-2.41302	-0.972394	1.39474e-09	3.17927e-08
IR vs MR	Glyma.13G293500	24	-2.38542	-2.38581	4.45783	1.42039e-09	3.23339e-08
IR vs MR	Glyma.17G011800	24	2.47687	2.48825	-0.00800976	1.44698e-09	3.29172e-08
IR vs MR	Glyma.15G119100	24	-2.5335	-2.53382	5.42322	1.45299e-09	3.30317e-08
IR vs MR	Glyma.09G238100	24	2.14268	2.14512	1.96386	1.46173e-09	3.3208e-08
IR vs MR	Glyma.08G058900	24	2.33896	2.34239	1.64696	1.48783e-09	3.37783e-08
IR vs MR	Glyma.15G089600	24	2.3247	2.33169	0.835695	1.51795e-09	3.4439e-08
IR vs MR	Glyma.20G062000	24	2.71519	2.71762	1.92411	1.53611e-09	3.48277e-08
IR vs MR	Glyma.13G063700	24	-2.13805	-2.13904	2.85138	1.55504e-09	3.52333e-08
IR vs MR	Glyma.18G265800	24	2.29527	2.30014	0.829292	1.56961e-09	3.5516e-08
IR vs MR	Glyma.10G227300	24	-2.02332	-2.02555	1.89051	1.61682e-09	3.65598e-08
IR vs MR	Glyma.12G114300	24	3.65326	3.69636	-0.787964	1.6654e-09	3.75831e-08
IR vs MR	Glyma.15G170900	24	2.06519	2.06691	2.32838	1.66694e-09	3.75927e-08
IR vs MR	Glyma.03G002700	24	2.81788	2.83788	-1.20096	1.68686e-09	3.80167e-08
IR vs MR	Glyma.18G208300	24	-2.30772	-2.31578	0.134805	1.69386e-09	3.8149e-08
IR vs MR	Glyma.13G066000	24	-2.87052	-2.91877	-1.71257	1.69605e-09	3.8173e-08
IR vs MR	Glyma.01G101100	24	-2.33432	-2.34286	-0.326516	1.70076e-09	3.82536e-08
IR vs MR	Glyma.02G002200	24	-2.34684	-2.35534	0.377441	1.70203e-09	3.82567e-08
IR vs MR	Glyma.14G083600	24	2.49648	2.51646	-1.02768	1.70578e-09	3.83156e-08
IR vs MR	Glyma.14G058700	24	2.26693	2.26755	4.83607	1.75763e-09	3.94541e-08
IR vs MR	Glyma.09G282600	24	2.00671	2.00825	2.07453	1.79289e-09	4.01923e-08
IR vs MR	Glyma.13G036200	24	3.43068	3.4334	3.18294	1.97881e-09	4.42723e-08
IR vs MR	Glyma.17G097100	24	2.33698	2.36688	-1.71207	2.01062e-09	4.49246e-08
IR vs MR	Glyma.02G248100	24	4.00792	4.01142	3.33379	2.08568e-09	4.6571e-08
IR vs MR	Glyma.05G124900	24	3.54457	3.54493	5.45368	2.10986e-09	4.7049e-08
IR vs MR	Glyma.09G077700	24	2.22091	2.2257	1.03588	2.14227e-09	4.77402e-08
IR vs MR	Glyma.12G027200	24	-2.61912	-2.62066	3.00683	2.16376e-09	4.81874e-08
IR vs MR	Glyma.13G046300	24	2.77109	2.7819	0.567015	2.20552e-09	4.90851e-08
IR vs MR	Glyma.17G046200	24	-2.02517	-2.03156	0.302725	2.21724e-09	4.93135e-08
IR vs MR	Glyma.13G270400	24	-2.07301	-2.07374	3.08829	2.27422e-09	5.05476e-08
IR vs MR	Glyma.11G155000	24	2.50809	2.51568	1.09577	2.28699e-09	5.07981e-08
IR vs MR	Glyma.11G251800	24	2.21328	2.21782	0.56786	2.33203e-09	5.16969e-08
IR vs MR	Glyma.06G036700	24	3.24879	3.25564	1.45427	2.33538e-09	5.17372e-08
IR vs MR	Glyma.19G244800	24	2.08413	2.08455	4.37311	2.36906e-09	5.23844e-08
IR vs MR	Glyma.15G161700	24	2.14116	2.14674	-0.0247166	2.36923e-09	5.23844e-08
IR vs MR	Glyma.18G016900	24	-2.00462	-2.0072	1.32847	2.47347e-09	5.4618e-08
IR vs MR	Glyma.13G049700	24	2.03859	2.03885	4.70127	2.55215e-09	5.63186e-08
IR vs MR	Glyma.16G063700	24	-2.29696	-2.30652	0.0655271	2.58803e-09	5.70352e-08
IR vs MR	Glyma.15G145600	24	4.01592	4.07836	-0.180952	2.59126e-09	5.70352e-08
IR vs MR	Glyma.12G045500	24	-2.37028	-2.3765	0.539358	2.59935e-09	5.71663e-08
IR vs MR	Glyma.03G188300	24	-2.51956	-2.52229	2.09792	2.60069e-09	5.71663e-08
IR vs MR	Glyma.14G178600	24	4.88367	6.32742	-2.15792	2.61876e-09	5.74889e-08
IR vs MR	Glyma.08G301400	24	2.69566	2.75642	-1.69226	2.65507e-09	5.82483e-08
IR vs MR	Glyma.06G019100	24	-2.96157	-3.01757	-1.88979	2.67842e-09	5.87223e-08
IR vs MR	Glyma.04G223300	24	2.42167	2.42251	2.96746	2.84098e-09	6.21255e-08
IR vs MR	Glyma.10G150600	24	-2.61478	-2.61963	1.18131	2.92027e-09	6.3747e-08
IR vs MR	Glyma.08G085600	24	3.49306	3.52	-0.728517	2.92077e-09	6.3747e-08
IR vs MR	Glyma.20G171900	24	3.72655	3.73336	1.7877	2.93256e-09	6.3963e-08
IR vs MR	Glyma.07G006500	24	-2.10578	-2.10788	1.51523	2.9372e-09	6.40231e-08
IR vs MR	Glyma.05G200000	24	4.09749	4.51383	-2.09388	2.94421e-09	6.41346e-08
IR vs MR	Glyma.07G154100	24	2.37818	2.38703	-0.302875	3.04108e-09	6.61595e-08
IR vs MR	Glyma.06G071000	24	-3.0637	-3.08891	-0.472073	3.14559e-09	6.83456e-08
IR vs MR	Glyma.09G022800	24	2.57858	2.58033	2.89784	3.15164e-09	6.84331e-08
IR vs MR	Glyma.04G226800	24	2.41898	2.42935	-0.0249415	3.22721e-09	6.99841e-08
IR vs MR	Glyma.05G204800	24	3.34845	3.35251	3.15681	3.31179e-09	7.15891e-08
IR vs MR	Glyma.08G360800	24	-2.21674	-2.227	0.183492	3.3313e-09	7.19651e-08
IR vs MR	Glyma.01G002300	24	-4.0498	-4.29926	-2.51278	3.47103e-09	7.49357e-08
IR vs MR	Glyma.07G031000	24	2.08648	2.08959	1.18869	3.50454e-09	7.5611e-08
IR vs MR	Glyma.11G247500	24	2.2407	2.24169	3.1956	3.54417e-09	7.63203e-08
IR vs MR	Glyma.04G007300	24	2.35737	2.35828	3.56453	3.57367e-09	7.69067e-08
IR vs MR	Glyma.02G094600	24	2.24807	2.27193	-1.56456	3.58209e-09	7.70388e-08
IR vs MR	Glyma.04G248700	24	2.02309	2.02562	1.37961	3.59773e-09	7.7326e-08
IR vs MR	Glyma.09G163700	24	2.11132	2.11183	4.16969	3.6729e-09	7.88417e-08
IR vs MR	Glyma.13G031100	24	2.06883	2.07249	0.94479	3.71068e-09	7.96021e-08
IR vs MR	Glyma.10G122300	24	-3.39976	-3.4486	-1.47122	3.73307e-09	8.00318e-08
IR vs MR	Glyma.19G099700	24	2.06844	2.07347	1.26689	3.77971e-09	8.09292e-08
IR vs MR	Glyma.05G130900	24	3.5124	3.53312	-0.351222	3.83112e-09	8.19781e-08
IR vs MR	Glyma.05G072600	24	-2.31148	-2.32012	0.41799	3.95321e-09	8.4484e-08
IR vs MR	Glyma.05G051200	24	-2.99574	-3.07071	-2.08759	3.95868e-09	8.45476e-08
IR vs MR	Glyma.17G046000	24	-2.235	-2.25316	-0.859751	3.96852e-09	8.47042e-08
IR vs MR	Glyma.02G204700	24	-2.64106	-2.64532	1.24544	4.07721e-09	8.69147e-08
IR vs MR	Glyma.07G270800	24	2.45232	2.48679	-1.37014	4.07994e-09	8.69182e-08
IR vs MR	Glyma.08G086200	24	-2.56474	-2.60728	-1.9052	4.09249e-09	8.71308e-08
IR vs MR	Glyma.12G200000	24	3.86496	3.87838	0.845644	4.11434e-09	8.75409e-08
IR vs MR	Glyma.01G142900	24	2.25399	2.25723	1.74999	4.14037e-09	8.79841e-08
IR vs MR	Glyma.04G018800	24	-2.97755	-3.02003	-1.66002	4.16033e-09	8.8353e-08
IR vs MR	Glyma.11G163200	24	2.86328	2.9348	-2.15712	4.30339e-09	9.12551e-08
IR vs MR	Glyma.10G119400	24	3.54302	3.54412	4.30552	4.30507e-09	9.12551e-08
IR vs MR	Glyma.11G101300	24	-2.34963	-2.35116	2.81554	4.33257e-09	9.17233e-08
IR vs MR	Glyma.12G173500	24	2.03236	2.03256	5.13055	4.4509e-09	9.41696e-08
IR vs MR	Glyma.04G043100	24	4.12011	4.39522	-2.37223	4.4953e-09	9.50495e-08
IR vs MR	Glyma.06G182700	24	3.788	3.8746	0.518897	4.56072e-09	9.63726e-08
IR vs MR	Glyma.10G024700	24	-3.25035	-3.33007	-2.2303	4.58741e-09	9.6876e-08
IR vs MR	Glyma.15G014500	24	2.43757	2.45658	-0.955925	4.60167e-09	9.71168e-08
IR vs MR	Glyma.05G147000	24	3.98096	3.98517	2.42584	4.79594e-09	1.01091e-07
IR vs MR	Glyma.20G140100	24	2.00068	2.00466	0.603342	4.81223e-09	1.01371e-07
IR vs MR	Glyma.19G152400	24	-2.17204	-2.1763	1.10097	4.8963e-09	1.03078e-07
IR vs MR	Glyma.16G162400	24	3.94214	3.945	3.57868	4.9413e-09	1.03907e-07
IR vs MR	Glyma.13G213200	24	-3.26967	-3.28608	0.170097	4.9418e-09	1.03907e-07
IR vs MR	Glyma.20G134200	24	-2.11724	-2.1216	0.824357	5.04424e-09	1.05863e-07
IR vs MR	Glyma.12G231800	24	2.81815	2.87585	-1.91566	5.21341e-09	1.09211e-07
IR vs MR	Glyma.03G157800	24	2.13838	2.13975	1.99355	5.39324e-09	1.12769e-07
IR vs MR	Glyma.05G156600	24	-2.15123	-2.15718	0.386302	5.58038e-09	1.16466e-07
IR vs MR	Glyma.13G167700	24	-2.49941	-2.50003	3.58806	5.61329e-09	1.17081e-07
IR vs MR	Glyma.12G209400	24	-2.45156	-2.46606	-0.230486	5.68218e-09	1.18445e-07
IR vs MR	Glyma.08G311900	24	-2.49121	-2.53013	-2.02002	5.70105e-09	1.18765e-07
IR vs MR	Glyma.17G179400	24	2.69609	2.7226	-0.673736	5.79753e-09	1.20626e-07
IR vs MR	Glyma.08G230100	24	-2.03905	-2.03916	6.33456	5.82582e-09	1.21141e-07
IR vs MR	Glyma.U035800	24	3.90581	4.00609	-1.67071	5.84413e-09	1.21447e-07
IR vs MR	Glyma.05G186800	24	2.30622	2.32088	0.280509	5.89911e-09	1.22439e-07
IR vs MR	Glyma.04G070000	24	2.69645	2.74923	-1.95469	5.98272e-09	1.24022e-07
IR vs MR	Glyma.02G240000	24	2.38871	2.39042	2.76369	6.03518e-09	1.25003e-07
IR vs MR	Glyma.17G243900	24	4.15221	4.65641	-2.39954	6.07618e-09	1.25729e-07
IR vs MR	Glyma.01G185500	24	-2.75223	-2.77993	-1.31042	6.60024e-09	1.36323e-07
IR vs MR	Glyma.05G157400	24	-2.54224	-2.56159	-0.728116	6.77428e-09	1.39833e-07
IR vs MR	Glyma.18G195400	24	2.05277	2.05344	3.73345	6.81629e-09	1.40614e-07
IR vs MR	Glyma.04G045300	24	-3.20004	-3.27502	-2.14436	6.87889e-09	1.41819e-07
IR vs MR	Glyma.06G158400	24	-2.13335	-2.13802	0.0247931	6.9002e-09	1.42172e-07
IR vs MR	Glyma.20G163800	24	2.19814	2.21584	-1.1662	6.94549e-09	1.43018e-07
IR vs MR	Glyma.12G227100	24	-2.29388	-2.30303	0.139657	6.96939e-09	1.43423e-07
IR vs MR	Glyma.16G026400	24	2.49276	2.49479	1.87739	7.01947e-09	1.44366e-07
IR vs MR	Glyma.15G031300	24	-2.40304	-2.42955	-1.37576	7.15603e-09	1.47085e-07
IR vs MR	Glyma.17G034700	24	-2.52222	-2.52747	0.975244	7.24256e-09	1.48773e-07
IR vs MR	Glyma.06G090300	24	-2.02011	-2.02945	-0.538187	7.39483e-09	1.51809e-07
IR vs MR	Glyma.03G016100	24	2.94494	2.99138	-1.89697	7.45695e-09	1.52992e-07
IR vs MR	Glyma.18G272400	24	5.21468	1.44269e+08	-1.85681	7.48725e-09	1.5352e-07
IR vs MR	Glyma.10G188900	24	3.84075	3.85156	1.38996	7.62236e-09	1.56007e-07
IR vs MR	Glyma.10G245000	24	-2.20018	-2.20383	1.24818	7.72098e-09	1.5793e-07
IR vs MR	Glyma.16G170000	24	2.27753	2.2778	4.86809	7.87115e-09	1.60808e-07
IR vs MR	Glyma.12G111200	24	-2.00771	-2.01252	0.387229	7.95159e-09	1.62353e-07
IR vs MR	Glyma.12G227700	24	-2.39743	-2.40198	1.26942	8.25559e-09	1.68459e-07
IR vs MR	Glyma.10G019900	24	-3.27738	-3.29285	0.331664	8.36608e-09	1.70508e-07
IR vs MR	Glyma.01G130500	24	2.38533	2.39034	0.852517	8.67302e-09	1.76445e-07
IR vs MR	Glyma.05G069100	24	3.30518	3.38581	-1.17326	8.88569e-09	1.80663e-07
IR vs MR	Glyma.19G174000	24	2.55176	2.55931	0.510426	9.10254e-09	1.84961e-07
IR vs MR	Glyma.15G020700	24	-2.51215	-2.51993	0.714285	9.16792e-09	1.86178e-07
IR vs MR	Glyma.04G238300	24	2.69399	2.70386	0.209875	9.19436e-09	1.86603e-07
IR vs MR	Glyma.10G014400	24	2.00021	2.001	3.27755	9.34628e-09	1.89459e-07
IR vs MR	Glyma.08G044200	24	-3.13515	-3.21842	-2.46256	9.52442e-09	1.92955e-07
IR vs MR	Glyma.15G268200	24	2.30979	2.31028	4.28377	9.61825e-09	1.94739e-07
IR vs MR	Glyma.20G152700	24	2.46645	2.50083	-1.32392	9.65795e-09	1.95426e-07
IR vs MR	Glyma.07G076600	24	2.53513	2.53715	2.17365	9.78565e-09	1.97774e-07
IR vs MR	Glyma.08G356200	24	-2.56568	-2.57113	0.973231	9.86854e-09	1.9933e-07
IR vs MR	Glyma.13G272100	24	2.0425	2.04519	1.16886	1.02051e-08	2.05639e-07
IR vs MR	Glyma.06G166900	24	-2.53223	-2.55609	-1.04881	1.02729e-08	2.06882e-07
IR vs MR	Glyma.14G030400	24	2.0644	2.06474	4.94034	1.0297e-08	2.07243e-07
IR vs MR	Glyma.16G059900	24	2.13261	2.14662	-0.335733	1.03509e-08	2.08204e-07
IR vs MR	Glyma.14G038400	24	3.36522	3.42807	-2.12514	1.03786e-08	2.08515e-07
IR vs MR	Glyma.09G163900	24	2.66829	2.67004	4.42278	1.04327e-08	2.09352e-07
IR vs MR	Glyma.20G201800	24	3.72437	3.73927	0.766386	1.04472e-08	2.09519e-07
IR vs MR	Glyma.04G246900	24	2.07285	2.08213	-0.235488	1.05898e-08	2.12254e-07
IR vs MR	Glyma.03G254300	24	-2.14157	-2.14247	2.73148	1.09337e-08	2.1837e-07
IR vs MR	Glyma.19G196400	24	-2.01452	-2.01963	0.0174816	1.09597e-08	2.18762e-07
IR vs MR	Glyma.12G167400	24	2.59318	2.59632	2.22408	1.14668e-08	2.28614e-07
IR vs MR	Glyma.08G058000	24	2.45855	2.50177	-1.71447	1.16784e-08	2.32696e-07
IR vs MR	Glyma.06G222500	24	-2.37156	-2.37588	0.834611	1.1741e-08	2.33805e-07
IR vs MR	Glyma.16G105100	24	-2.20986	-2.22817	-1.39724	1.24234e-08	2.47104e-07
IR vs MR	Glyma.05G142900	24	2.21947	2.22633	0.524452	1.2899e-08	2.56413e-07
IR vs MR	Glyma.13G085900	24	3.32699	3.36024	-0.574858	1.32009e-08	2.62261e-07
IR vs MR	Glyma.20G152600	24	-2.12395	-2.12919	0.467477	1.33676e-08	2.65417e-07
IR vs MR	Glyma.12G216100	24	2.33979	2.34055	4.12469	1.34753e-08	2.673e-07
IR vs MR	Glyma.16G182600	24	3.70816	3.97722	-2.3346	1.34782e-08	2.673e-07
IR vs MR	Glyma.10G021400	24	-2.15084	-2.15613	0.469293	1.35136e-08	2.67845e-07
IR vs MR	Glyma.09G053400	24	3.92574	4.42625	-2.58244	1.36899e-08	2.7118e-07
IR vs MR	Glyma.15G170500	24	2.24906	2.25127	1.43739	1.40783e-08	2.78062e-07
IR vs MR	Glyma.05G119500	24	2.56354	2.56796	1.03322	1.42862e-08	2.81675e-07
IR vs MR	Glyma.08G084900	24	3.56702	3.5893	-0.591331	1.45373e-08	2.86125e-07
IR vs MR	Glyma.16G018000	24	-2.20413	-2.20775	1.00056	1.47672e-08	2.90314e-07
IR vs MR	Glyma.02G140600	24	3.00041	3.11463	-2.29027	1.4817e-08	2.91122e-07
IR vs MR	Glyma.04G046000	24	2.65011	2.66909	-0.70962	1.48768e-08	2.92128e-07
IR vs MR	Glyma.16G198700	24	2.50928	2.53666	-1.06675	1.50076e-08	2.94527e-07
IR vs MR	Glyma.02G305300	24	2.52329	2.53752	-0.880945	1.52444e-08	2.99001e-07
IR vs MR	Glyma.15G264200	24	3.70163	3.70654	1.73979	1.55689e-08	3.05188e-07
IR vs MR	Glyma.14G081300	24	3.44737	3.46021	0.774065	1.64118e-08	3.21153e-07
IR vs MR	Glyma.08G238100	24	-2.0816	-2.08178	5.67732	1.66038e-08	3.24349e-07
IR vs MR	Glyma.08G085700	24	3.54586	3.55356	0.936398	1.67321e-08	3.26666e-07
IR vs MR	Glyma.17G056300	24	2.26288	2.27827	-1.10385	1.84813e-08	3.59986e-07
IR vs MR	Glyma.13G068700	24	3.63744	3.78681	-2.02231	1.861e-08	3.62285e-07
IR vs MR	Glyma.03G081200	24	-2.30538	-2.33606	-2.01163	1.86296e-08	3.62458e-07
IR vs MR	Glyma.13G089800	24	-2.39738	-2.401	1.21772	1.87054e-08	3.63515e-07
IR vs MR	Glyma.02G104600	24	-2.30569	-2.30642	3.95718	1.89891e-08	3.68396e-07
IR vs MR	Glyma.13G201400	24	-2.38843	-2.39323	1.09492	1.89892e-08	3.68396e-07
IR vs MR	Glyma.04G188500	24	-2.04274	-2.05523	-0.628638	1.92564e-08	3.73368e-07
IR vs MR	Glyma.06G276700	24	2.34115	2.37123	-1.67449	1.95506e-08	3.78457e-07
IR vs MR	Glyma.14G054000	24	3.9977	4.00324	2.60059	1.95524e-08	3.78457e-07
IR vs MR	Glyma.06G319200	24	-2.36678	-2.37497	0.460946	1.96232e-08	3.79609e-07
IR vs MR	Glyma.10G028400	24	-2.41776	-2.44573	-1.45887	2.13715e-08	4.12253e-07
IR vs MR	Glyma.03G038500	24	3.20737	3.22962	-0.253501	2.16102e-08	4.16365e-07
IR vs MR	Glyma.06G235400	24	2.19259	2.2095	-0.729145	2.16215e-08	4.16365e-07
IR vs MR	Glyma.19G246500	24	2.18746	2.19509	-0.194503	2.16836e-08	4.17323e-07
IR vs MR	Glyma.06G052800	24	-2.09682	-2.1015	0.711285	2.17004e-08	4.1741e-07
IR vs MR	Glyma.16G176600	24	2.29231	2.2947	1.72454	2.18165e-08	4.19166e-07
IR vs MR	Glyma.18G055400	24	-2.45417	-2.45619	2.77631	2.21431e-08	4.252e-07
IR vs MR	Glyma.08G171000	24	2.04554	2.05628	-0.392062	2.21587e-08	4.25258e-07
IR vs MR	Glyma.08G213000	24	3.20664	3.29207	-0.972503	2.23803e-08	4.29253e-07
IR vs MR	Glyma.05G142500	24	3.35918	3.49417	-2.27963	2.23922e-08	4.29253e-07
IR vs MR	Glyma.03G056800	24	2.28226	2.29619	0.18275	2.28322e-08	4.37193e-07
IR vs MR	Glyma.12G059100	24	2.18037	2.18059	5.37362	2.2942e-08	4.39049e-07
IR vs MR	Glyma.03G029600	24	2.03834	2.03957	2.83284	2.30932e-08	4.41692e-07
IR vs MR	Glyma.14G158600	24	2.93155	2.93322	2.8871	2.33468e-08	4.4629e-07
IR vs MR	Glyma.13G185200	24	-2.4586	-2.48069	-1.50775	2.35721e-08	4.50343e-07
IR vs MR	Glyma.07G223200	24	-2.76727	-2.81798	-2.23495	2.39419e-08	4.57151e-07
IR vs MR	Glyma.16G188800	24	2.37636	2.40221	-1.1962	2.39583e-08	4.57206e-07
IR vs MR	Glyma.13G230100	24	-2.40345	-2.42757	-1.53646	2.44246e-08	4.65579e-07
IR vs MR	Glyma.07G192700	24	2.13857	2.14277	1.48763	2.47118e-08	4.7079e-07
IR vs MR	Glyma.01G037200	24	2.035	2.03546	3.69533	2.50152e-08	4.76034e-07
IR vs MR	Glyma.04G100600	24	-2.88232	-2.89132	0.345059	2.52656e-08	4.80259e-07
IR vs MR	Glyma.19G238700	24	-2.09546	-2.11452	-0.997892	2.54575e-08	4.83365e-07
IR vs MR	Glyma.15G093900	24	2.4623	2.46575	2.88582	2.57239e-08	4.88148e-07
IR vs MR	Glyma.02G287300	24	-2.35591	-2.38565	-1.4938	2.67929e-08	5.07581e-07
IR vs MR	Glyma.18G300300	24	2.03298	2.03769	0.986683	2.78164e-08	5.26676e-07
IR vs MR	Glyma.11G106300	24	2.4473	2.44838	3.58709	2.85557e-08	5.40372e-07
IR vs MR	Glyma.02G291200	24	2.9392	3.02464	-1.89589	3.02417e-08	5.70366e-07
IR vs MR	Glyma.11G024100	24	2.33533	2.35353	-0.925591	3.03008e-08	5.71163e-07
IR vs MR	Glyma.08G212900	24	2.95695	2.98194	1.52428	3.07625e-08	5.78915e-07
IR vs MR	Glyma.15G217300	24	-2.20608	-2.20997	1.03083	3.11661e-08	5.85844e-07
IR vs MR	Glyma.07G265000	24	2.47322	2.49444	-0.0641239	3.14586e-08	5.91014e-07
IR vs MR	Glyma.01G010700	24	2.61714	2.62194	1.06611	3.18525e-08	5.9784e-07
IR vs MR	Glyma.05G204600	24	3.6641	3.66635	3.33468	3.18573e-08	5.9784e-07
IR vs MR	Glyma.14G073300	24	2.09112	2.09184	3.75226	3.19432e-08	5.9912e-07
IR vs MR	Glyma.09G190700	24	-2.24905	-2.27824	-1.45649	3.25363e-08	6.0957e-07
IR vs MR	Glyma.15G017300	24	-2.00872	-2.02822	-1.69094	3.27675e-08	6.13561e-07
IR vs MR	Glyma.05G043600	24	-2.06464	-2.07426	-0.0662592	3.31784e-08	6.20912e-07
IR vs MR	Glyma.07G254600	24	-2.15374	-2.15476	3.48246	3.33031e-08	6.22901e-07
IR vs MR	Glyma.17G008800	24	-2.23929	-2.26314	-1.3067	3.34025e-08	6.24417e-07
IR vs MR	Glyma.03G115100	24	2.0018	2.0034	1.93003	3.3899e-08	6.32999e-07
IR vs MR	Glyma.02G156100	24	3.15183	3.1858	-0.70669	3.54188e-08	6.59924e-07
IR vs MR	Glyma.13G123000	24	2.40971	2.41488	0.838256	3.62647e-08	6.73831e-07
IR vs MR	Glyma.07G108400	24	2.35539	2.36686	-0.582261	3.68072e-08	6.83162e-07
IR vs MR	Glyma.02G123500	24	2.5137	2.51889	0.852871	3.69285e-08	6.85038e-07
IR vs MR	Glyma.05G131000	24	3.52254	3.53155	0.700023	3.72699e-08	6.90993e-07
IR vs MR	Glyma.08G298800	24	2.03784	2.04068	1.57469	3.83588e-08	7.10403e-07
IR vs MR	Glyma.17G247800	24	-2.1532	-2.17824	-1.62139	3.8953e-08	7.20619e-07
IR vs MR	Glyma.10G265000	24	2.26169	2.2771	-0.831402	3.91325e-08	7.23545e-07
IR vs MR	Glyma.07G262200	24	2.84643	2.93483	-1.99573	3.96932e-08	7.33511e-07
IR vs MR	Glyma.06G026600	24	-2.27749	-2.29546	-0.974928	3.99083e-08	7.37086e-07
IR vs MR	Glyma.05G057500	24	-2.13074	-2.13085	6.34648	3.99829e-08	7.37834e-07
IR vs MR	Glyma.20G201400	24	-2.30584	-2.31684	0.331567	3.99924e-08	7.37834e-07
IR vs MR	Glyma.05G022100	24	2.69745	2.69954	2.29302	4.11732e-08	7.58379e-07
IR vs MR	Glyma.17G043400	24	2.06858	2.07255	1.54494	4.16472e-08	7.66278e-07
IR vs MR	Glyma.01G218500	24	2.52783	2.57364	-1.36377	4.17603e-08	7.6794e-07
IR vs MR	Glyma.08G180100	24	3.70832	3.76563	-1.23834	4.31662e-08	7.92934e-07
IR vs MR	Glyma.16G168700	24	3.44601	3.6821	-2.59335	4.55721e-08	8.3472e-07
IR vs MR	Glyma.20G081000	24	-2.13285	-2.14394	-0.953666	4.59419e-08	8.40276e-07
IR vs MR	Glyma.20G005100	24	-2.05169	-2.07144	-1.5767	4.74862e-08	8.67117e-07
IR vs MR	Glyma.10G251700	24	-2.39122	-2.39541	1.09824	4.85665e-08	8.85888e-07
IR vs MR	Glyma.11G212100	24	2.41585	2.41996	1.19277	4.92178e-08	8.97284e-07
IR vs MR	Glyma.04G091800	24	-2.07982	-2.08056	3.60339	5.03994e-08	9.18332e-07
IR vs MR	Glyma.12G030700	24	2.30887	2.31416	1.02582	5.10351e-08	9.29415e-07
IR vs MR	Glyma.06G268600	24	2.17942	2.18859	-0.356782	5.21971e-08	9.48537e-07
IR vs MR	Glyma.17G081300	24	-2.24869	-2.25444	0.642051	5.29102e-08	9.60981e-07
IR vs MR	Glyma.08G357400	24	-2.28046	-2.29014	0.177652	5.30481e-08	9.62969e-07
IR vs MR	Glyma.02G007400	24	2.04387	2.04774	0.804553	5.32497e-08	9.66111e-07
IR vs MR	Glyma.19G118700	24	-2.00639	-2.00954	0.46665	5.32949e-08	9.66411e-07
IR vs MR	Glyma.20G218100	24	-2.01104	-2.01512	1.16454	5.39321e-08	9.76921e-07
IR vs MR	Glyma.03G154700	24	-2.33592	-2.35095	-0.433393	5.53657e-08	1.00235e-06
IR vs MR	Glyma.08G299000	24	2.14105	2.14469	1.25152	5.54684e-08	1.00368e-06
IR vs MR	Glyma.20G137400	24	2.77455	2.84306	-2.09076	5.62155e-08	1.01611e-06
IR vs MR	Glyma.03G150500	24	2.90586	2.9556	-1.32735	5.64378e-08	1.01958e-06
IR vs MR	Glyma.20G126300	24	-2.13028	-2.14284	-0.374458	5.68432e-08	1.02636e-06
IR vs MR	Glyma.15G110600	24	3.5975	3.61722	0.108649	5.73677e-08	1.03473e-06
IR vs MR	Glyma.09G206300	24	-2.50241	-2.51857	-0.996873	5.79392e-08	1.04448e-06
IR vs MR	Glyma.20G159700	24	3.69632	3.7929	-1.56879	5.82538e-08	1.04959e-06
IR vs MR	Glyma.03G132900	24	2.39564	2.39719	3.5022	5.85744e-08	1.05425e-06
IR vs MR	Glyma.08G339400	24	3.50204	3.55486	-1.44679	5.92837e-08	1.06645e-06
IR vs MR	Glyma.01G179400	24	2.85113	2.87407	-0.546672	5.9833e-08	1.07518e-06
IR vs MR	Glyma.06G070900	24	-3.84386	-4.26501	-1.96481	5.99439e-08	1.07661e-06
IR vs MR	Glyma.07G238000	24	2.12591	2.13113	0.845705	6.05277e-08	1.08652e-06
IR vs MR	Glyma.16G212500	24	2.03498	2.03939	1.74755	6.1435e-08	1.10105e-06
IR vs MR	Glyma.15G134900	24	-2.09413	-2.10603	-1.0354	6.19819e-08	1.10968e-06
IR vs MR	Glyma.07G089300	24	-2.08646	-2.09945	-0.602112	6.29962e-08	1.12724e-06
IR vs MR	Glyma.18G292400	24	-2.02906	-2.03967	-0.672002	6.40479e-08	1.14546e-06
IR vs MR	Glyma.20G197600	24	2.63686	2.66875	-1.82498	6.58937e-08	1.17785e-06
IR vs MR	Glyma.09G237600	24	3.52223	3.65469	-1.9677	6.62972e-08	1.18443e-06
IR vs MR	Glyma.12G186500	24	-2.02896	-2.03331	1.06937	6.7134e-08	1.19812e-06
IR vs MR	Glyma.16G169200	24	2.31836	2.34444	-1.5894	6.81941e-08	1.21512e-06
IR vs MR	Glyma.17G242900	24	2.51057	2.55873	-1.44582	6.87028e-08	1.22354e-06
IR vs MR	Glyma.04G137100	24	3.56161	3.56877	1.12674	7.12943e-08	1.26836e-06
IR vs MR	Glyma.05G032000	24	-2.14687	-2.14951	0.951738	7.34392e-08	1.30515e-06
IR vs MR	Glyma.16G196300	24	2.42363	2.45152	-0.130649	7.38894e-08	1.31246e-06
IR vs MR	Glyma.05G094300	24	-2.36455	-2.38089	-0.566675	7.41634e-08	1.31663e-06
IR vs MR	Glyma.11G024200	24	-2.31197	-2.32303	-0.0500429	7.42555e-08	1.31758e-06
IR vs MR	Glyma.08G078900	24	2.70285	2.7404	-1.01916	7.44695e-08	1.32068e-06
IR vs MR	Glyma.07G090400	24	4.1591	4.25025	-0.964326	7.6363e-08	1.35356e-06
IR vs MR	Glyma.11G040600	24	2.2046	2.21117	-0.212456	7.78447e-08	1.37838e-06
IR vs MR	Glyma.16G135200	24	2.35634	2.35761	2.3754	8.12428e-08	1.43554e-06
IR vs MR	Glyma.03G028600	24	-2.46196	-2.48851	-1.07413	8.12986e-08	1.43578e-06
IR vs MR	Glyma.20G175000	24	-2.60232	-2.63069	-1.14427	8.18202e-08	1.44349e-06
IR vs MR	Glyma.06G102000	24	-2.31303	-2.31484	1.75957	8.25072e-08	1.45485e-06
IR vs MR	Glyma.08G107500	24	2.19717	2.20566	-0.0831562	8.37554e-08	1.47609e-06
IR vs MR	Glyma.05G130600	24	2.38883	2.4118	-0.450413	8.48563e-08	1.49472e-06
IR vs MR	Glyma.04G030900	24	2.04493	2.04553	3.86655	8.68532e-08	1.52751e-06
IR vs MR	Glyma.10G134700	24	-2.24918	-2.25155	1.94492	8.74504e-08	1.53721e-06
IR vs MR	Glyma.18G258000	24	-2.18056	-2.18079	5.47334	8.91397e-08	1.56447e-06
IR vs MR	Glyma.09G162700	24	3.41042	3.64553	-2.42912	9.04803e-08	1.58636e-06
IR vs MR	Glyma.09G031600	24	-3.08391	-3.12205	-1.54253	9.06713e-08	1.58888e-06
IR vs MR	Glyma.10G017200	24	2.68111	2.71044	-1.61417	9.32013e-08	1.63069e-06
IR vs MR	Glyma.13G039200	24	-2.25757	-2.26699	0.682509	9.90391e-08	1.72392e-06
IR vs MR	Glyma.04G042300	24	2.00431	2.00867	1.17095	9.95644e-08	1.73218e-06
IR vs MR	Glyma.05G212600	24	2.07817	2.08604	0.0818766	1.01466e-07	1.76436e-06
IR vs MR	Glyma.14G221400	24	-2.04981	-2.05349	1.49277	1.02288e-07	1.77773e-06
IR vs MR	Glyma.09G003100	24	2.04847	2.05451	-0.150996	1.04398e-07	1.81348e-06
IR vs MR	Glyma.17G092800	24	2.39217	2.39675	1.93586	1.05378e-07	1.82956e-06
IR vs MR	Glyma.07G204900	24	3.56625	3.61283	-0.978676	1.08812e-07	1.88822e-06
IR vs MR	Glyma.01G105400	24	2.17593	2.19369	-0.360739	1.1053e-07	1.91705e-06
IR vs MR	Glyma.06G125600	24	2.32792	2.33208	1.03842	1.12019e-07	1.94187e-06
IR vs MR	Glyma.09G116300	24	2.03601	2.0385	1.84363	1.15228e-07	1.99648e-06
IR vs MR	Glyma.20G085500	24	-2.34006	-2.3447	1.01652	1.17157e-07	2.02784e-06
IR vs MR	Glyma.08G355000	24	2.17859	2.18163	1.07859	1.17218e-07	2.02785e-06
IR vs MR	Glyma.15G062900	24	3.77519	4.27175	-2.11878	1.19481e-07	2.06489e-06
IR vs MR	Glyma.16G173600	24	-2.15051	-2.16496	-0.821684	1.20361e-07	2.07691e-06
IR vs MR	Glyma.08G041000	24	-2.48986	-2.50849	-0.558561	1.21953e-07	2.10332e-06
IR vs MR	Glyma.04G129200	24	2.03313	2.03412	2.63388	1.22728e-07	2.11561e-06
IR vs MR	Glyma.06G050100	24	2.13029	2.1304	6.48566	1.23458e-07	2.12603e-06
IR vs MR	Glyma.13G322400	24	-2.63508	-2.68015	-1.68957	1.26363e-07	2.17383e-06
IR vs MR	Glyma.18G137500	24	-2.4665	-2.47009	1.3324	1.29148e-07	2.21724e-06
IR vs MR	Glyma.13G055600	24	-2.36839	-2.38312	-0.418351	1.32057e-07	2.26604e-06
IR vs MR	Glyma.13G245600	24	2.67265	2.68588	-0.29931	1.32422e-07	2.27116e-06
IR vs MR	Glyma.09G006100	24	2.73208	2.78337	-1.92834	1.33241e-07	2.28376e-06
IR vs MR	Glyma.05G034500	24	2.01286	2.01387	3.68147	1.34252e-07	2.29788e-06
IR vs MR	Glyma.07G119400	24	2.04976	2.06187	-0.178216	1.34772e-07	2.30563e-06
IR vs MR	Glyma.14G007800	24	-2.00227	-2.0084	0.225608	1.35851e-07	2.32174e-06
IR vs MR	Glyma.19G157000	24	-2.24098	-2.27606	-1.05701	1.36781e-07	2.33527e-06
IR vs MR	Glyma.14G174600	24	-2.35781	-2.3607	1.66109	1.37439e-07	2.34533e-06
IR vs MR	Glyma.05G236200	24	2.79602	2.89624	-2.2436	1.37985e-07	2.35346e-06
IR vs MR	Glyma.07G094200	24	2.00052	2.01669	-1.46283	1.40573e-07	2.39399e-06
IR vs MR	Glyma.02G142500	24	-2.04639	-2.05016	1.29387	1.41586e-07	2.41001e-06
IR vs MR	Glyma.14G167800	24	3.68169	3.90127	-1.99705	1.41761e-07	2.41178e-06
IR vs MR	Glyma.09G157500	24	-2.53415	-2.61033	-1.98771	1.45295e-07	2.46943e-06
IR vs MR	Glyma.11G132100	24	-2.34753	-2.36414	-0.745269	1.46643e-07	2.4911e-06
IR vs MR	Glyma.03G185600	24	3.60837	3.78283	-2.00308	1.47013e-07	2.49613e-06
IR vs MR	Glyma.03G241600	24	2.71192	2.71823	0.833729	1.48224e-07	2.51543e-06
IR vs MR	Glyma.01G027900	24	-2.04866	-2.0593	-0.737201	1.50521e-07	2.55313e-06
IR vs MR	Glyma.18G204400	24	2.62977	2.66245	-1.74756	1.5224e-07	2.57545e-06
IR vs MR	Glyma.17G185200	24	-2.06467	-2.07037	0.369058	1.52293e-07	2.57545e-06
IR vs MR	Glyma.08G339300	24	3.46791	3.50673	-1.68075	1.5404e-07	2.6011e-06
IR vs MR	Glyma.03G160100	24	3.15569	3.16793	1.12797	1.55173e-07	2.61892e-06
IR vs MR	Glyma.20G215500	24	2.60818	2.61545	1.44484	1.58385e-07	2.66648e-06
IR vs MR	Glyma.18G092400	24	-2.41496	-2.42535	0.1315	1.63179e-07	2.7431e-06
IR vs MR	Glyma.05G133400	24	-2.15611	-2.16484	0.088527	1.63502e-07	2.74718e-06
IR vs MR	Glyma.05G208700	24	-2.02945	-2.02967	5.23022	1.65939e-07	2.78536e-06
IR vs MR	Glyma.05G177700	24	3.16216	3.20203	-1.31027	1.70439e-07	2.85523e-06
IR vs MR	Glyma.13G292800	24	-2.22274	-2.22662	1.38004	1.79231e-07	2.99956e-06
IR vs MR	Glyma.13G051900	24	-2.25089	-2.25219	2.29761	1.86925e-07	3.11753e-06
IR vs MR	Glyma.11G153800	24	-2.32843	-2.32976	2.80127	1.87168e-07	3.12005e-06
IR vs MR	Glyma.13G094100	24	-2.2362	-2.24735	-1.06507	1.93898e-07	3.2243e-06
IR vs MR	Glyma.03G222700	24	-2.25014	-2.25443	1.29477	1.94306e-07	3.2295e-06
IR vs MR	Glyma.18G294600	24	2.02079	2.03316	-0.782474	1.95989e-07	3.25428e-06
IR vs MR	Glyma.18G050600	24	2.05663	2.05731	4.22688	1.97949e-07	3.28521e-06
IR vs MR	Glyma.12G049100	24	3.15966	3.29563	-2.22186	1.98301e-07	3.28945e-06
IR vs MR	Glyma.08G057700	24	-2.70024	-2.73103	-1.34358	1.98914e-07	3.298e-06
IR vs MR	Glyma.14G169700	24	-2.40008	-2.41179	-0.598041	1.99426e-07	3.30488e-06
IR vs MR	Glyma.06G286600	24	2.44189	2.44742	2.90723	2.00395e-07	3.31931e-06
IR vs MR	Glyma.07G035800	24	-2.11195	-2.11248	3.44962	2.01751e-07	3.33851e-06
IR vs MR	Glyma.14G203900	24	-3.04242	-3.09961	-1.95727	2.06284e-07	3.41018e-06
IR vs MR	Glyma.01G115700	24	3.17697	3.24406	-1.70681	2.09939e-07	3.46892e-06
IR vs MR	Glyma.13G081700	24	-2.06496	-2.07688	-0.120907	2.10146e-07	3.47064e-06
IR vs MR	Glyma.19G042900	24	2.10523	2.1071	2.14436	2.11419e-07	3.48995e-06
IR vs MR	Glyma.04G056900	24	2.08962	2.0945	1.09669	2.14277e-07	3.53198e-06
IR vs MR	Glyma.16G107800	24	-2.3654	-2.40241	-1.9333	2.16922e-07	3.57383e-06
IR vs MR	Glyma.10G277800	24	2.13483	2.13564	4.03939	2.20029e-07	3.6215e-06
IR vs MR	Glyma.12G208400	24	-2.26808	-2.27495	0.461557	2.47893e-07	4.05842e-06
IR vs MR	Glyma.06G085800	24	-2.09032	-2.10249	0.303891	2.50099e-07	4.09256e-06
IR vs MR	Glyma.07G193400	24	4.29879	4.59391	-0.155719	2.53898e-07	4.14872e-06
IR vs MR	Glyma.01G193400	24	-2.13549	-2.16068	-1.55644	2.59179e-07	4.22888e-06
IR vs MR	Glyma.11G026300	24	2.88918	2.89704	0.791121	2.67242e-07	4.35415e-06
IR vs MR	Glyma.13G049200	24	-2.25928	-2.27523	-0.62588	2.67678e-07	4.35916e-06
IR vs MR	Glyma.06G085000	24	-2.50784	-2.53209	-0.956686	2.70148e-07	4.39727e-06
IR vs MR	Glyma.01G004600	24	-2.0214	-2.02905	-0.34204	2.78011e-07	4.52309e-06
IR vs MR	Glyma.03G104700	24	-2.39268	-2.40581	-0.570152	2.79878e-07	4.55127e-06
IR vs MR	Glyma.17G236100	24	-2.42661	-2.45156	-0.941563	2.80534e-07	4.55976e-06
IR vs MR	Glyma.13G133100	24	2.34125	2.34267	2.56365	2.85394e-07	4.6343e-06
IR vs MR	Glyma.02G232700	24	-2.09755	-2.10757	-0.0366282	2.88737e-07	4.68634e-06
IR vs MR	Glyma.20G204500	24	3.54528	3.84649	-1.32858	2.90961e-07	4.72017e-06
IR vs MR	Glyma.17G208200	24	-2.14634	-2.18499	-1.45288	2.92166e-07	4.73745e-06
IR vs MR	Glyma.12G011700	24	2.15857	2.15946	2.44985	2.97394e-07	4.81761e-06
IR vs MR	Glyma.16G060800	24	2.0631	2.06328	5.51419	3.00307e-07	4.86016e-06
IR vs MR	Glyma.02G235400	24	-2.22441	-2.23469	-0.290265	3.02702e-07	4.89307e-06
IR vs MR	Glyma.19G086500	24	3.71221	4.57971	-1.61404	3.06857e-07	4.95196e-06
IR vs MR	Glyma.18G208600	24	-2.19841	-2.20747	-0.704793	3.07183e-07	4.95485e-06
IR vs MR	Glyma.02G280100	24	2.03645	2.0399	1.45751	3.08595e-07	4.97527e-06
IR vs MR	Glyma.18G130300	24	2.84434	2.93192	-1.65111	3.11852e-07	5.023e-06
IR vs MR	Glyma.02G148200	24	2.1196	2.12027	3.80767	3.16584e-07	5.08953e-06
IR vs MR	Glyma.14G036200	24	-2.08638	-2.11113	-1.49789	3.23231e-07	5.18335e-06
IR vs MR	Glyma.17G012300	24	-2.22121	-2.22177	3.84836	3.3235e-07	5.3253e-06
IR vs MR	Glyma.02G285900	24	-2.02982	-2.04198	-0.846106	3.34886e-07	5.36087e-06
IR vs MR	Glyma.03G088800	24	2.52073	2.524	1.79305	3.38321e-07	5.41329e-06
IR vs MR	Glyma.10G104700	24	-2.30065	-2.30171	3.20092	3.42756e-07	5.47908e-06
IR vs MR	Glyma.15G136700	24	-2.87357	-2.8947	-0.96866	3.44871e-07	5.51029e-06
IR vs MR	Glyma.19G185900	24	2.73773	2.82948	-0.991324	3.49277e-07	5.57543e-06
IR vs MR	Glyma.13G361200	24	2.64129	2.67915	-0.914212	3.52107e-07	5.61532e-06
IR vs MR	Glyma.03G107500	24	2.06439	2.0759	-0.34157	3.55001e-07	5.65614e-06
IR vs MR	Glyma.17G139800	24	-2.33527	-2.33678	2.72952	3.62997e-07	5.78082e-06
IR vs MR	Glyma.05G043900	24	2.0149	2.01602	3.90089	3.6377e-07	5.7904e-06
IR vs MR	Glyma.11G196600	24	3.74642	3.76027	0.615643	3.66014e-07	5.82339e-06
IR vs MR	Glyma.11G229200	24	2.01728	2.04	-1.3926	3.68294e-07	5.85049e-06
IR vs MR	Glyma.15G062800	24	3.76016	3.76213	4.89064	3.69791e-07	5.86703e-06
IR vs MR	Glyma.09G028100	24	-2.46228	-2.47998	-0.383342	3.69796e-07	5.86703e-06
IR vs MR	Glyma.13G267000	24	2.32581	2.35066	-1.41951	3.94127e-07	6.24135e-06
IR vs MR	Glyma.11G027600	24	-2.22118	-2.2273	1.16398	3.96471e-07	6.27261e-06
IR vs MR	Glyma.15G267000	24	-2.30513	-2.30815	2.52016	4.17726e-07	6.58428e-06
IR vs MR	Glyma.12G199800	24	2.39986	2.43193	-1.35665	4.22981e-07	6.66402e-06
IR vs MR	Glyma.03G206100	24	2.01314	2.03267	-1.68391	4.23294e-07	6.66585e-06
IR vs MR	Glyma.10G094000	24	-2.0037	-2.0224	-1.40884	4.25074e-07	6.69077e-06
IR vs MR	Glyma.04G185400	24	2.2383	2.25051	-0.112658	4.29574e-07	6.75532e-06
IR vs MR	Glyma.13G362800	24	-2.5082	-2.50879	4.65247	4.35918e-07	6.84554e-06
IR vs MR	Glyma.12G233000	24	2.53132	2.57828	-1.77813	4.43349e-07	6.95579e-06
IR vs MR	Glyma.09G142500	24	4.14198	5.01869	-1.62373	4.4678e-07	7.00638e-06
IR vs MR	Glyma.17G256600	24	2.01643	2.02589	-0.207874	4.64852e-07	7.27967e-06
IR vs MR	Glyma.11G105800	24	2.22952	2.23095	3.06904	5.03715e-07	7.85921e-06
IR vs MR	Glyma.14G069700	24	-2.25372	-2.26449	-0.248114	5.08716e-07	7.93057e-06
IR vs MR	Glyma.13G229800	24	-2.18136	-2.1876	0.148762	5.08757e-07	7.93057e-06
IR vs MR	Glyma.08G049200	24	-2.21022	-2.23448	-0.914629	5.12128e-07	7.97944e-06
IR vs MR	Glyma.07G246500	24	-2.20395	-2.20888	0.910149	5.15149e-07	8.02282e-06
IR vs MR	Glyma.14G001100	24	-2.50349	-2.51515	-0.206393	5.3283e-07	8.28675e-06
IR vs MR	Glyma.06G301700	24	-2.21725	-2.24009	-1.03741	5.33874e-07	8.29918e-06
IR vs MR	Glyma.12G042100	24	-2.23385	-2.26521	-1.40701	5.40355e-07	8.39289e-06
IR vs MR	Glyma.02G152500	24	-2.05619	-2.07442	-1.24437	5.40397e-07	8.39289e-06
IR vs MR	Glyma.09G036600	24	2.45108	2.48094	-0.826471	5.48952e-07	8.51404e-06
IR vs MR	Glyma.U030900	24	2.20928	2.22174	-0.569402	5.54515e-07	8.59244e-06
IR vs MR	Glyma.01G228600	24	2.08921	2.10924	-0.847814	6.13482e-07	9.44996e-06
IR vs MR	Glyma.12G184300	24	-2.04012	-2.04747	-0.684386	6.33378e-07	9.74315e-06
IR vs MR	Glyma.11G003500	24	3.6665	3.71334	-1.09996	6.3393e-07	9.74721e-06
IR vs MR	Glyma.06G119500	24	2.33419	2.36373	-0.903882	6.35005e-07	9.75932e-06
IR vs MR	Glyma.02G155900	24	2.44066	2.51611	-2.25245	6.39124e-07	9.81816e-06
IR vs MR	Glyma.02G124900	24	3.27982	3.30404	-0.886255	6.52174e-07	1.00096e-05
IR vs MR	Glyma.13G275800	24	2.54259	2.5446	2.8823	6.55888e-07	1.0062e-05
IR vs MR	Glyma.15G203500	24	3.60833	3.6123	1.97919	6.61652e-07	1.01412e-05
IR vs MR	Glyma.12G207600	24	-2.29701	-2.29774	3.41963	6.71491e-07	1.02874e-05
IR vs MR	Glyma.13G197600	24	-2.76349	-2.79521	-1.20209	6.7471e-07	1.03195e-05
[truncated: 10,332 more rows]
