# Supplementary material for: Identification of Candidate Genes for a Major Quantitative Disease Resistance Locus From Soybean PI 427105B for Resistance to Phytophthora sojae
Source: Front Plant Sci. 2022 Jun 14;13:893652. doi: 10.3389/fpls.2022.893652 (PMC9237613; doi:10.3389/fpls.2022.893652)
Supplement: Supplementary file 5 [file Table_5.XLSX]

## Sheet: Supplementary Table 2
Supplementary Table 5. Gene ontology term enrichment analysis on genes differentially expressed in near-isogenic lines based on Williams 82 reference genome (Wm82.a1.v1).
Contast	GO term	Ontology†	Description	Number in Selected Gene Set‡	Number in Background§	p-value	FDR
Inoc Res vs Inoc Sus	GO:0020037	F	heme binding	6	728	3.6e-05	0.0016
Inoc Res vs Inoc Sus	GO:0009055	F	electron carrier activity	6	702	2.2e-05	0.0016
Inoc Res vs Inoc Sus	GO:0046906	F	tetrapyrrole binding	6	732	3.9e-05	0.0016
Inoc Res vs Inoc Sus	GO:0016705	F	oxidoreductase activity	6	810	0.00014	0.0034
Inoc Res vs Inoc Sus	GO:0005506	F	iron ion binding	6	798	0.00012	0.0034
Inoc Res vs Inoc Sus	GO:0016491	F	oxidoreductase activity	11	2744	0.0016	0.032
Inoc Res vs Mock Res	GO:0055114	P	oxidation reduction	354	2408	1e-32	1.3e-29
Inoc Res vs Mock Res	GO:0006979	P	response to oxidative stress	61	228	1.2e-19	7.3e-17
Inoc Res vs Mock Res	GO:0042221	P	response to chemical stimulus	81	421	1.2e-14	5e-12
Inoc Res vs Mock Res	GO:0008152	P	metabolic process	1289	14225	1e-13	3.2e-11
Inoc Res vs Mock Res	GO:0051704	P	multi-organism process	35	150	1.5e-09	3.9e-07
Inoc Res vs Mock Res	GO:0009607	P	response to biotic stimulus	20	64	1.3e-08	2.8e-06
Inoc Res vs Mock Res	GO:0006468	P	protein amino acid phosphorylation	259	2356	2.9e-08	5.4e-06
Inoc Res vs Mock Res	GO:0008272	P	sulfate transport	15	42	9.7e-08	1.1e-05
Inoc Res vs Mock Res	GO:0009875	P	pollen-pistil interaction	30	135	1e-07	1.1e-05
Inoc Res vs Mock Res	GO:0008037	P	cell recognition	30	135	1e-07	1.1e-05
Inoc Res vs Mock Res	GO:0048544	P	recognition of pollen	30	135	1e-07	1.1e-05
Inoc Res vs Mock Res	GO:0009856	P	pollination	30	135	1e-07	1.1e-05
Inoc Res vs Mock Res	GO:0000003	P	reproduction	30	138	1.9e-07	1.7e-05
Inoc Res vs Mock Res	GO:0022414	P	reproductive process	30	138	1.9e-07	1.7e-05
Inoc Res vs Mock Res	GO:0016310	P	phosphorylation	262	2471	5.5e-07	4.6e-05
Inoc Res vs Mock Res	GO:0005975	P	carbohydrate metabolic process	166	1443	8.9e-07	7.1e-05
Inoc Res vs Mock Res	GO:0006952	P	defense response	26	118	1e-06	7.6e-05
Inoc Res vs Mock Res	GO:0032501	P	multicellular organismal process	31	155	1.1e-06	8e-05
Inoc Res vs Mock Res	GO:0006796	P	phosphate metabolic process	264	2544	2.8e-06	0.00018
Inoc Res vs Mock Res	GO:0006793	P	phosphorus metabolic process	264	2544	2.8e-06	0.00018
Inoc Res vs Mock Res	GO:0043687	P	post-translational protein modification	270	2625	4.1e-06	0.00025
Inoc Res vs Mock Res	GO:0006073	P	cellular glucan metabolic process	29	159	2.3e-05	0.0013
Inoc Res vs Mock Res	GO:0044042	P	glucan metabolic process	29	161	3e-05	0.0017
Inoc Res vs Mock Res	GO:0006355	P	regulation of transcription, DNA-dependent	195	1874	6.2e-05	0.0032
Inoc Res vs Mock Res	GO:0051252	P	regulation of RNA metabolic process	195	1874	6.2e-05	0.0032
Inoc Res vs Mock Res	GO:0045449	P	regulation of transcription	195	1878	7e-05	0.0034
Inoc Res vs Mock Res	GO:0015698	P	inorganic anion transport	15	62	7.7e-05	0.0036
Inoc Res vs Mock Res	GO:0006464	P	protein modification process	273	2768	7.8e-05	0.0036
Inoc Res vs Mock Res	GO:0008283	P	cell proliferation	7	16	9.3e-05	0.0041
Inoc Res vs Mock Res	GO:0051171	P	regulation of nitrogen compound metabolic process	195	1891	0.0001	0.0043
Inoc Res vs Mock Res	GO:0019219	P	regulation of nucleobase, nucleoside, nucleotide and nucleic acid metabolic process	195	1891	0.0001	0.0043
Inoc Res vs Mock Res	GO:0009889	P	regulation of biosynthetic process	195	1896	0.00012	0.0045
Inoc Res vs Mock Res	GO:0010556	P	regulation of macromolecule biosynthetic process	195	1896	0.00012	0.0045
Inoc Res vs Mock Res	GO:0031326	P	regulation of cellular biosynthetic process	195	1896	0.00012	0.0045
Inoc Res vs Mock Res	GO:0080090	P	regulation of primary metabolic process	195	1906	0.00016	0.0055
Inoc Res vs Mock Res	GO:0016114	P	terpenoid biosynthetic process	10	33	0.00016	0.0055
Inoc Res vs Mock Res	GO:0006721	P	terpenoid metabolic process	10	33	0.00016	0.0055
Inoc Res vs Mock Res	GO:0006720	P	isoprenoid metabolic process	14	61	0.00029	0.0095
Inoc Res vs Mock Res	GO:0031323	P	regulation of cellular metabolic process	197	1951	0.0003	0.0095
Inoc Res vs Mock Res	GO:0008299	P	isoprenoid biosynthetic process	14	61	0.00029	0.0095
Inoc Res vs Mock Res	GO:0010468	P	regulation of gene expression	195	1933	0.00034	0.011
Inoc Res vs Mock Res	GO:0071554	P	cell wall organization or biogenesis	35	235	0.00037	0.011
Inoc Res vs Mock Res	GO:0019748	P	secondary metabolic process	18	92	0.0004	0.012
Inoc Res vs Mock Res	GO:0050896	P	response to stimulus	131	1227	0.00045	0.013
Inoc Res vs Mock Res	GO:0043412	P	macromolecule modification	274	2857	0.00047	0.013
Inoc Res vs Mock Res	GO:0060255	P	regulation of macromolecule metabolic process	195	1946	0.00048	0.013
Inoc Res vs Mock Res	GO:0006820	P	anion transport	17	86	0.00052	0.014
Inoc Res vs Mock Res	GO:0019222	P	regulation of metabolic process	197	1996	0.00095	0.025
Inoc Res vs Mock Res	GO:0016491	F	oxidoreductase activity	393	2744	8e-34	1e-30
Inoc Res vs Mock Res	GO:0005506	F	iron ion binding	164	798	7.7e-33	5e-30
Inoc Res vs Mock Res	GO:0020037	F	heme binding	154	728	1.4e-32	5.8e-30
Inoc Res vs Mock Res	GO:0046906	F	tetrapyrrole binding	154	732	2.9e-32	9.3e-30
Inoc Res vs Mock Res	GO:0016705	F	oxidoreductase activity, acting on paired donors, with incorporation or reduction of molecular oxygen	162	810	9e-31	2.3e-28
Inoc Res vs Mock Res	GO:0009055	F	electron carrier activity	123	702	7.3e-18	1.5e-15
Inoc Res vs Mock Res	GO:0016684	F	oxidoreductase activity, acting on peroxide as acceptor	61	252	7.3e-17	1.2e-14
Inoc Res vs Mock Res	GO:0004601	F	peroxidase activity	61	252	7.3e-17	1.2e-14
Inoc Res vs Mock Res	GO:0003824	F	catalytic activity	1278	13905	1.2e-15	1.7e-13
Inoc Res vs Mock Res	GO:0016209	F	antioxidant activity	64	297	1.6e-14	2e-12
Inoc Res vs Mock Res	GO:0004857	F	enzyme inhibitor activity	59	276	2.8e-13	3.2e-11
Inoc Res vs Mock Res	GO:0016706	F	oxidoreductase activity, acting on paired donors, with incorporation or reduction of molecular oxygen, 2-oxoglutarate as one donor, and incorporation of one atom each of oxygen into both donors	58	271	4.2e-13	4.5e-11
Inoc Res vs Mock Res	GO:0016798	F	hydrolase activity, acting on glycosyl bonds	116	759	3.4e-12	3.3e-10
Inoc Res vs Mock Res	GO:0004553	F	hydrolase activity, hydrolyzing O-glycosyl compounds	111	726	1e-11	9.1e-10
Inoc Res vs Mock Res	GO:0004866	F	endopeptidase inhibitor activity	24	92	5e-08	4e-06
Inoc Res vs Mock Res	GO:0030414	F	peptidase inhibitor activity	24	92	5e-08	4e-06
Inoc Res vs Mock Res	GO:0004672	F	protein kinase activity	261	2394	5.4e-08	4.1e-06
Inoc Res vs Mock Res	GO:0015116	F	sulfate transmembrane transporter activity	15	42	9.7e-08	6.9e-06
Inoc Res vs Mock Res	GO:0016762	F	xyloglucan:xyloglucosyl transferase activity	18	63	5.1e-07	3.4e-05
Inoc Res vs Mock Res	GO:0005215	F	transporter activity	156	1340	9.8e-07	6.3e-05
Inoc Res vs Mock Res	GO:0003700	F	transcription factor activity	139	1173	1.6e-06	9.5e-05
Inoc Res vs Mock Res	GO:0004097	F	catechol oxidase activity	9	19	2.1e-06	0.00012
Inoc Res vs Mock Res	GO:0030234	F	enzyme regulator activity	67	467	2.2e-06	0.00012
Inoc Res vs Mock Res	GO:0015103	F	inorganic anion transmembrane transporter activity	15	50	2.4e-06	0.00013
Inoc Res vs Mock Res	GO:0030528	F	transcription regulator activity	147	1292	7.6e-06	0.00039
Inoc Res vs Mock Res	GO:0016773	F	phosphotransferase activity, alcohol group as acceptor	267	2624	1.1e-05	0.00053
Inoc Res vs Mock Res	GO:0046872	F	metal ion binding	351	3600	1.4e-05	0.00067
Inoc Res vs Mock Res	GO:0016301	F	kinase activity	267	2643	1.8e-05	0.00083
Inoc Res vs Mock Res	GO:0043169	F	cation binding	351	3612	1.9e-05	0.00083
Inoc Res vs Mock Res	GO:0043167	F	ion binding	351	3615	2e-05	0.00086
Inoc Res vs Mock Res	GO:0046914	F	transition metal ion binding	249	2454	2.8e-05	0.0011
Inoc Res vs Mock Res	GO:0016682	F	oxidoreductase activity, acting on diphenols and related substances as donors, oxygen as acceptor	9	25	5.9e-05	0.0024
Inoc Res vs Mock Res	GO:0008509	F	anion transmembrane transporter activity	15	62	7.7e-05	0.003
Inoc Res vs Mock Res	GO:0008083	F	growth factor activity	7	16	9.3e-05	0.0034
Inoc Res vs Mock Res	GO:0005102	F	receptor binding	7	16	9.3e-05	0.0034
Inoc Res vs Mock Res	GO:0004091	F	carboxylesterase activity	49	348	0.0001	0.0035
Inoc Res vs Mock Res	GO:0030599	F	pectinesterase activity	34	213	0.0001	0.0036
Inoc Res vs Mock Res	GO:0005507	F	copper ion binding	34	219	0.00019	0.0064
Inoc Res vs Mock Res	GO:0016740	F	transferase activity	450	4916	0.00026	0.0084
Inoc Res vs Mock Res	GO:0022857	F	transmembrane transporter activity	113	1020	0.0003	0.0095
Inoc Res vs Mock Res	GO:0016758	F	transferase activity, transferring hexosyl groups	74	615	0.00037	0.012
Inoc Res vs Mock Res	GO:0016679	F	oxidoreductase activity, acting on diphenols and related substances as donors	9	30	0.00042	0.013
Inoc Res vs Mock Res	GO:0030246	F	carbohydrate binding	35	239	0.00053	0.016
Inoc Res vs Mock Res	GO:0016744	F	transferase activity, transferring aldehyde or ketonic groups	6	15	0.00076	0.022
Inoc Res vs Mock Res	GO:0008661	F	1-deoxy-D-xylulose-5-phosphate synthase activity	6	15	0.00076	0.022
Inoc Res vs Mock Res	GO:0016702	F	oxidoreductase activity, acting on single donors with incorporation of molecular oxygen, incorporation of two atoms of oxygen	17	90	0.00098	0.027
Inoc Res vs Mock Res	GO:0051213	F	dioxygenase activity	17	91	0.0011	0.031
Inoc Res vs Mock Res	GO:0016747	F	transferase activity, transferring acyl groups other than amino-acyl groups	46	360	0.0017	0.045
Inoc Res vs Mock Res	GO:0005576	C	extracellular region	35	145	4.7e-10	6.6e-08
Inoc Res vs Mock Res	GO:0030312	C	external encapsulating structure	38	195	1.4e-07	6.3e-06
Inoc Res vs Mock Res	GO:0005618	C	cell wall	38	195	1.4e-07	6.3e-06
Inoc Res vs Mock Res	GO:0048046	C	apoplast	18	63	5.1e-07	1.8
Inoc Sus vs Mock Sus	GO:0055114	P	oxidation reduction	371	2408	7e-29	9.4e-26
Inoc Sus vs Mock Sus	GO:0006979	P	response to oxidative stress	66	228	3.5e-20	2.4e-17
Inoc Sus vs Mock Sus	GO:0042221	P	response to chemical stimulus	90	421	3.8e-16	1.7e-13
Inoc Sus vs Mock Sus	GO:0008152	P	metabolic process	1383	14225	2.9e-10	9.8e-08
Inoc Sus vs Mock Sus	GO:0008272	P	sulfate transport	17	42	1e-08	2.7e-06
Inoc Sus vs Mock Sus	GO:0006468	P	protein amino acid phosphorylation	284	2356	1.3e-08	3e-06
Inoc Sus vs Mock Sus	GO:0006820	P	anion transport	24	86	1.5e-07	2.8e-05
Inoc Sus vs Mock Sus	GO:0016310	P	phosphorylation	288	2471	2.3e-07	3.9e-05
Inoc Sus vs Mock Sus	GO:0043687	P	post-translational protein modification	302	2625	3.6e-07	5.3e-05
Inoc Sus vs Mock Sus	GO:0009607	P	response to biotic stimulus	19	64	1.1e-06	0.00014
Inoc Sus vs Mock Sus	GO:0006796	P	phosphate metabolic process	290	2544	1.4e-06	0.00016
Inoc Sus vs Mock Sus	GO:0006793	P	phosphorus metabolic process	290	2544	1.4e-06	0.00016
Inoc Sus vs Mock Sus	GO:0006355	P	regulation of transcription, DNA-dependent	223	1874	1.7e-06	0.00016
Inoc Sus vs Mock Sus	GO:0051252	P	regulation of RNA metabolic process	223	1874	1.7e-06	0.00016
Inoc Sus vs Mock Sus	GO:0045449	P	regulation of transcription	223	1878	1.9e-06	0.00017
Inoc Sus vs Mock Sus	GO:0051704	P	multi-organism process	32	150	2.2e-06	0.00018
Inoc Sus vs Mock Sus	GO:0009889	P	regulation of biosynthetic process	224	1896	2.6e-06	0.00018
Inoc Sus vs Mock Sus	GO:0010556	P	regulation of macromolecule biosynthetic process	224	1896	2.6e-06	0.00018
Inoc Sus vs Mock Sus	GO:0031326	P	regulation of cellular biosynthetic process	224	1896	2.6e-06	0.00018
Inoc Sus vs Mock Sus	GO:0051171	P	regulation of nitrogen compound metabolic process	223	1891	3.1e-06	0.0002
Inoc Sus vs Mock Sus	GO:0019219	P	regulation of nucleobase, nucleoside, nucleotide and nucleic acid metabolic process	223	1891	3.1e-06	0.0002
Inoc Sus vs Mock Sus	GO:0015698	P	inorganic anion transport	18	62	3.3e-06	0.0002
Inoc Sus vs Mock Sus	GO:0080090	P	regulation of primary metabolic process	224	1906	3.8e-06	0.00022
Inoc Sus vs Mock Sus	GO:0031323	P	regulation of cellular metabolic process	226	1951	9.1e-06	0.00049
Inoc Sus vs Mock Sus	GO:0006464	P	protein modification process	306	2768	8.8e-06	0.00049
Inoc Sus vs Mock Sus	GO:0010468	P	regulation of gene expression	224	1933	9.8e-06	0.0005
Inoc Sus vs Mock Sus	GO:0060255	P	regulation of macromolecule metabolic process	224	1946	1.5e-05	0.00076
Inoc Sus vs Mock Sus	GO:0009875	P	pollen-pistil interaction	28	135	2e-05	0.00085
Inoc Sus vs Mock Sus	GO:0008037	P	cell recognition	28	135	2e-05	0.00085
Inoc Sus vs Mock Sus	GO:0048544	P	recognition of pollen	28	135	2e-05	0.00085
Inoc Sus vs Mock Sus	GO:0009856	P	pollination	28	135	2e-05	0.00085
Inoc Sus vs Mock Sus	GO:0000003	P	reproduction	28	138	3.2e-05	0.0013
Inoc Sus vs Mock Sus	GO:0022414	P	reproductive process	28	138	3.2e-05	0.0013
Inoc Sus vs Mock Sus	GO:0019222	P	regulation of metabolic process	226	1996	4e-05	0.0016
Inoc Sus vs Mock Sus	GO:0043412	P	macromolecule modification	307	2857	7.4e-05	0.0028
Inoc Sus vs Mock Sus	GO:0032501	P	multicellular organismal process	29	155	0.00012	0.0046
Inoc Sus vs Mock Sus	GO:0008283	P	cell proliferation	7	16	0.00029	0.01
Inoc Sus vs Mock Sus	GO:0005975	P	carbohydrate metabolic process	165	1443	0.00034	0.012
Inoc Sus vs Mock Sus	GO:0006952	P	defense response	23	118	0.00036	0.012
Inoc Sus vs Mock Sus	GO:0016114	P	terpenoid biosynthetic process	10	33	0.00054	0.018
Inoc Sus vs Mock Sus	GO:0006721	P	terpenoid metabolic process	10	33	0.00054	0.018
Inoc Sus vs Mock Sus	GO:0032787	P	monocarboxylic acid metabolic process	29	176	0.0013	0.043
Inoc Sus vs Mock Sus	GO:0006351	P	transcription, DNA-dependent	224	2106	0.0015	0.046
Inoc Sus vs Mock Sus	GO:0006350	P	transcription	224	2109	0.0016	0.048
Inoc Sus vs Mock Sus	GO:0032774	P	RNA biosynthetic process	224	2111	0.0017	0.05
Inoc Sus vs Mock Sus	GO:0016491	F	oxidoreductase activity	413	2744	5.3e-30	6.8e-27
Inoc Sus vs Mock Sus	GO:0020037	F	heme binding	159	728	4.5e-29	2.9e-26
Inoc Sus vs Mock Sus	GO:0046906	F	tetrapyrrole binding	159	732	9.3e-29	4e-26
Inoc Sus vs Mock Sus	GO:0005506	F	iron ion binding	167	798	5.5e-28	1.8e-25
Inoc Sus vs Mock Sus	GO:0016705	F	oxidoreductase activity, acting on paired donors, with incorporation or reduction of molecular oxygen	159	810	2.8e-23	7.2e-21
Inoc Sus vs Mock Sus	GO:0004601	F	peroxidase activity	67	252	5.9e-18	1.1e-15
Inoc Sus vs Mock Sus	GO:0016684	F	oxidoreductase activity, acting on peroxide as acceptor	67	252	5.9e-18	1.1e-15
Inoc Sus vs Mock Sus	GO:0009055	F	electron carrier activity	127	702	1.4e-15	2.3e-13
Inoc Sus vs Mock Sus	GO:0016209	F	antioxidant activity	69	297	1e-14	1.5e-12
Inoc Sus vs Mock Sus	GO:0003824	F	catalytic activity	1368	13905	1.2e-11	1.5e-09
Inoc Sus vs Mock Sus	GO:0016706	F	oxidoreductase activity, acting on paired donors, with incorporation or reduction of molecular oxygen, 2-oxoglutarate as one donor, and incorporation of one atom each of oxygen into both donors	59	271	2.6e-11	3e-09
Inoc Sus vs Mock Sus	GO:0015116	F	sulfate transmembrane transporter activity	17	42	1e-08	1.1e-06
Inoc Sus vs Mock Sus	GO:0004672	F	protein kinase activity	288	2394	1.3e-08	1.2e-06
Inoc Sus vs Mock Sus	GO:0003700	F	transcription factor activity	160	1173	1.6e-08	1.5e-06
Inoc Sus vs Mock Sus	GO:0004553	F	hydrolase activity, hydrolyzing O-glycosyl compounds	109	726	2.8e-08	2.4e-06
Inoc Sus vs Mock Sus	GO:0004857	F	enzyme inhibitor activity	53	276	4.7e-08	3.5e-06
Inoc Sus vs Mock Sus	GO:0015103	F	inorganic anion transmembrane transporter activity	18	50	4.5e-08	3.5e-06
Inoc Sus vs Mock Sus	GO:0016798	F	hydrolase activity, acting on glycosyl bonds	111	759	9e-08	6.4e-06
Inoc Sus vs Mock Sus	GO:0030528	F	transcription regulator activity	169	1292	1.2e-07	7.9e-06
Inoc Sus vs Mock Sus	GO:0005215	F	transporter activity	173	1340	2e-07	1.3e-05
Inoc Sus vs Mock Sus	GO:0004866	F	endopeptidase inhibitor activity	24	92	7.3e-07	4.2e-05
Inoc Sus vs Mock Sus	GO:0030414	F	peptidase inhibitor activity	24	92	7.3e-07	4.2e-05
Inoc Sus vs Mock Sus	GO:0016682	F	oxidoreductase activity, acting on diphenols and related substances as donors, oxygen as acceptor	11	25	2.1e-06	0.00012
Inoc Sus vs Mock Sus	GO:0016773	F	phosphotransferase activity, alcohol group as acceptor	296	2624	2.6e-06	0.00013
Inoc Sus vs Mock Sus	GO:0046872	F	metal ion binding	390	3600	2.6e-06	0.00013
Inoc Sus vs Mock Sus	GO:0008509	F	anion transmembrane transporter activity	18	62	3.3e-06	0.00016
Inoc Sus vs Mock Sus	GO:0043169	F	cation binding	390	3612	3.5e-06	0.00017
Inoc Sus vs Mock Sus	GO:0043167	F	ion binding	390	3615	3.8e-06	0.00017
Inoc Sus vs Mock Sus	GO:0016762	F	xyloglucan:xyloglucosyl transferase activity	18	63	4.5e-06	0.0002
Inoc Sus vs Mock Sus	GO:0016301	F	kinase activity	295	2643	6.3e-06	0.00027
Inoc Sus vs Mock Sus	GO:0004097	F	catechol oxidase activity	9	19	1e-05	0.00042
Inoc Sus vs Mock Sus	GO:0016679	F	oxidoreductase activity, acting on diphenols and related substances as donors	11	30	2.5e-05	0.001
Inoc Sus vs Mock Sus	GO:0046914	F	transition metal ion binding	272	2454	2.6e-05	0.001
Inoc Sus vs Mock Sus	GO:0022857	F	transmembrane transporter activity	124	1020	0.0002	0.0075
Inoc Sus vs Mock Sus	GO:0016740	F	transferase activity	493	4916	0.00026	0.0094
Inoc Sus vs Mock Sus	GO:0008083	F	growth factor activity	7	16	0.00029	0.0099
Inoc Sus vs Mock Sus	GO:0005102	F	receptor binding	7	16	0.00029	0.0099
Inoc Sus vs Mock Sus	GO:0016747	F	transferase activity, transferring acyl groups other than amino-acyl groups	52	360	0.00047	0.016
Inoc Sus vs Mock Sus	GO:0043565	F	sequence-specific DNA binding	95	764	0.00059	0.019
Inoc Sus vs Mock Sus	GO:0005507	F	copper ion binding	35	219	0.00072	0.023
Inoc Sus vs Mock Sus	GO:0030246	F	carbohydrate binding	37	239	0.00094	0.029
Inoc Sus vs Mock Sus	GO:0016758	F	transferase activity, transferring hexosyl groups	78	615	0.0011	0.034
Inoc Sus vs Mock Sus	GO:0005509	F	calcium ion binding	52	375	0.0013	0.037
Inoc Sus vs Mock Sus	GO:0030234	F	enzyme regulator activity	62	467	0.0013	0.037
Inoc Sus vs Mock Sus	GO:0016746	F	transferase activity, transferring acyl groups	62	468	0.0014	0.039
Inoc Sus vs Mock Sus	GO:0004312	F	fatty-acid synthase activity	8	25	0.0015	0.042
Inoc Sus vs Mock Sus	GO:0004315	F	3-oxoacyl-[acyl-carrier-protein] synthase activity	8	25	0.0015	0.042
Inoc Sus vs Mock Sus	GO:0005576	C	extracellular region	34	145	7e-08	1.2e-05
Inoc Sus vs Mock Sus	GO:0048046	C	apoplast	18	63	4.5e-06	0.00038
Inoc Sus vs Mock Sus	GO:0030312	C	external encapsulating structure	36	195	2.3e-05	0.00097
Inoc Sus vs Mock Sus	GO:0005618	C	cell wall	36	195	2.3e-05	0.00097
Mock Res vs Mock Sus	GO:0009607	P	response to biotic stimulus	6	64	1.6e-20	3.8e-18
Mock Res vs Mock Sus	GO:0055114	P	oxidation reduction	34	2408	1.1e-12	1.2e-10
Mock Res vs Mock Sus	GO:0006952	P	defense response	6	118	2.8e-11	2.2e-09
Mock Res vs Mock Sus	GO:0006979	P	response to oxidative stress	8	228	3e-10	1.7e-08
Mock Res vs Mock Sus	GO:0006950	P	response to stress	17	1030	2.8e-08	1.3e-06
Mock Res vs Mock Sus	GO:0050896	P	response to stimulus	17	1227	2.2e-06	8.6e-05
Mock Res vs Mock Sus	GO:0042221	P	response to chemical stimulus	8	421	5e-05	0.0016
Mock Res vs Mock Sus	GO:0008152	P	metabolic process	83	14225	0.0015	0.042
Mock Res vs Mock Sus	GO:0020037	F	heme binding	19	728	4.5e-17	4e-15
Mock Res vs Mock Sus	GO:0046906	F	tetrapyrrole binding	19	732	6e-17	4e-15
Mock Res vs Mock Sus	GO:0005506	F	iron ion binding	20	798	4.6e-17	4e-15
Mock Res vs Mock Sus	GO:0016705	F	oxidoreductase activity, acting on paired donors, with incorporation or reduction of molecular oxygen	17	810	1.5e-11	7.6e-10
Mock Res vs Mock Sus	GO:0016491	F	oxidoreductase activity	35	2744	5.1e-11	2.1e-09
Mock Res vs Mock Sus	GO:0004866	F	endopeptidase inhibitor activity	5	92	6.2e-10	1.8e-08
Mock Res vs Mock Sus	GO:0030414	F	peptidase inhibitor activity	5	92	6.2e-10	1.8e-08
Mock Res vs Mock Sus	GO:0016684	F	oxidoreductase activity, acting on peroxide as acceptor	8	252	3.6e-09	8.1e-08
Mock Res vs Mock Sus	GO:0004601	F	peroxidase activity	8	252	3.6e-09	8.1e-08
Mock Res vs Mock Sus	GO:0009055	F	electron carrier activity	14	702	5.8e-09	1.2e-07
Mock Res vs Mock Sus	GO:0016209	F	antioxidant activity	8	297	1.3e-07	2.4e-06
Mock Res vs Mock Sus	GO:0046872	F	metal ion binding	35	3600	1.5e-06	2.4e-05
Mock Res vs Mock Sus	GO:0043169	F	cation binding	35	3612	1.6e-06	2.4e-05
Mock Res vs Mock Sus	GO:0043167	F	ion binding	35	3615	1.7e-06	2.4e-05
Mock Res vs Mock Sus	GO:0046914	F	transition metal ion binding	24	2454	0.0001	0.0014
Mock Res vs Mock Sus	GO:0004857	F	enzyme inhibitor activity	6	276	0.00015	0.0019
Mock Res vs Mock Sus	GO:0016829	F	lyase activity	6	328	0.00099	0.012
†Ontology "P" indicates Biological Process, Ontology "F" indicates Molecular Function, and Ontology "C" indicates Cellular Component.
‡"Number in selected gene set" is the number of genes in the query gene list.
§Number in background" is the number of genes included in the RNA-Seq study.
