# Supplementary material for: Identification of Candidate Genes for a Major Quantitative Disease Resistance Locus From Soybean PI 427105B for Resistance to Phytophthora sojae
Source: Front Plant Sci. 2022 Jun 14;13:893652. doi: 10.3389/fpls.2022.893652 (PMC9237613; doi:10.3389/fpls.2022.893652)
Supplement: Supplementary file 6 [file Table_6.XLSX]

## Sheet: DAVIDs Clusters
Supplementary Table 6. Functional annotation clustering and enrichment table for DEGs at all comparisons by each timepoint.
Comparison between Inoc Res Vs Inoc Sus
3 Hours after Inoculation (3HAI)
Annotation Cluster 1	Enrichment Score: 2.2177907351617003
Category	Term	Count	%	PValue	Genes	List Total	Pop Hits	Pop Total	Fold Enrichment	Bonferroni	Benjamini	FDR
Annotation Cluster 1	Enrichment Score: 2.2177907351617003
KEGG_PATHWAY	gmx00073:Cutin. suberine and wax biosynthesis	3	7.14286	0.00134896	100818732. 100817669. 100795308	11	48	8552	48.5909	0.0173952	0.0175365	0.0175365
INTERPRO	IPR002401:Cytochrome P450. E-class. group I	4	9.52381	0.00350372	100818732. 100817669. 100795308. 100805244	36	290	33224	12.7295	0.189896	0.12665	0.12665
INTERPRO	IPR001128:Cytochrome P450	4	9.52381	0.00422165	100818732. 100817669. 100795308. 100805244	36	310	33224	11.9082	0.224181	0.12665	0.12665
GOTERM_MF_DIRECT	GO:0005506~iron ion binding	4	9.52381	0.00861914	100818732. 100817669. 100795308. 100805244	24	417	22384	8.94644	0.208421	0.156975	0.156975
GOTERM_MF_DIRECT	GO:0016705~oxidoreductase activity. acting on paired donors. with incorporation or reduction of molecular oxygen	3	7.14286	0.016451	100818732. 100817669. 100795308	24	192	22384	14.5729	0.361014	0.156975	0.156975
GOTERM_MF_DIRECT	GO:0020037~heme binding	4	9.52381	0.0174417	100818732. 100817669. 100795308. 100805244	24	542	22384	6.88315	0.378165	0.156975	0.156975
24 Hours after Inoculation (24HAI)
Annotation Cluster 1	Enrichment Score: 1.9668419982306637
INTERPRO	IPR001471:AP2/ERF domain	3	42.8571	0.000814088	100789097. 100794381. 100779318	6	303	33224	54.8251	0.0113371	0.00650902	0.00650902
INTERPRO	IPR016177:DNA-binding. integrase-type	3	42.8571	0.00092986	100789097. 100794381. 100779318	6	324	33224	51.2716	0.0129396	0.00650902	0.00650902
UP_KEYWORDS	Transcription regulation	3	42.8571	0.00878192	100789097. 100794381. 100779318	6	1086	35521	16.3541	0.116169	0.0470974	0.0470974
UP_KEYWORDS	DNA-binding	3	42.8571	0.00913	100789097. 100794381. 100779318	6	1108	35521	16.0293	0.120505	0.0470974	0.0470974
UP_KEYWORDS	Transcription	3	42.8571	0.00941949	100789097. 100794381. 100779318	6	1126	35521	15.7731	0.124095	0.0470974	0.0470974
GOTERM_BP_DIRECT	GO:0006351~transcription. DNA-templated	3	42.8571	0.0168381	100789097. 100794381. 100779318	4	1246	16194	9.74759	0.0496685	0.0336762	0.0336762
UP_KEYWORDS	Nucleus	3	42.8571	0.0198598	100789097. 100794381. 100779318	6	1660	35521	10.6991	0.244847	0.0744742	0.0744742
GOTERM_MF_DIRECT	GO:0003700~transcription factor activity. sequence-specific DNA binding	3	42.8571	0.0226845	100789097. 100794381. 100779318	6	1122	22384	9.97504	0.128618	0.136107	0.136107
Comparison between Mock Res Vs Mock Sus
3 Hours after Inoculation (3HAI) No functional annotation clustering
24 Hours after Inoculation (24HAI)
Annotation Cluster 1	Enrichment Score: 6.75327803667575
Category	Term	Count	%	PValue	Genes	List Total	Pop Hits	Pop Total	Fold Enrichment	Bonferroni	Benjamini	FDR
GOTERM_CC_DIRECT	GO:0005576~extracellular region	17	9.88372	1.07047e-11	100796446. 100805116. 100811634. 100791557. 106794095. 100794009. 100786161. 100793958. 100808840. 100814067. 100779487. 100777265. 100818538. 100806194. 100786765. 100793071. 100811641	73	449	18761	9.73051	1.39162e-10	1.39162e-10	1.39162e-10
INTERPRO	IPR018244:Allergen V5/Tpx-1-related. conserved site	6	3.48837	1.11054e-08	100805116. 100806194. 100793071. 106794095. 100793958. 100808840	153	17	33224	76.6413	2.20998e-06	1.52435e-06	1.34817e-06
INTERPRO	IPR001283:Allergen V5/Tpx-1-related	6	3.48837	1.53201e-08	100805116. 100806194. 100793071. 106794095. 100793958. 100808840	153	18	33224	72.3834	3.0487e-06	1.52435e-06	1.34817e-06
SMART	SM00198:SCP	6	3.48837	1.67011e-08	100805116. 100806194. 100793071. 106794095. 100793958. 100808840	63	18	13062	69.1111	4.00826e-07	4.00826e-07	3.67424e-07
INTERPRO	IPR014044:CAP domain	6	3.48837	3.59847e-08	100805116. 100806194. 100793071. 106794095. 100793958. 100808840	153	21	33224	62.043	7.16093e-06	2.38698e-06	2.1111e-06
KEGG_PATHWAY	gmx04626:Plant-pathogen interaction	8	4.65116	0.000762954	100805116. 100784553. 100806194. 100783575. 100812778. 100793071. 100793958. 100808840	42	323	8552	5.0432	0.0300685	0.0101727	0.00966408
KEGG_PATHWAY	gmx04075:Plant hormone signal transduction	9	5.23256	0.00638733	100811309. 100805116. 100780576. 100806194. 100793071. 100818907. 100793958. 100811486. 100808840	42	594	8552	3.08514	0.2261	0.0638733	0.0606796
Annotation Cluster 2	Enrichment Score: 5.850778995199429
UP_KEYWORDS	Iron	20	11.6279	1.50323e-09	100802882. 100806940. 100811634. 100789410. 100786161. 100787979. 100814067. 100782741. 100778056. 100814284. 100783298. 100818538. 100786765. 100811641. 100810137. 100804509. 100783009. 100795276. 100782866. 100781617	155	781	35521	5.86857	7.8168e-08	3.98356e-08	3.15679e-08
UP_KEYWORDS	Heme	16	9.30233	2.99239e-09	100802882. 100806940. 100811634. 100789410. 100786161. 100814067. 100778056. 100814284. 100783298. 100818538. 100786765. 100811641. 100810137. 100804509. 100782866. 100781617	155	477	35521	7.68697	1.55604e-07	5.28656e-08	4.18935e-08
UP_KEYWORDS	Oxidoreductase	23	13.3721	5.05884e-09	100802882. 100806940. 100811634. 100789410. 100786161. 100801991. 100787979. 100814067. 100782741. 100778056. 100818856. 100814284. 100783298. 100818538. 100786765. 100812336. 100811641. 100810137. 100804509. 100783009. 100795276. 100782866. 100781617	155	1141	35521	4.61951	2.6306e-07	6.70296e-08	5.31178e-08
GOTERM_MF_DIRECT	GO:0020037~heme binding	16	9.30233	1.09476e-07	100802882. 100806940. 100811634. 100789410. 100786161. 100814067. 100778056. 100814284. 100783298. 100818538. 100786765. 100811641. 100810137. 100804509. 100782866. 100781617	115	542	22384	5.74593	7.88227e-06	7.8823e-06	6.89701e-06
UP_KEYWORDS	Metal-binding	26	15.1163	1.9806e-06	100807904. 100789410. 100786161. 100787979. 100782741. 100778056. 100801629. 100783298. 100818538. 100786765. 100812336. 100811641. 100810137. 100795276. 100782866. 100781617. 100802882. 100806940. 100802763. 100792012. 100811634. 100806124. 100814067. 100814284. 100804509. 100783009	155	2015	35521	2.957	0.000102986	2.09943e-05	1.6637e-05
INTERPRO	IPR017972:Cytochrome P450. conserved site	10	5.81395	6.00908e-06	100802882. 100806940. 100778056. 100814284. 100783298. 100810137. 100804509. 100789410. 100782866. 100781617	153	279	33224	7.78317	0.0011951	0.000239161	0.00021152
INTERPRO	IPR002401:Cytochrome P450. E-class. group I	10	5.81395	8.19622e-06	100802882. 100806940. 100778056. 100814284. 100783298. 100810137. 100804509. 100789410. 100782866. 100781617	153	290	33224	7.48794	0.00162972	0.000271841	0.000240422
GOTERM_BP_DIRECT	GO:0044550~secondary metabolite biosynthetic process	8	4.65116	8.35254e-06	100806940. 100778056. 100814284. 100783298. 100810137. 100789410. 100782866. 100781617	72	167	16194	10.7745	0.000409192	0.000400922	0.000350806
UP_KEYWORDS	Monooxygenase	10	5.81395	9.15646e-06	100802882. 100806940. 100778056. 100814284. 100783298. 100810137. 100804509. 100789410. 100782866. 100781617	155	310	35521	7.39251	0.000476025	7.67315e-05	6.08061e-05
INTERPRO	IPR001128:Cytochrome P450	10	5.81395	1.39431e-05	100802882. 100806940. 100778056. 100814284. 100783298. 100810137. 100804509. 100789410. 100782866. 100781617	153	310	33224	7.00485	0.00277086	0.000396383	0.00035057
GOTERM_MF_DIRECT	GO:0016709~oxidoreductase activity. acting on paired donors. with incorporation or reduction of molecular oxygen. NAD(P)H as one donor. and incorporation of one atom of oxygen	8	4.65116	1.81248e-05	100806940. 100778056. 100814284. 100783298. 100810137. 100789410. 100782866. 100781617	115	160	22384	9.73217	0.00130414	0.000652492	0.000570931
GOTERM_MF_DIRECT	GO:0005506~iron ion binding	11	6.39535	5.49206e-05	100802882. 100806940. 100778056. 100814284. 100783298. 100794523. 100810137. 100804509. 100789410. 100782866. 100781617	115	417	22384	5.13448	0.00394658	0.00131809	0.00115333
GOTERM_CC_DIRECT	GO:0016020~membrane	10	5.81395	0.00033754	100806940. 100778056. 100777122. 100814284. 100783298. 100798783. 100810137. 100789410. 100782866. 100781617	73	574	18761	4.47735	0.00437914	0.00219401	0.00219401
Annotation Cluster 3	Enrichment Score: 4.024899606222648
GOTERM_CC_DIRECT	GO:0005576~extracellular region	17	9.88372	1.07047e-11	100796446. 100805116. 100811634. 100791557. 106794095. 100794009. 100786161. 100793958. 100808840. 100814067. 100779487. 100777265. 100818538. 100806194. 100786765. 100793071. 100811641	73	449	18761	9.73051	1.39162e-10	1.39162e-10	1.39162e-10
UP_KEYWORDS	Heme	16	9.30233	2.99239e-09	100802882. 100806940. 100811634. 100789410. 100786161. 100814067. 100778056. 100814284. 100783298. 100818538. 100786765. 100811641. 100810137. 100804509. 100782866. 100781617	155	477	35521	7.68697	1.55604e-07	5.28656e-08	4.18935e-08
GOTERM_MF_DIRECT	GO:0020037~heme binding	16	9.30233	1.09476e-07	100802882. 100806940. 100811634. 100789410. 100786161. 100814067. 100778056. 100814284. 100783298. 100818538. 100786765. 100811641. 100810137. 100804509. 100782866. 100781617	115	542	22384	5.74593	7.88227e-06	7.8823e-06	6.89701e-06
UP_KEYWORDS	Secreted	12	6.97674	1.01343e-05	100814067. 100796446. 100818538. 100811634. 100785797. 100786765. 100812336. 100811641. 100817155. 100790549. 100786161. 100817686	155	488	35521	5.63527	0.00052685	7.67315e-05	6.08061e-05
KEGG_PATHWAY	gmx00940:Phenylpropanoid biosynthesis	10	5.81395	1.48544e-05	100814067. 100812639. 100818538. 100811634. 100790188. 100786765. 100811641. 102663236. 100500657. 100786161	42	318	8552	6.40311	0.000594004	0.000594176	0.000564467
KEGG_PATHWAY	gmx01110:Biosynthesis of secondary metabolites	22	12.7907	5.51258e-05	100812639. 100802763. 100792012. 100807904. 100790188. 100811634. 100814637. 100791895. 102663236. 100786161. 100777507. 100814067. 100818856. 100814284. 100781791. 100818538. 100786765. 100794392. 100500423. 100811641. 100500657. 100795276	42	1930	8552	2.32105	0.00220266	0.00110252	0.00104739
UP_KEYWORDS	Disulfide bond	9	5.23256	9.6502e-05	100814067. 100802763. 100792012. 100818538. 100811634. 100786765. 100811641. 100786161. 100776582	155	327	35521	6.30737	0.00500578	0.00056829	0.000450343
INTERPRO	IPR019794:Peroxidase. active site	6	3.48837	0.000192124	100814067. 100818538. 100811634. 100786765. 100811641. 100786161	153	115	33224	11.3296	0.0375145	0.00382326	0.00338138
UP_KEYWORDS	Hydrogen peroxide	6	3.48837	0.000511422	100814067. 100818538. 100811634. 100786765. 100811641. 100786161	155	150	35521	9.16671	0.0262501	0.00271054	0.00214797
INTERPRO	IPR000823:Plant peroxidase	6	3.48837	0.000594703	100814067. 100818538. 100811634. 100786765. 100811641. 100786161	153	147	33224	8.86328	0.111643	0.0106037	0.00937819
GOTERM_BP_DIRECT	GO:0042744~hydrogen peroxide catabolic process	6	3.48837	0.000643212	100814067. 100818538. 100811634. 100786765. 100811641. 100786161	72	158	16194	8.54114	0.0310357	0.00771854	0.00675373
UP_KEYWORDS	Peroxidase	6	3.48837	0.000809978	100814067. 100818538. 100811634. 100786765. 100811641. 100786161	155	166	35521	8.28317	0.0412605	0.00390262	0.00309264
INTERPRO	IPR002016:Haem peroxidase. plant/fungal/bacterial	6	3.48837	0.000823681	100814067. 100818538. 100811634. 100786765. 100811641. 100786161	153	158	33224	8.24621	0.151241	0.0126087	0.0111514
INTERPRO	IPR010255:Haem peroxidase	6	3.48837	0.000895989	100814067. 100818538. 100811634. 100786765. 100811641. 100786161	153	161	33224	8.09256	0.163377	0.0127358	0.0112639
GOTERM_BP_DIRECT	GO:0006979~response to oxidative stress	6	3.48837	0.00140078	100814067. 100818538. 100811634. 100786765. 100811641. 100786161	72	188	16194	7.17819	0.0663807	0.0134475	0.0117666
GOTERM_MF_DIRECT	GO:0004601~peroxidase activity	6	3.48837	0.00193869	100814067. 100818538. 100811634. 100786765. 100811641. 100786161	115	173	22384	6.75064	0.1304	0.0269757	0.0236037
INTERPRO	IPR019793:Peroxidases heam-ligand binding site	5	2.90698	0.00379043	100814067. 100818538. 100786765. 100811641. 100786161	153	138	33224	7.86777	0.530332	0.0396997	0.0351113
UP_KEYWORDS	Calcium	6	3.48837	0.00440101	100814067. 100818538. 100811634. 100786765. 100811641. 100786161	155	245	35521	5.61227	0.204956	0.0179426	0.0142187
GOTERM_MF_DIRECT	GO:0046872~metal ion binding	16	9.30233	0.00478761	100802763. 100792012. 100806997. 100793782. 100811634. 100526897. 100786161. 100787979. 100814067. 100782741. 100500607. 100818538. 100786765. 100811641. 100783009. 100795276	115	1395	22384	2.23247	0.292159	0.0430885	0.0377025
Annotation Cluster 4	Enrichment Score: 3.114430049914658
INTERPRO	IPR003657:DNA-binding WRKY	7	4.06977	0.000102064	100810978. 100127380. 100791870. 102670495. 100819462. 100127378. 100796836	153	161	33224	9.44132	0.020107	0.00225676	0.00199593
SMART	SM00774:WRKY	7	4.06977	0.000111041	100810978. 100127380. 100791870. 102670495. 100819462. 100127378. 100796836	63	161	13062	9.01449	0.00266157	0.00133249	0.00122145
GOTERM_MF_DIRECT	GO:0003700~transcription factor activity. sequence-specific DNA binding	14	8.13953	0.00467149	100810978. 732656. 100791870. 100806997. 100793782. 100526897. 100818907. 100796836. 100127380. 100780576. 102670495. 100819462. 100127378. 100811486	115	1122	22384	2.42871	0.286188	0.0430885	0.0377025
GOTERM_MF_DIRECT	GO:0043565~sequence-specific DNA binding	10	5.81395	0.00658367	100810978. 100127380. 100791870. 100806997. 100793782. 102670495. 100819462. 100526897. 100127378. 100796836	115	659	22384	2.95362	0.378483	0.0526694	0.0460857
Annotation Cluster 5	Enrichment Score: 3.02862105497968
GOTERM_BP_DIRECT	GO:0009699~phenylpropanoid biosynthetic process	4	2.32558	0.000301186	100785797. 100817155. 100790549. 100817686	72	30	16194	29.9889	0.0146519	0.00481897	0.0042166
GOTERM_MF_DIRECT	GO:0042349~guiding stereospecific synthesis activity	4	2.32558	0.000472495	100785797. 100817155. 100790549. 100817686	115	30	22384	25.9525	0.0334552	0.0085049	0.00744179
INTERPRO	IPR004265:Plant disease resistance response protein	4	2.32558	0.00131343	100785797. 100817155. 100790549. 100817686	153	47	33224	18.4809	0.230138	0.0174248	0.0154109
UP_KEYWORDS	Apoplast	5	2.90698	0.00411034	100785797. 100812336. 100817155. 100790549. 100817686	155	149	35521	7.69019	0.192795	0.0179426	0.0142187
Annotation Cluster 6	Enrichment Score: 2.825823319968864
INTERPRO	IPR024949:Bet v I type allergen	5	2.90698	2.88869e-06	100101844. 100527097. 100527073. 100500525. 100527201	153	22	33224	49.3523	0.000574685	0.000143712	0.000127102
INTERPRO	IPR000916:Bet v I domain	5	2.90698	2.21308e-05	100101844. 100527097. 100527073. 100500525. 100527201	153	36	33224	30.1598	0.00439439	0.000550503	0.000486877
UP_KEYWORDS	Pathogenesis-related protein	5	2.90698	4.02951e-05	100101844. 100527097. 100527073. 100500525. 100527201	155	44	35521	26.0418	0.0020932	0.000266955	0.000211549
GOTERM_BP_DIRECT	GO:0009607~response to biotic stimulus	5	2.90698	0.000211096	100101844. 100527097. 100527073. 100500525. 100527201	72	67	16194	16.7848	0.0102915	0.00481897	0.0042166
GOTERM_BP_DIRECT	GO:0006952~defense response	8	4.65116	0.00176721	100101844. 100527097. 100527073. 100807174. 100500525. 100789354. 100799263. 100527201	72	398	16194	4.52094	0.0830201	0.0141377	0.0123704
INTERPRO	IPR023393:START-like domain	5	2.90698	0.00229307	100101844. 100527097. 100527073. 100500525. 100527201	153	120	33224	9.04793	0.366721	0.0253511	0.0224211
SMART	SM01037:SM01037	3	1.74419	0.00359868	100101844. 100500525. 100527201	63	19	13062	32.7368	0.0828867	0.0287895	0.0263904
GOTERM_BP_DIRECT	GO:0080163~regulation of protein serine/threonine phosphatase activity	3	1.74419	0.0102712	100101844. 100527097. 100527201	72	35	16194	19.2786	0.397033	0.0616275	0.053924
GOTERM_MF_DIRECT	GO:0004872~receptor activity	3	1.74419	0.011543	100101844. 100527097. 100527201	115	32	22384	18.2478	0.566528	0.0801632	0.0701428
GOTERM_MF_DIRECT	GO:0010427~abscisic acid binding	3	1.74419	0.0122472	100101844. 100527097. 100527201	115	33	22384	17.6949	0.588209	0.0801632	0.0701428
GOTERM_MF_DIRECT	GO:0004864~protein phosphatase inhibitor activity	3	1.74419	0.0137104	100101844. 100527097. 100527201	115	35	22384	16.6837	0.6299	0.0822627	0.0719799
UP_KEYWORDS	Plant defense	5	2.90698	0.0200215	100101844. 100527097. 100527073. 100500525. 100527201	155	237	35521	4.83476	0.65065	0.0757955	0.0600644
Annotation Cluster 7	Enrichment Score: 2.559087179291735
INTERPRO	IPR009009:Barwin-related endoglucanase	5	2.90698	0.000639422	100526916. 100779487. 100777265. 100791557. 100794009	153	85	33224	12.7735	0.119518	0.0106037	0.00937819
INTERPRO	IPR007117:Expansin. cellulose-binding-like domain	4	2.32558	0.00410696	100779487. 100777265. 100791557. 100794009	153	70	33224	12.4086	0.559113	0.0405005	0.0358195
INTERPRO	IPR007118:Expansin/Lol pI	4	2.32558	0.00427392	100779487. 100777265. 100791557. 100794009	153	71	33224	12.2338	0.573581	0.0405005	0.0358195
INTERPRO	IPR007112:Expansin/pollen allergen. DPBB domain	4	2.32558	0.00517032	100779487. 100777265. 100791557. 100794009	153	76	33224	11.429	0.64355	0.0467679	0.0413626
Annotation Cluster 8	Enrichment Score: 1.7143007356847195
INTERPRO	IPR001906:Terpene synthase. N-terminal domain	3	1.74419	0.00182512	100801629. 100807904. 100806124	153	14	33224	46.5322	0.304783	0.0213646	0.0188954
INTERPRO	IPR005630:Terpene synthase. metal-binding domain	3	1.74419	0.00182512	100801629. 100807904. 100806124	153	14	33224	46.5322	0.304783	0.0213646	0.0188954
GOTERM_MF_DIRECT	GO:0010333~terpene synthase activity	3	1.74419	0.00224797	100801629. 100807904. 100806124	115	14	22384	41.7093	0.14959	0.0269757	0.0236037
INTERPRO	IPR008930:Terpenoid cyclases/protein prenyltransferase alpha-alpha toroid	3	1.74419	0.00677091	100801629. 100807904. 100806124	153	27	33224	24.1278	0.741276	0.0585831	0.0518121
INTERPRO	IPR008949:Terpenoid synthase	3	1.74419	0.0105981	100801629. 100807904. 100806124	153	34	33224	19.1603	0.880003	0.0781123	0.0690842
Annotation Cluster 9	Enrichment Score: 1.4564087007616557
GOTERM_BP_DIRECT	GO:0010200~response to chitin	3	1.74419	0.00247014	100806997. 100793782. 100526897	72	17	16194	39.6912	0.114131	0.0169381	0.0148208
INTERPRO	IPR015880:Zinc finger. C2H2-like	4	2.32558	0.046008	100500607. 100806997. 100793782. 100526897	153	174	33224	4.99196	0.999915	0.261589	0.231355
SMART	SM00355:ZnF_C2H2	4	2.32558	0.0489281	100500607. 100806997. 100793782. 100526897	63	173	13062	4.79383	0.700001	0.222073	0.203567
Annotation Cluster 10	Enrichment Score: 1.1805912684227722
INTERPRO	IPR015424:Pyridoxal phosphate-dependent transferase	4	2.32558	0.0328635	100782177. 100781791. 100791895. 100500423	153	152	33224	5.71448	0.998706	0.217994	0.192799
INTERPRO	IPR015421:Pyridoxal phosphate-dependent transferase. major region. subdomain 1	4	2.32558	0.0328635	100782177. 100781791. 100791895. 100500423	153	152	33224	5.71448	0.998706	0.217994	0.192799
Annotation Cluster 11	Enrichment Score: 1.0580242553467232
INTERPRO	IPR008972:Cupredoxin	4	2.32558	0.0403713	100810439. 100785335. 100812336. 100799422	153	165	33224	5.26425	0.999726	0.251451	0.222389
INTERPRO	IPR003245:Plastocyanin-like	3	1.74419	0.0498121	100810439. 100785335. 100799422	153	78	33224	8.35194	0.999962	0.261774	0.231519
Annotation Cluster 12	Enrichment Score: 0.8574189885241803
KEGG_PATHWAY	gmx04626:Plant-pathogen interaction	8	4.65116	0.000762954	100805116. 100784553. 100806194. 100783575. 100812778. 100793071. 100793958. 100808840	42	323	8552	5.0432	0.0300685	0.0101727	0.00966408
Annotation Cluster 13	Enrichment Score: 0.7055125270859397
INTERPRO	IPR002902:Gnk2-homologous domain	4	2.32558	0.00928791	100805724. 100784223. 100789354. 100777409	153	94	33224	9.24044	0.843849	0.0747503	0.0661108
INTERPRO	IPR013320:Concanavalin A-like lectin/glucanase. subgroup	11	6.39535	0.00985423	102662509. 100805724. 100790353. 100784223. 100305394. 102666504. 102666977. 100807312. 100789354. 100779807. 100777409	153	918	33224	2.60202	0.860643	0.0754227	0.0667055
48 Hours after Inoculation (48HAI)
Annotation Cluster 1	Enrichment Score: 2.3859664664930182
SMART	SM00355:ZnF_C2H2	3	21.4286	0.00102832	100500607. 100793782. 100526897	5	173	13062	45.3017	0.00308179	0.00308496	0.00308496
INTERPRO	IPR015880:Zinc finger. C2H2-like	3	21.4286	0.00145404	100500607. 100793782. 100526897	12	174	33224	47.7356	0.0244332	0.0247186	0.0247186
INTERPRO	IPR007087:Zinc finger. C2H2	3	21.4286	0.00388476	100500607. 100793782. 100526897	12	287	33224	28.9408	0.0640279	0.0280831	0.0280831
GOTERM_MF_DIRECT	GO:0046872~metal ion binding	3	21.4286	0.0492114	100500607. 100793782. 100526897	7	1395	22384	6.8768	0.297595	0.0861199	0.0861199
Comparison between Inoc Res Vs Mock Res
3 Hours after Inoculation (3HAI)
Category	Term	Count	%	PValue	Genes	List Total	Pop Hits	Pop Total	Fold Enrichment	Bonferroni	Benjamini	FDR
Annotation Cluster 1	Enrichment Score: 3.2493274232930136
UP_KEYWORDS	Iron	10	16.3934	1.28293e-06	100783298. 100815350. 100818538. 100819184. 100810137. 100815336. 100792063. 100786161. 100797371. 100786791	51	781	35521	8.91793	4.61843e-05	4.74682e-05	3.07902e-05
KEGG_PATHWAY	gmx00940:Phenylpropanoid biosynthesis	8	13.1148	2.05677e-06	100812639. 100815350. 100818538. 100777773. 100802250. 100786161. 100786791. 100802780	19	318	8552	11.3234	3.29078e-05	3.29083e-05	3.29083e-05
KEGG_PATHWAY	gmx01110:Biosynthesis of secondary metabolites	14	22.9508	1.01963e-05	100812639. 100807904. 100819184. 100802250. 100786161. 100786791. 100802780. 100818538. 100815350. 100781665. 100777773. 100815336. 100792063. 100812201	19	1930	8552	3.26501	0.000163128	8.15701e-05	8.15701e-05
UP_KEYWORDS	Oxidoreductase	10	16.3934	2.70113e-05	100783298. 100815350. 100818538. 100819184. 100810137. 100815336. 100792063. 100786161. 100797371. 100786791	51	1141	35521	6.10421	0.000971947	0.00045949	0.000298048
UP_KEYWORDS	Heme	7	11.4754	5.47525e-05	100783298. 100815350. 100818538. 100810137. 100786161. 100797371. 100786791	51	477	35521	10.221	0.0019692	0.00045949	0.000298048
UP_KEYWORDS	Secreted	7	11.4754	6.20933e-05	100815350. 100818538. 100785797. 100817155. 100786161. 100786791. 100817686	51	488	35521	9.99064	0.00223293	0.00045949	0.000298048
UP_KEYWORDS	Metal-binding	12	19.6721	9.12052e-05	100783298. 100815350. 100818538. 100807904. 100819184. 100810137. 100815336. 100792063. 100786161. 100797371. 100786791. 100806124	51	2015	35521	4.14783	0.00327815	0.000562432	0.000364821
GOTERM_MF_DIRECT	GO:0020037~heme binding	7	11.4754	0.000373742	100783298. 100815350. 100818538. 100810137. 100786161. 100797371. 100786791	41	542	22384	7.05103	0.010782	0.0108385	0.0097173
INTERPRO	IPR019794:Peroxidase. active site	4	6.55738	0.000586213	100815350. 100818538. 100786161. 100786791	48	115	33224	24.0754	0.039653	0.0133579	0.0120028
INTERPRO	IPR019793:Peroxidases heam-ligand binding site	4	6.55738	0.000994578	100815350. 100818538. 100786161. 100786791	48	138	33224	20.0628	0.066356	0.0133579	0.0120028
INTERPRO	IPR000823:Plant peroxidase	4	6.55738	0.0011931	100815350. 100818538. 100786161. 100786791	48	147	33224	18.8345	0.0790718	0.0133579	0.0120028
UP_KEYWORDS	Hydrogen peroxide	4	6.55738	0.00125081	100815350. 100818538. 100786161. 100786791	51	150	35521	18.5731	0.0440575	0.00661144	0.0042885
INTERPRO	IPR002016:Haem peroxidase. plant/fungal/bacterial	4	6.55738	0.00146759	100815350. 100818538. 100786161. 100786791	48	158	33224	17.5232	0.0963724	0.0133579	0.0120028
INTERPRO	IPR010255:Haem peroxidase	4	6.55738	0.00154874	100815350. 100818538. 100786161. 100786791	48	161	33224	17.1967	0.101426	0.0133579	0.0120028
UP_KEYWORDS	Peroxidase	4	6.55738	0.00167201	100815350. 100818538. 100786161. 100786791	51	166	35521	16.7829	0.0584639	0.00773303	0.00501602
GOTERM_BP_DIRECT	GO:0042744~hydrogen peroxide catabolic process	4	6.55738	0.00276409	100815350. 100818538. 100786161. 100786791	30	158	16194	13.6658	0.0564691	0.0276409	0.0207306
GOTERM_MF_DIRECT	GO:0004601~peroxidase activity	4	6.55738	0.00363374	100815350. 100818538. 100786161. 100786791	41	173	22384	12.6231	0.100189	0.0263446	0.0236193
GOTERM_BP_DIRECT	GO:0006979~response to oxidative stress	4	6.55738	0.0045058	100815350. 100818538. 100786161. 100786791	30	188	16194	11.4851	0.0904776	0.0300387	0.022529
UP_KEYWORDS	Calcium	4	6.55738	0.00500279	100815350. 100818538. 100786161. 100786791	51	245	35521	11.3713	0.165191	0.0185103	0.0120067
GOTERM_MF_DIRECT	GO:0046872~metal ion binding	8	13.1148	0.0109619	100527151. 100815350. 100818538. 100819184. 100815336. 100792063. 100786161. 100786791	41	1395	22384	3.1309	0.273596	0.0635788	0.0570017
UP_KEYWORDS	Disulfide bond	4	6.55738	0.0110105	100815350. 100818538. 100786161. 100786791	51	327	35521	8.51976	0.328724	0.0370352	0.0240228
GOTERM_CC_DIRECT	GO:0005576~extracellular region	4	6.55738	0.0131452	100815350. 100818538. 100786161. 100786791	22	449	18761	7.59708	0.112273	0.113164	0.113164
KEGG_PATHWAY	gmx01100:Metabolic pathways	13	21.3115	0.0184214	100812639. 100819184. 100802250. 100786161. 100786791. 100802780. 100818538. 100815350. 100781665. 100777773. 100815336. 100792063. 100812201	19	3385	8552	1.72862	0.25732	0.0589484	0.0589484
Annotation Cluster 2	Enrichment Score: 2.878289712681225
UP_KEYWORDS	Secreted	7	11.4754	6.20933e-05	100815350. 100818538. 100785797. 100817155. 100786161. 100786791. 100817686	51	488	35521	9.99064	0.00223293	0.00045949	0.000298048
GOTERM_BP_DIRECT	GO:0009699~phenylpropanoid biosynthetic process	3	4.91803	0.00130574	100785797. 100817155. 100817686	30	30	16194	53.98	0.0270654	0.0261147	0.019586
GOTERM_MF_DIRECT	GO:0042349~guiding stereospecific synthesis activity	3	4.91803	0.00131222	100785797. 100817155. 100817686	41	30	22384	54.5951	0.0373635	0.0190272	0.0170589
INTERPRO	IPR004265:Plant disease resistance response protein	3	4.91803	0.00203315	100785797. 100817155. 100817686	48	47	33224	44.1809	0.131016	0.0155875	0.0140062
UP_KEYWORDS	Apoplast	3	4.91803	0.0187705	100785797. 100817155. 100817686	51	149	35521	14.0233	0.494476	0.0534236	0.0346532
Annotation Cluster 3	Enrichment Score: 2.3712392253109207
KEGG_PATHWAY	gmx00940:Phenylpropanoid biosynthesis	8	13.1148	2.05677e-06	100812639. 100815350. 100818538. 100777773. 100802250. 100786161. 100786791. 100802780	19	318	8552	11.3234	3.29078e-05	3.29083e-05	3.29083e-05
KEGG_PATHWAY	gmx00460:Cyanoamino acid metabolism	4	6.55738	0.000743069	100812639. 100777773. 100802250. 100802780	19	87	8552	20.6945	0.0118231	0.00396304	0.00396304
INTERPRO	IPR001360:Glycoside hydrolase. family 1	3	4.91803	0.00126394	100812639. 100777773. 100802250	48	37	33224	56.1216	0.0835679	0.0133579	0.0120028
KEGG_PATHWAY	gmx00500:Starch and sucrose metabolism	4	6.55738	0.0124612	100812639. 100777773. 100802250. 100802780	19	236	8552	7.6289	0.181786	0.0498446	0.0498446
Annotation Cluster 4	Enrichment Score: 2.1073830099808175
SMART	SM00380:AP2	6	9.83607	5.69368e-05	100500462. 100527194. 100780576. 100778998. 100818907. 100785936	20	302	13062	12.9755	0.000739925	0.000740178	0.000740178
INTERPRO	IPR001471:AP2/ERF domain	6	9.83607	6.8417e-05	100500462. 100527194. 100780576. 100778998. 100818907. 100785936	48	303	33224	13.7063	0.00470981	0.00323471	0.00290655
INTERPRO	IPR016177:DNA-binding. integrase-type	6	9.83607	9.37598e-05	100500462. 100527194. 100780576. 100778998. 100818907. 100785936	48	324	33224	12.8179	0.00644885	0.00323471	0.00290655
GOTERM_MF_DIRECT	GO:0003700~transcription factor activity. sequence-specific DNA binding	8	13.1148	0.00340489	100783723. 100500462. 100527194. 100780576. 100778998. 100818907. 100127378. 100785936	41	1122	22384	3.8927	0.094176	0.0263446	0.0236193
UP_KEYWORDS	DNA-binding	7	11.4754	0.00447974	100783723. 100500462. 100527194. 100780576. 100778998. 100818907. 100785936	51	1108	35521	4.40021	0.149247	0.0184167	0.011946
UP_KEYWORDS	Transcription regulation	6	9.83607	0.018011	100500462. 100527194. 100780576. 100778998. 100818907. 100785936	51	1086	35521	3.84801	0.480197	0.0534236	0.0346532
UP_KEYWORDS	Transcription	6	9.83607	0.0207065	100500462. 100527194. 100780576. 100778998. 100818907. 100785936	51	1126	35521	3.71132	0.529171	0.0547243	0.0354969
UP_KEYWORDS	Nucleus	7	11.4754	0.0283652	100783723. 100500462. 100527194. 100780576. 100778998. 100818907. 100785936	51	1660	35521	2.93701	0.645097	0.0699676	0.0453844
Annotation Cluster 5	Enrichment Score: 1.7703099763934687
UP_KEYWORDS	Heme	7	11.4754	5.47525e-05	100783298. 100815350. 100818538. 100810137. 100786161. 100797371. 100786791	51	477	35521	10.221	0.0019692	0.00045949	0.000298048
GOTERM_MF_DIRECT	GO:0020037~heme binding	7	11.4754	0.000373742	100783298. 100815350. 100818538. 100810137. 100786161. 100797371. 100786791	41	542	22384	7.05103	0.010782	0.0108385	0.0097173
GOTERM_CC_DIRECT	GO:0016020~membrane	4	6.55738	0.0251476	100777122. 100783298. 100810137. 100797371	22	574	18761	5.94267	0.204849	0.113164	0.113164
GOTERM_MF_DIRECT	GO:0016709~oxidoreductase activity. acting on paired donors. with incorporation or reduction of molecular oxygen. NAD(P)H as one donor. and incorporation of one atom of oxygen	3	4.91803	0.0331682	100783298. 100810137. 100797371	41	160	22384	10.2366	0.624009	0.137411	0.123196
GOTERM_BP_DIRECT	GO:0044550~secondary metabolite biosynthetic process	3	4.91803	0.035776	100783298. 100810137. 100797371	30	167	16194	9.69701	0.534696	0.105337	0.0790024
Annotation Cluster 6	Enrichment Score: 1.5446782652503812
GOTERM_MF_DIRECT	GO:0046872~metal ion binding	8	13.1148	0.0109619	100527151. 100815350. 100818538. 100819184. 100815336. 100792063. 100786161. 100786791	41	1395	22384	3.1309	0.273596	0.0635788	0.0570017
INTERPRO	IPR026992:Non-haem dioxygenase N-terminal domain	3	4.91803	0.0285783	100819184. 100815336. 100792063	48	186	33224	11.164	0.86475	0.151685	0.136297
INTERPRO	IPR027443:Isopenicillin N synthase-like	3	4.91803	0.0311688	100819184. 100815336. 100792063	48	195	33224	10.6487	0.887508	0.153617	0.138033
INTERPRO	IPR005123:Oxoglutarate/iron-dependent dioxygenase	3	4.91803	0.0414142	100819184. 100815336. 100792063	48	228	33224	9.10746	0.945982	0.178599	0.16048
KEGG_PATHWAY	gmx00270:Cysteine and methionine metabolism	3	4.91803	0.0467539	100819184. 100815336. 100792063	19	166	8552	8.13443	0.535185	0.124677	0.124677
24 Hours after Inoculation (24HAI)
Annotation Cluster 1	Enrichment Score: 18.085645353876597
GOTERM_CC_DIRECT	GO:0005576~extracellular region	90	5.09626	2.53944e-35	100794128. 100794009. 100806595. 100793958. 100803440. 100779487. 100777265. 100818538. 100777663. 100788721. 100799894. 100793071. 100818176. 100781459. 100798322. 100812555. 100812478. 100807807. 100792351. 100804105. 100796311. 100805116. 100810348. 100811634. 547647. 100816529. 100816848. 100779716. 100800220. 100786791. 100775837. 100820056. 100812163. 100814067. 100815671. 100785900. 100815…	797	449	18761	4.71839	1.72682e-33	1.72682e-33	1.52367e-33
UP_KEYWORDS	Heme	89	5.03964	7.29427e-31	100809902. 100794128. 100775843. 100808331. 100789410. 100808297. 100807367. 100806595. 100806157. 100782541. 100818538. 100799894. 100818176. 100810137. 100812478. 100803409. 100782866. 100776770. 100781617. 100780605. 100790480. 100802882. 100792351. 100796311. 606705. 100811634. 100791502. 100789386. 100808223. 100786791. 100775837. 100820056. 100812163. 100814067. 100801959. 100815671. 100815…	1553	477	35521	4.26762	1.03579e-28	3.45262e-29	2.96633e-29
KEGG_PATHWAY	gmx00940:Phenylpropanoid biosynthesis	66	3.73726	5.48375e-27	100812639. 100794128. 102663236. 100806595. 100784449. 100818538. 100779642. 100799894. 100818176. 100799731. 100779280. 100812478. 100792351. 100796311. 100799303. 100811634. 100802888. 100778626. 100786791. 100775837. 100820056. 100812163. 100814067. 547492. 100815671. 100815350. 100777773. 100811432. 547499. 100803619. 100804829. 100798229. 100775549. 100790188. 100812613. 100793973. 100786161…	375	318	8552	4.73318	5.20957e-25	2.60478e-25	2.24834e-25
GOTERM_MF_DIRECT	GO:0020037~heme binding	94	5.32276	3.87376e-26	100809902. 100794128. 100775843. 100794600. 100808331. 100789410. 100808297. 100807367. 100806595. 100806157. 100782541. 100818538. 100799894. 100818176. 100810137. 100812478. 100803409. 100782866. 100776770. 100817200. 100781617. 100780605. 100790480. 100802882. 100792351. 100796311. 606705. 100811634. 100791502. 100795308. 100789386. 100808223. 100786791. 100775837. 100820056. 100812163. 100814…	1118	542	22384	3.47236	1.14276e-23	1.14276e-23	1.06141e-23
UP_KEYWORDS	Secreted	78	4.41676	9.48128e-23	100789492. 100794128. 100812879. 100806595. 100803440. 100779122. 100818538. 100778993. 100788721. 100799894. 100818176. 100781459. 100798322. 100812478. 100807807. 100817686. 100792351. 100796311. 100792396. 100790013. 100811634. 100816529. 100816848. 100779716. 100805352. 100786791. 100775837. 100820056. 100812163. 100814067. 100815671. 100815350. 100811432. 100500621. 100813853. 547499. 100803…	1553	488	35521	3.65585	1.34634e-20	2.69268e-21	2.31343e-21
GOTERM_BP_DIRECT	GO:0006979~response to oxidative stress	43	2.43488	1.33003e-18	100798229. 100794128. 100794600. 100793973. 100500036. 100806595. 100786161. 100816056. 100818538. 100786765. 100799894. 100811641. 100818176. 100812478. 100817200. 100812309. 100792351. 100527283. 100796311. 100527587. 100792775. 102659700. 100811634. 100790279. 100790910. 100786791. 100820056. 100775837. 100812163. 100814067. 100815671. 100799162. 100815350. 100812820. 100803637. 100811432. 547…	718	188	16194	5.1587	3.63097e-16	3.61767e-16	3.31177e-16
UP_KEYWORDS	Peroxidase	40	2.26501	3.41841e-18	100798229. 100794128. 100793973. 100500036. 100806595. 100786161. 100816056. 100818538. 100786765. 100799894. 100811641. 100818176. 100812478. 100812309. 100792351. 100527283. 100796311. 100527587. 100792775. 102659700. 100811634. 100790279. 100790910. 100786791. 100820056. 100775837. 100812163. 100814067. 100815671. 100799162. 100815350. 100812820. 100803637. 100811432. 547499. 100777191. 100803…	1553	166	35521	5.51145	4.85415e-16	8.09024e-17	6.95077e-17
INTERPRO	IPR010255:Haem peroxidase	39	2.20838	2.31828e-17	100798229. 100794128. 100794600. 100793973. 100806595. 100786161. 100816056. 100818538. 100786765. 100799894. 100811641. 100818176. 100812478. 100817200. 100812309. 100792351. 100796311. 100527587. 100792775. 100811634. 100790279. 100790910. 100786791. 100820056. 100775837. 100812163. 100814067. 100815671. 100799162. 100815350. 100812820. 100803637. 100811432. 547499. 100777191. 100803619. 100804…	1503	161	33224	5.35466	2.04009e-14	1.69211e-14	1.51328e-14
INTERPRO	IPR000823:Plant peroxidase	37	2.09513	4.48202e-17	100798229. 100794128. 100793973. 100806595. 100786161. 100816056. 100818538. 100786765. 100799894. 100811641. 100818176. 100812478. 100812309. 100792351. 100796311. 100527587. 100792775. 100811634. 100790279. 100790910. 100786791. 100820056. 100775837. 100812163. 100814067. 100815671. 100799162. 100815350. 100812820. 100803637. 100811432. 547499. 100777191. 100803619. 100804829. 100815654. 547550	1503	147	33224	5.56387	3.94418e-14	1.69211e-14	1.51328e-14
GOTERM_BP_DIRECT	GO:0042744~hydrogen peroxide catabolic process	37	2.09513	2.01087e-16	100798229. 100794128. 100793973. 100806595. 100786161. 100816056. 100818538. 100786765. 100799894. 100811641. 100818176. 100812478. 100812309. 100792351. 100796311. 100527587. 100792775. 100811634. 100790279. 100790910. 100786791. 100820056. 100775837. 100812163. 100814067. 100815671. 100799162. 100815350. 100812820. 100803637. 100811432. 547499. 100777191. 100803619. 100804829. 100815654. 547550	718	158	16194	5.28171	6.06182e-14	2.73478e-14	2.50353e-14
UP_KEYWORDS	Hydrogen peroxide	36	2.03851	2.2113e-16	100798229. 100794128. 100793973. 100806595. 100786161. 100816056. 100818538. 100786765. 100799894. 100811641. 100818176. 100812478. 100812309. 100792351. 100796311. 100792775. 100811634. 100790279. 100790910. 100786791. 100820056. 100775837. 100812163. 100814067. 100815671. 100799162. 100815350. 100812820. 100803637. 100811432. 547499. 100777191. 100803619. 100804829. 100815654. 547550	1553	150	35521	5.4894	3.15303e-14	4.48578e-15	3.85398e-15
INTERPRO	IPR002016:Haem peroxidase. plant/fungal/bacterial	37	2.09513	6.32409e-16	100798229. 100794128. 100793973. 100806595. 100786161. 100816056. 100818538. 100786765. 100799894. 100811641. 100818176. 100812478. 100812309. 100792351. 100796311. 100527587. 100792775. 100811634. 100790279. 100790910. 100786791. 100820056. 100775837. 100812163. 100814067. 100815671. 100799162. 100815350. 100812820. 100803637. 100811432. 547499. 100777191. 100803619. 100804829. 100815654. 547550	1503	158	33224	5.17652	5.86198e-13	1.11304e-13	9.95412e-14
UP_KEYWORDS	Disulfide bond	53	3.00113	7.83356e-16	106795446. 100797957. 100794128. 100789730. 100806595. 100781051. 100818538. 100799894. 100818176. 100812478. 100792351. 100802289. 100796311. 100802763. 100805955. 100811634. 100779239. 100786791. 100775837. 100820056. 100812163. 100814067. 100815671. 100815350. 100527091. 100811432. 547499. 100803619. 100804829. 547572. 100798229. 100775306. 100793973. 100785397. 100786161. 100816056. 100815682…	1553	327	35521	3.70716	1.10356e-13	1.39046e-14	1.19462e-14
GOTERM_MF_DIRECT	GO:0004601~peroxidase activity	39	2.20838	7.16432e-15	100798229. 100794128. 100794600. 100793973. 100806595. 100786161. 100816056. 100818538. 100786765. 100799894. 100811641. 100818176. 100812478. 100817200. 100812309. 100792351. 100796311. 100527587. 100792775. 100811634. 100790279. 100790910. 100786791. 100820056. 100775837. 100812163. 100814067. 100815671. 100799162. 100815350. 100812820. 100803637. 100811432. 547499. 100777191. 100803619. 100804…	1118	173	22384	4.51351	2.12885e-12	1.05674e-12	9.81513e-13
INTERPRO	IPR019793:Peroxidases heam-ligand binding site	33	1.86863	1.48339e-14	100798229. 100793973. 100806595. 100786161. 100816056. 100818538. 100786765. 100799894. 100811641. 100812478. 100812309. 100792351. 100796311. 100527587. 100792775. 100790279. 100790910. 100786791. 100820056. 100775837. 100812163. 100814067. 100815671. 100799162. 100815350. 100812820. 100803637. 100811432. 547499. 100803619. 100804829. 100815654. 547550	1503	138	33224	5.28601	1.30917e-11	1.63173e-12	1.45928e-12
INTERPRO	IPR019794:Peroxidase. active site	30	1.69875	2.4419e-14	100798229. 100794128. 100793973. 100786161. 100816056. 100818538. 100786765. 100799894. 100811641. 100818176. 100812478. 100792351. 100796311. 100527587. 100792775. 100811634. 100790910. 100786791. 100775837. 100812163. 100814067. 100815671. 100799162. 100815350. 100812820. 100803637. 100811432. 100777191. 100815654. 547550	1503	115	33224	5.76655	2.14939e-11	2.38764e-12	2.13531e-12
UP_KEYWORDS	Calcium	40	2.26501	2.87073e-12	100798229. 100794128. 100803229. 100793973. 100806472. 100806595. 100786161. 100786241. 100816056. 100818538. 100786765. 100799894. 100811641. 100818176. 100812478. 100812309. 100792351. 100796311. 100799106. 100792775. 100811634. 100790279. 100790910. 100786791. 100820056. 100775837. 100812163. 100814067. 100815671. 100799162. 100815350. 100812820. 100803637. 100811432. 547499. 100777191. 100803…	1553	245	35521	3.73429	4.0764e-10	3.70585e-11	3.1839e-11
GOTERM_MF_DIRECT	GO:0046872~metal ion binding	102	5.77576	9.93401e-05	100794125. 100794128. 100794764. 100779525. 100789730. 100809268. 100805464. 100816598. 100789739. 100818538. 100784444. 100799894. 100792063. 100792351. 100796311. 100802763. 100811634. 100306251. 102661568. 100794539. 100527006. 100788012. 100789342. 100820056. 100775837. 100812163. 100814067. 100815671. 100782793. 100784455. 100787049. 100803619. 100783009. 100804829. 100798229. 100793973. 100…	1118	1395	22384	1.46394	0.0288815	0.00266412	0.00247447
Annotation Cluster 2	Enrichment Score: 15.50959259419314
UP_KEYWORDS	Iron	125	7.07814	2.991e-36	100794125. 100794128. 100775843. 100808331. 100779525. 100808297. 100807367. 100806157. 100809268. 100805464. 100782541. 100789739. 100818538. 100784444. 100799894. 100810137. 100776770. 100792063. 100781617. 100778273. 100802882. 100792351. 100796311. 100811634. 102661568. 100788012. 100789342. 100808223. 100820056. 100775837. 100812163. 100814067. 100815671. 100801959. 100784455. 100807819. 100…	1553	781	35521	3.66077	4.24722e-34	2.12361e-34	1.82451e-34
UP_KEYWORDS	Heme	89	5.03964	7.29427e-31	100809902. 100794128. 100775843. 100808331. 100789410. 100808297. 100807367. 100806595. 100806157. 100782541. 100818538. 100799894. 100818176. 100810137. 100812478. 100803409. 100782866. 100776770. 100781617. 100780605. 100790480. 100802882. 100792351. 100796311. 606705. 100811634. 100791502. 100789386. 100808223. 100786791. 100775837. 100820056. 100812163. 100814067. 100801959. 100815671. 100815…	1553	477	35521	4.26762	1.03579e-28	3.45262e-29	2.96633e-29
UP_KEYWORDS	Oxidoreductase	141	7.98414	1.06885e-28	100794125. 100794128. 100775843. 100500036. 100808331. 100779525. 100808297. 100807367. 100777869. 100806157. 100809268. 100805464. 100782541. 100789739. 100784449. 100818538. 100784444. 100799894. 100810137. 100776770. 100792063. 100781617. 100778273. 100802882. 100499626. 100792351. 100796311. 100811634. 102661568. 100101901. 100788012. 100789342. 100808223. 100820056. 100775837. 100812163. 100…	1553	1141	35521	2.82649	1.51776e-26	3.79441e-27	3.25998e-27
GOTERM_MF_DIRECT	GO:0020037~heme binding	94	5.32276	3.87376e-26	100809902. 100794128. 100775843. 100794600. 100808331. 100789410. 100808297. 100807367. 100806595. 100806157. 100782541. 100818538. 100799894. 100818176. 100810137. 100812478. 100803409. 100782866. 100776770. 100817200. 100781617. 100780605. 100790480. 100802882. 100792351. 100796311. 606705. 100811634. 100791502. 100795308. 100789386. 100808223. 100786791. 100775837. 100820056. 100812163. 100814…	1118	542	22384	3.47236	1.14276e-23	1.14276e-23	1.06141e-23
INTERPRO	IPR002401:Cytochrome P450. E-class. group I	52	2.94451	5.76855e-17	100809902. 100775843. 100808331. 100789410. 100808297. 100807367. 100806157. 100782541. 100810137. 100803409. 100782866. 100776770. 100781617. 100780605. 100790480. 100802882. 606705. 100791502. 100795308. 100789386. 100808223. 100801959. 100785621. 100807819. 100813216. 100804509. 100781909. 100776878. 100808915. 100793336. 100798546. 100810679. 100789430. 100806730. 100790507. 100816377. 100778…	1503	290	33224	3.96368	9.76996e-14	1.69211e-14	1.51328e-14
INTERPRO	IPR001128:Cytochrome P450	53	3.00113	3.33319e-16	100809902. 100775843. 100808331. 100789410. 100808297. 100807367. 100806157. 100782541. 100810137. 100803409. 100782866. 100776770. 100781617. 100780605. 100790480. 100802882. 606705. 100791502. 100795308. 100789386. 100808223. 100801959. 100785621. 100807819. 100813216. 100804509. 100781909. 100776878. 100808915. 100793336. 100798546. 100810679. 100789430. 100806730. 100790507. 100816377. 100778…	1503	310	33224	3.77926	2.93099e-13	7.33302e-14	6.55806e-14
UP_KEYWORDS	Metal-binding	168	9.51302	9.40429e-16	100794125. 100794128. 100775843. 100808331. 100779525. 100789730. 100808297. 100807367. 100803440. 100806157. 100809268. 100805464. 100782541. 100789739. 100818538. 100786104. 100784444. 100799894. 100819340. 100810137. 100776770. 100792063. 100781617. 100778273. 100802882. 100792351. 100796311. 100802763. 100811876. 100811634. 100803218. 102661568. 100805195. 100794539. 100808585. 100788012. 100…	1553	2015	35521	1.90699	1.26121e-13	1.48379e-14	1.2748e-14
INTERPRO	IPR017972:Cytochrome P450. conserved site	49	2.77463	1.46449e-15	100809902. 100775843. 100808331. 100789410. 100808297. 100807367. 100806157. 100782541. 100810137. 100803409. 100782866. 100776770. 100781617. 100780605. 100790480. 100802882. 606705. 100791502. 100789386. 100808223. 100801959. 100785621. 100807819. 100813216. 100804509. 100781909. 100776878. 100808915. 100793336. 100798546. 100810679. 100789430. 100806730. 100790507. 100816377. 100778056. 100783…	1503	279	33224	3.88226	1.2701e-12	2.14791e-13	1.92092e-13
UP_KEYWORDS	Monooxygenase	50	2.83126	6.31259e-15	100809902. 100775843. 100808331. 100789410. 100808297. 100807367. 100806157. 100782541. 100810137. 100803409. 100782866. 100776770. 100781617. 100780605. 100790480. 100802882. 606705. 100791502. 100789386. 100808223. 100801959. 100785621. 100807819. 100813216. 100804509. 100781909. 100776878. 100808915. 100793336. 100798546. 100810679. 100789430. 100806730. 100790507. 100816377. 100778056. 100783…	1553	310	35521	3.68911	8.98615e-13	8.96388e-14	7.70137e-14
GOTERM_BP_DIRECT	GO:0044550~secondary metabolite biosynthetic process	33	1.86863	1.77683e-12	100781909. 100809902. 100776878. 100808915. 100798546. 100808331. 100789410. 100807367. 100790507. 100806157. 100778056. 100783298. 100779588. 100810137. 100776770. 100782866. 100797371. 100790480. 100781617. 100780605. 100810154. 100806940. 100792017. 100789386. 100808223. 100805772. 100814284. 100785621. 100807819. 100813216. 100812102. 547475. 100812188	718	167	16194	4.45684	4.85067e-10	1.61099e-10	1.47477e-10
GOTERM_MF_DIRECT	GO:0016709~oxidoreductase activity. acting on paired donors. with incorporation or reduction of molecular oxygen. NAD(P)H as one donor. and incorporation of one atom of oxygen	34	1.92525	2.74193e-12	100781909. 100809902. 100776878. 100808915. 100798546. 100808331. 100789410. 100807367. 100790507. 100806157. 100782541. 100778056. 100783298. 100779588. 100810137. 100776770. 100782866. 100797371. 100790480. 100781617. 100780605. 100810154. 100806940. 100792017. 100789386. 100808223. 100805772. 100814284. 100785621. 100807819. 100813216. 100812102. 547475. 100812188	1118	160	22384	4.25456	8.08866e-10	2.69623e-10	2.50429e-10
GOTERM_MF_DIRECT	GO:0005506~iron ion binding	57	3.22763	1.51733e-11	100809902. 100775843. 100794523. 100808331. 100801743. 100789410. 100808297. 100807367. 100806157. 100782541. 100810137. 100803409. 100782866. 100776770. 100781617. 100780605. 100790480. 100778273. 100802882. 606705. 100791502. 100795308. 100789386. 100808223. 100801959. 100785621. 100807819. 100813216. 100804509. 100781909. 100776878. 100808915. 100793336. 547758. 100798546. 100810679. 100789430…	1118	417	22384	2.73675	4.47613e-09	1.11903e-09	1.03937e-09
GOTERM_CC_DIRECT	GO:0016020~membrane	54	3.05776	9.25341e-08	100809902. 100799814. 100797957. 100808331. 100789410. 100807367. 100806157. 102670379. 100810137. 100798322. 100817242. 100807807. 100782866. 100776770. 100781617. 100780605. 100790480. 606705. 100816848. 100788698. 100808027. 100789386. 100808223. 100801515. 100785621. 100807819. 100813216. 100807943. 100781909. 100799835. 100776878. 100808915. 100808718. 100798546. 100786241. 100790507. 100778…	797	574	18761	2.21452	6.2923e-06	1.57308e-06	1.38801e-06
GOTERM_MF_DIRECT	GO:0004497~monooxygenase activity	25	1.41563	2.76805e-05	100776878. 100775843. 100793336. 100790266. 100798546. 100810679. 100808297. 100789430. 100806730. 100806157. 100816377. 100788404. 100807192. 100780625. 100803409. 100802882. 606705. 100776106. 100791502. 100789386. 100785284. 100801959. 100799486. 100804509. 100813159	1118	190	22384	2.6344	0.0081326	0.000907304	0.000842716
GOTERM_MF_DIRECT	GO:0046872~metal ion binding	102	5.77576	9.93401e-05	100794125. 100794128. 100794764. 100779525. 100789730. 100809268. 100805464. 100816598. 100789739. 100818538. 100784444. 100799894. 100792063. 100792351. 100796311. 100802763. 100811634. 100306251. 102661568. 100794539. 100527006. 100788012. 100789342. 100820056. 100775837. 100812163. 100814067. 100815671. 100782793. 100784455. 100787049. 100803619. 100783009. 100804829. 100798229. 100793973. 100…	1118	1395	22384	1.46394	0.0288815	0.00266412	0.00247447
GOTERM_MF_DIRECT	GO:0016705~oxidoreductase activity. acting on paired donors. with incorporation or reduction of molecular oxygen	23	1.30238	0.000247255	100802882. 100776878. 606705. 100775843. 100793336. 100798546. 100810679. 100791502. 100795308. 100808297. 100789386. 100789430. 100785284. 100806730. 100806157. 100816377. 100801959. 100817669. 100807192. 100780625. 100813159. 100804509. 100803409	1118	192	22384	2.3984	0.070352	0.00521002	0.00483914
Annotation Cluster 3	Enrichment Score: 7.4918403407688805
SMART	SM00452:STI	15	0.849377	1.85634e-08	100789064. 100777708. 100776726. 547933. 100305352. 100306165. 100306134. 100306662. 100789630. 100305754. 100527288. 100305549. 100800889. 100500599. 100500648	575	50	13062	6.81496	2.15335e-06	1.07668e-06	9.65296e-07
INTERPRO	IPR011065:Kunitz inhibitor ST1-like	15	0.849377	2.84594e-08	100789064. 100777708. 100776726. 547933. 100305352. 100306165. 100306134. 100306662. 100789630. 100305754. 100527288. 100305549. 100800889. 100500599. 100500648	1503	50	33224	6.63154	2.50439e-05	1.51579e-06	1.3556e-06
INTERPRO	IPR002160:Proteinase inhibitor I3. Kunitz legume	15	0.849377	2.84594e-08	100789064. 100777708. 100776726. 547933. 100305352. 100306165. 100306134. 100306662. 100789630. 100305754. 100527288. 100305549. 100800889. 100500599. 100500648	1503	50	33224	6.63154	2.50439e-05	1.51579e-06	1.3556e-06
GOTERM_MF_DIRECT	GO:0004866~endopeptidase inhibitor activity	15	0.849377	7.17021e-08	100789064. 100777708. 100776726. 547933. 100305352. 100306165. 100306134. 100306662. 100789630. 100305754. 100527288. 100305549. 100800889. 100500599. 100500648	1118	49	22384	6.12902	2.11519e-05	3.52535e-06	3.27439e-06
Annotation Cluster 4	Enrichment Score: 7.406578590226225
INTERPRO	IPR003480:Transferase	23	1.30238	1.23758e-08	100775549. 100814826. 100811986. 100795679. 100792476. 100802888. 100814714. 100801403. 100777149. 100788434. 100778626. 102667695. 100777680. 100777157. 100813271. 100780795. 100799685. 100127365. 100810046. 100813644. 100779280. 100500612. 100782933	1503	117	33224	4.34545	1.08906e-05	7.77905e-07	6.95694e-07
GOTERM_MF_DIRECT	GO:0016747~transferase activity. transferring acyl groups other than amino-acyl groups	30	1.69875	5.43698e-08	100775549. 100811986. 100795679. 100814714. 100788048. 100801403. 100777149. 100777680. 102669920. 100127365. 100815887. 100813644. 100779280. 100500612. 100814826. 100792476. 100790895. 100802888. 100788434. 100778626. 100790997. 100809433. 102667695. 100785983. 100777157. 100813271. 100780795. 100799685. 100810046. 100782933	1118	187	22384	3.212	1.6039e-05	3.20782e-06	2.97946e-06
INTERPRO	IPR023213:Chloramphenicol acetyltransferase-like domain	23	1.30238	8.96056e-08	100775549. 100814826. 100811986. 100795679. 100792476. 100802888. 100814714. 100801403. 100777149. 100788434. 100778626. 102667695. 100777680. 100777157. 100813271. 100780795. 100799685. 100127365. 100810046. 100813644. 100779280. 100500612. 100782933	1503	130	33224	3.91091	7.88498e-05	4.15015e-06	3.71156e-06
Annotation Cluster 5	Enrichment Score: 6.817525876812197
INTERPRO	IPR027443:Isopenicillin N synthase-like	31	1.75538	4.5177e-09	100794125. 100807726. 100790622. 100779525. 100787893. 100796909. 100305379. 100805464. 100809268. 100787979. 100782741. 100789739. 100784444. 100799432. 100814810. 100817683. 100792063. 102661568. 100819184. 100788874. 100783384. 100789342. 100788012. 100806026. 100817159. 100782572. 100778488. 100784455. 100816206. 100783009. 100815336	1503	195	33224	3.51415	3.97557e-06	3.31298e-07	2.96286e-07
INTERPRO	IPR026992:Non-haem dioxygenase N-terminal domain	30	1.69875	5.95651e-09	100794125. 100807726. 100790622. 100779525. 100787893. 100796909. 100305379. 100805464. 100809268. 100787979. 100782741. 100789739. 100784444. 100799432. 100814810. 100817683. 100792063. 102661568. 100819184. 100788874. 100783384. 100788012. 100806026. 100817159. 100782572. 100778488. 100784455. 100816206. 100783009. 100815336	1503	186	33224	3.56534	5.24171e-06	4.0321e-07	3.60598e-07
INTERPRO	IPR005123:Oxoglutarate/iron-dependent dioxygenase	31	1.75538	1.66718e-07	100794125. 100807726. 100790622. 100779525. 100787893. 100796909. 100305379. 100805464. 100809268. 100787979. 100782741. 100789739. 100784444. 100799432. 100814810. 100817683. 100792063. 102661568. 100819184. 100788874. 100783384. 100789342. 100788012. 100806026. 100817159. 100782572. 100778488. 100784455. 100816206. 100783009. 100815336	1503	228	33224	3.00552	0.000146701	7.33557e-06	6.56034e-06
INTERPRO	IPR002283:Isopenicillin N synthase	13	0.736127	1.7133e-06	100794125. 102661568. 100779525. 100788874. 100783384. 100788012. 100806026. 100787979. 100789739. 100778488. 100784444. 100799432. 100816206	1503	50	33224	5.74733	0.00150657	6.0308e-05	5.39346e-05
GOTERM_MF_DIRECT	GO:0051213~dioxygenase activity	19	1.07588	1.06328e-05	100794125. 100790622. 100788874. 100787893. 100788012. 100789342. 100809268. 100805464. 100817159. 100787979. 100782741. 100782572. 100778488. 100784455. 100784444. 100799432. 100815336. 100817683. 100792063	1118	112	22384	3.3965	0.00313177	0.000392084	0.000364173
Annotation Cluster 6	Enrichment Score: 6.604708012182827
SMART	SM00774:WRKY	30	1.69875	7.27301e-11	100810978. 100791870. 100170679. 100127380. 100170747. 102670495. 100819462. 732583. 732584. 100795177. 732586. 100170682. 100805895. 100790175. 100811812. 100788697. 100786198. 100796836. 100776906. 100170683. 102663281. 100127397. 100798375. 102659367. 100127378. 100812027. 100127373. 100127396. 100792150. 100790050	575	161	13062	4.23289	8.43669e-09	8.43669e-09	7.56393e-09
INTERPRO	IPR003657:DNA-binding WRKY	30	1.69875	1.8409e-10	100810978. 100791870. 100170679. 100127380. 100170747. 102670495. 100819462. 732583. 732584. 100795177. 732586. 100170682. 100805895. 100790175. 100811812. 100788697. 100786198. 100796836. 100776906. 100170683. 102663281. 100127397. 100798375. 102659367. 100127378. 100812027. 100127373. 100127396. 100792150. 100790050	1503	161	33224	4.11897	1.61999e-07	1.47272e-08	1.31708e-08
GOTERM_MF_DIRECT	GO:0003700~transcription factor activity. sequence-specific DNA binding	86	4.86976	7.87421e-05	100810978. 732656. 100806997. 100170679. 100778998. 100786140. 100792946. 100816598. 100813560. 100778793. 100783832. 100170747. 100779524. 102670495. 100819462. 732583. 100816317. 732584. 100785936. 100795177. 732586. 100775316. 100790175. 100500462. 100775830. 100797644. 100792432. 100794896. 100788697. 100786198. 100818907. 100796836. 100779318. 100800069. 100788098. 100795828. 100802242. 1007…	1118	1122	22384	1.53462	0.0229621	0.00232289	0.00215753
GOTERM_MF_DIRECT	GO:0043565~sequence-specific DNA binding	50	2.83126	0.0036159	100810978. 100806997. 100170679. 100786140. 100816598. 100783832. 100170747. 102670495. 100819462. 732583. 100816317. 732584. 100795177. 732586. 100790175. 100797644. 100794896. 100788697. 100786198. 100796836. 100795828. 100783723. 100798375. 100127397. 102659367. 100813377. 100790050. 100127396. 100792150. 100791870. 100775665. 778192. 100789792. 100784347. 100127380. 100818430. 100170682. 1008…	1118	659	22384	1.51908	0.65652	0.0592607	0.0550421
Annotation Cluster 7	Enrichment Score: 6.098778613966184
INTERPRO	IPR009009:Barwin-related endoglucanase	22	1.24575	1.35761e-10	100500393. 100805955. 100804525. 100792215. 100813628. 100791557. 100816848. 100794009. 100526916. 100777550. 100779487. 100777265. 548085. 100800307. 100783697. 100778963. 100778424. 100798322. 100781459. 100812555. 100807807. 100776066	1503	85	33224	5.72133	1.1947e-07	1.1947e-08	1.06844e-08
INTERPRO	IPR007112:Expansin/pollen allergen. DPBB domain	17	0.962627	2.33525e-07	100804525. 100792215. 100813628. 100791557. 100816848. 100794009. 100777550. 100779487. 100777265. 100783697. 100778963. 100778424. 100798322. 100781459. 100812555. 100807807. 100776066	1503	76	33224	4.94457	0.000205481	9.34099e-06	8.35382e-06
INTERPRO	IPR007117:Expansin. cellulose-binding-like domain	16	0.906002	4.34052e-07	100804525. 100813628. 100791557. 100816848. 100794009. 100777550. 100779487. 100777265. 100783697. 100778963. 100778424. 100798322. 100781459. 100812555. 100807807. 100776066	1503	70	33224	5.0526	0.000381893	1.66072e-05	1.48521e-05
INTERPRO	IPR007118:Expansin/Lol pI	16	0.906002	5.27428e-07	100804525. 100813628. 100791557. 100816848. 100794009. 100777550. 100779487. 100777265. 100783697. 100778963. 100778424. 100798322. 100781459. 100812555. 100807807. 100776066	1503	71	33224	4.98144	0.000464029	1.9339e-05	1.72952e-05
SMART	SM00837:SM00837	7	0.396376	0.0441869	100777550. 100804525. 100816848. 100798322. 100781459. 100807807. 100776066	575	59	13062	2.69518	0.994712	0.256284	0.229772
Annotation Cluster 8	Enrichment Score: 5.137696080084111
INTERPRO	IPR013320:Concanavalin A-like lectin/glucanase. subgroup	99	5.60589	3.21149e-15	100305390. 106795446. 100305394. 100786462. 100784287. 100789695. 100779807. 100781051. 100804650. 100779122. 100781977. 100811066. 100775318. 100812725. 100798578. 100790454. 100788896. 100805352. 100813130. 100778268. 100783003. 100797003. 100783647. 100810262. 100798691. 100817213. 100798901. 100790585. 100805724. 100808319. 100305371. 102669364. 100778537. 100789354. 100802571. 100782320. 100…	1503	918	33224	2.38389	2.83329e-12	4.0373e-13	3.61063e-13
INTERPRO	IPR001245:Serine-threonine/tyrosine-protein kinase catalytic domain	64	3.62401	2.92824e-08	100792540. 100809704. 100305390. 100305394. 102664092. 100305395. 100305430. 100789695. 100804650. 100784920. 100785212. 100781977. 100780524. 106797139. 100791582. 100776847. 100775318. 100812725. 100798578. 100790454. 100305440. 100788896. 100809353. 100801993. 100815871. 100815397. 100817898. 100813130. 102662291. 100797003. 100798691. 100793495. 100793451. 100801161. 100790585. 100805724. 100…	1503	664	33224	2.13061	2.57682e-05	1.51579e-06	1.3556e-06
INTERPRO	IPR008271:Serine/threonine-protein kinase. active site	103	5.83239	3.54153e-06	100305390. 106795446. 100798963. 100305394. 100784287. 100305430. 100789695. 100779807. 100781051. 100804650. 100785773. 100783079. 100781977. 100780524. 100811980. 100775318. 100812725. 100798578. 100790454. 100305440. 100788896. 100815397. 100813130. 100797003. 100783647. 100810262. 100798691. 100817213. 100798901. 100793451. 100790585. 100805724. 100305371. 102669364. 100778537. 100789354. 100…	1503	1428	33224	1.59442	0.0031117	0.000115428	0.000103229
INTERPRO	IPR000719:Protein kinase. catalytic domain	125	7.07814	3.96687e-06	100809704. 100305390. 106795446. 100798963. 100305394. 100305395. 100786462. 100784287. 100305430. 100789695. 100779807. 100781051. 100804650. 100785773. 100783079. 100781977. 100780524. 100811066. 100811980. 100775318. 100812725. 100798578. 100790454. 100305440. 100788896. 100815397. 100813130. 100778268. 100797003. 100783647. 100810262. 100798691. 100817213. 100798901. 100793451. 100803026. 100…	1503	1829	33224	1.51074	0.00348476	0.000124673	0.000111497
SMART	SM00220:S_TKc	96	5.43601	1.25156e-05	102662509. 106795446. 100798963. 100305394. 100811702. 100784287. 100305430. 100789695. 100779807. 100781051. 100804650. 100784920. 100820269. 100787359. 100785212. 100783079. 100785773. 100819308. 100800415. 100804180. 100781977. 100780524. 100811980. 106797139. 100791582. 100776847. 100790454. 100794698. 100788896. 100809353. 100801993. 100808940. 100807333. 100816047. 100815871. 100815397. 100…	575	1411	13062	1.54556	0.00145077	0.000362953	0.000325406
INTERPRO	IPR011009:Protein kinase-like domain	126	7.13477	1.74405e-05	100809704. 100305390. 106795446. 100798963. 100305394. 100305395. 100786462. 100784287. 100305430. 100789695. 100779807. 100781051. 100804650. 100785773. 100783079. 100781977. 100780524. 100811066. 100811980. 100775318. 100812725. 100798578. 100790454. 100305440. 100788896. 100815397. 100813130. 100778268. 100797003. 100783647. 100810262. 100798691. 100817213. 100798901. 100793451. 100803026. 100…	1503	1903	33224	1.46361	0.0152306	0.000511588	0.000457523
INTERPRO	IPR017441:Protein kinase. ATP binding site	84	4.75651	0.000149003	102662509. 100305390. 106795446. 100798963. 100305394. 100811702. 100784287. 100789695. 100779807. 100781051. 100804650. 100820269. 100787359. 100783079. 100800415. 100804180. 100781977. 100781932. 100780524. 106797139. 100791582. 100776847. 100775318. 100812725. 100798578. 100790454. 100794698. 100305440. 100788896. 100808940. 100807333. 100816047. 100815871. 100815397. 100778268. 100781427. 100…	1503	1220	33224	1.52199	0.122898	0.00312196	0.00279203
GOTERM_MF_DIRECT	GO:0004672~protein kinase activity	69	3.90713	0.00105709	100792540. 100809704. 100305394. 100811702. 102664092. 100305395. 100786462. 100305430. 100804650. 100784920. 100787359. 100781977. 100781932. 100780524. 100811066. 100811980. 106797139. 100776847. 100775318. 100798578. 100816047. 100817898. 100813130. 100778268. 100781427. 100797003. 100783647. 100776682. 100810262. 100798691. 100817213. 100793451. 100801161. 100790585. 100805724. 100808319. 100…	1118	931	22384	1.48387	0.268022	0.01949	0.0181026
GOTERM_MF_DIRECT	GO:0004674~protein serine/threonine kinase activity	59	3.34088	0.0110388	102662509. 100305390. 106795446. 100798963. 100784287. 100789695. 100779807. 100781051. 100820269. 100787359. 100785212. 100785773. 100819308. 100804180. 100780524. 100791582. 100812725. 100790454. 100794698. 100305440. 100788896. 100809353. 100801993. 100808940. 100807333. 100815871. 100815397. 100813693. 100817898. 100800825. 102662291. 100783647. 100798691. 100798901. 100793495. 100790585. 102…	1118	856	22384	1.37998	0.962166	0.120609	0.112023
Annotation Cluster 9	Enrichment Score: 4.846641675471008
UP_KEYWORDS	Glycosidase	44	2.49151	4.7644e-08	100796446. 100806753. 100803027. 100796768. 100818063. 100815291. 100783593. 100779122. 100815682. 100812170. 100778993. 100820528. 100819164. 100799731. 100802518. 100795474. 100813344. 100776791. 100777718. 100809979. 100801372. 100802420. 732602. 778029. 547748. 100810348. 100790013. 100787465. 100801599. 100805352. 100775292. 100785900. 100807040. 100777773. 100783003. 100798772. 100814788. 1…	1553	396	35521	2.54139	6.76543e-06	5.63788e-07	4.84381e-07
GOTERM_BP_DIRECT	GO:0005975~carbohydrate metabolic process	48	2.71801	1.76918e-07	100796446. 100806753. 100804477. 100812639. 100803027. 100792369. 100791994. 100815291. 100783593. 100785397. 100815682. 100781197. 100818856. 100777980. 100820528. 100777663. 100803190. 100782664. 100819164. 100799731. 100811467. 100802518. 100795474. 100813344. 100776791. 100809979. 100801372. 732602. 100804105. 547748. 100810348. 100787465. 100805195. 100801599. 100775292. 100785900. 100777773…	718	472	16194	2.29366	4.82975e-05	9.62435e-06	8.81052e-06
GOTERM_MF_DIRECT	GO:0004553~hydrolase activity. hydrolyzing O-glycosyl compounds	27	1.52888	0.000144947	100806753. 100812639. 100796768. 100795975. 100791994. 100815291. 100783593. 100779122. 100777980. 100778993. 100803190. 100782664. 100799731. 100811467. 100802518. 100813344. 100776791. 547748. 100790013. 100801599. 100805352. 100775292. 100783003. 100783543. 100776165. 547454. 100781528	1118	237	22384	2.28093	0.041861	0.00328918	0.00305503
INTERPRO	IPR017853:Glycoside hydrolase. superfamily	31	1.75538	0.000472111	100804477. 100812639. 100818063. 100791994. 100815291. 100783593. 100815682. 100777980. 100820528. 100779642. 100777663. 100803190. 100786744. 100782664. 100819164. 100799731. 100811467. 100802518. 100795474. 100813344. 100804105. 778029. 547748. 100810348. 100801599. 100775292. 100785900. 100777773. 100783543. 547454. 100783329	1503	343	33224	1.99784	0.340027	0.00774528	0.00692674
INTERPRO	IPR013781:Glycoside hydrolase. catalytic domain	26	1.47225	0.00101335	100804477. 100812639. 100818063. 100791994. 100815291. 100783593. 100777980. 100820528. 100777663. 100803190. 100782664. 100819164. 100799731. 100811467. 100795474. 100804105. 778029. 547748. 100810348. 100801599. 100775292. 100785900. 100777773. 100783543. 547454. 100783329	1503	280	33224	2.05262	0.590246	0.0137192	0.0122693
Annotation Cluster 10	Enrichment Score: 3.7591039082327704
GOTERM_MF_DIRECT	GO:0004568~chitinase activity	15	0.849377	1.63248e-07	100775306. 100804105. 100805955. 100810348. 100792215. 100785397. 100526916. 100785900. 548085. 100777663. 100527091. 100819164. 100783329. 100776582. 547572	1118	52	22384	5.77542	4.81571e-05	6.87975e-06	6.39e-06
GOTERM_BP_DIRECT	GO:0006032~chitin catabolic process	11	0.622877	3.17853e-05	100775306. 100804105. 100785900. 100810348. 100777663. 100527091. 100819164. 100785397. 100783329. 100776582. 547572	718	47	16194	5.27867	0.00863999	0.000998308	0.000913892
GOTERM_MF_DIRECT	GO:0008061~chitin binding	10	0.566251	0.000125067	100804105. 100785900. 548085. 100805955. 100810348. 100777663. 100819164. 100783329. 100776582. 547572	1118	40	22384	5.00537	0.0362247	0.00307457	0.0028557
INTERPRO	IPR001223:Glycoside hydrolase. family 18. catalytic domain	8	0.453001	0.000384655	100804105. 100785900. 100810348. 100777663. 100815291. 100819164. 547454. 100783329	1503	31	33224	5.70455	0.287205	0.00690809	0.00617803
INTERPRO	IPR001579:Glycoside hydrolase. chitinase active site	6	0.339751	0.000980804	100785900. 100810348. 100815291. 100819164. 547454. 100783329	1503	18	33224	7.36837	0.57833	0.0137192	0.0122693
Annotation Cluster 11	Enrichment Score: 3.6762740772345754
GOTERM_BP_DIRECT	GO:0042742~defense response to bacterium	8	0.453001	2.18504e-05	100791582. 100500393. 100526916. 548085. 100805955. 102662291. 100784223. 100789002	718	21	16194	8.59212	0.00594745	0.000990549	0.00090679
GOTERM_BP_DIRECT	GO:0006040~amino sugar metabolic process	7	0.396376	2.61922e-05	100526916. 548085. 100805955. 100792215. 100785397. 100776582. 547572	718	15	16194	10.5253	0.00712506	0.000998308	0.000913892
INTERPRO	IPR018226:Barwin. conserved site	4	0.226501	0.000356397	100500393. 100526916. 548085. 100805955	1503	4	33224	22.1051	0.269251	0.00653394	0.00584342
INTERPRO	IPR001153:Barwin	4	0.226501	0.000356397	100500393. 100526916. 548085. 100805955	1503	4	33224	22.1051	0.269251	0.00653394	0.00584342
GOTERM_BP_DIRECT	GO:0050832~defense response to fungus	5	0.283126	0.00571652	100500393. 100526916. 548085. 100805955. 100779239	718	17	16194	6.63362	0.790931	0.0598036	0.0547467
Annotation Cluster 12	Enrichment Score: 3.6254369947762073
UP_KEYWORDS	Apoplast	19	1.07588	9.40176e-05	100789492. 100792396. 100812879. 100500484. 100790013. 100796768. 100806935. 100790549. 100805352. 100779122. 100778993. 100785797. 100812336. 100500621. 100817263. 100817155. 100776165. 100817686. 100781528	1553	149	35521	2.91663	0.0132624	0.000952416	0.000818273
INTERPRO	IPR004265:Plant disease resistance response protein	10	0.566251	0.000221541	100789492. 100792396. 100500484. 100785797. 100806935. 100500621. 100817263. 100817155. 100790549. 100817686	1503	47	33224	4.70322	0.177147	0.00433235	0.0038745
GOTERM_BP_DIRECT	GO:0009699~phenylpropanoid biosynthetic process	8	0.453001	0.00027006	100789492. 100792396. 100785797. 100806935. 100817263. 100817155. 100790549. 100817686	718	30	16194	6.01448	0.0710835	0.00612137	0.00560375
GOTERM_MF_DIRECT	GO:0042349~guiding stereospecific synthesis activity	8	0.453001	0.000559923	100789492. 100792396. 100785797. 100806935. 100817263. 100817155. 100790549. 100817686	1118	30	22384	5.33906	0.152296	0.0110118	0.0102279
Annotation Cluster 13	Enrichment Score: 3.6077473791565238
INTERPRO	IPR018247:EF-Hand 1. calcium-binding site	28	1.5855	5.56583e-05	100798009. 100793377. 100808976. 100812778. 100527117. 100816697. 100781375. 100783079. 100526868. 100783575. 100800415. 100500379. 100810494. 100818434. 100807117. 100813858. 100500561. 100775336. 100306370. 100527700. 100527206. 100526852. 100527005. 100499969. 548064. 100784553. 100775872. 100500308	1503	260	33224	2.38055	0.0478004	0.00148422	0.00132737
KEGG_PATHWAY	gmx04626:Plant-pathogen interaction	31	1.75538	7.3097e-05	100805346. 102663839. 100793377. 100812778. 100527117. 100793958. 100786868. 100783079. 100804180. 100783575. 100800415. 100782506. 100793071. 100776847. 100807117. 100805116. 100500561. 100775336. 100306370. 100526852. 100527005. 100808840. 100499969. 100820237. 548064. 100780593. 100784553. 100806194. 100127397. 100797784. 100500308	375	323	8552	2.18875	0.00692041	0.000868026	0.000749244
SMART	SM00054:EFh	24	1.359	7.32028e-05	100798009. 100793377. 100807117. 100808976. 100500561. 100775336. 100306370. 100812778. 100527700. 100527206. 100527117. 100526852. 100527005. 100499969. 100781375. 548064. 100783079. 100784553. 100526868. 100783575. 100800415. 100810494. 100818434. 100500308	575	215	13062	2.5358	0.00845588	0.00120049	0.0010763
INTERPRO	IPR002048:EF-hand domain	29	1.64213	0.00011442	100798009. 100793377. 100808976. 100812778. 100527117. 100816697. 100781375. 100783079. 100526868. 100783575. 100800415. 100797792. 100500379. 100810494. 100818434. 100807117. 100813858. 100500561. 100775336. 100306370. 100527700. 100527206. 100526852. 100527005. 100499969. 548064. 100784553. 100775872. 100500308	1503	286	33224	2.24143	0.0957919	0.00264974	0.00236971
INTERPRO	IPR011992:EF-hand-like domain	28	1.5855	0.00124849	100798009. 100793377. 100808976. 100812778. 100527117. 100781375. 100783079. 100526868. 100783575. 100800415. 100797792. 100500379. 100810494. 100818434. 100807117. 100813858. 100500561. 100775336. 100306370. 100527700. 100527206. 100526852. 100527005. 100499969. 548064. 100784553. 100775872. 100500308	1503	316	33224	1.95868	0.666914	0.016398	0.014665
GOTERM_MF_DIRECT	GO:0005509~calcium ion binding	35	1.98188	0.00530484	100798009. 100793377. 106795446. 100808976. 100812778. 100527117. 100806472. 100786241. 100781051. 100816697. 100781375. 100783079. 100526868. 100783575. 100800415. 100797792. 100500379. 100810494. 100818434. 100807117. 100813858. 100500561. 100775336. 100306370. 100527700. 100527206. 100526852. 100784078. 100527005. 100499969. 548064. 100784553. 100777951. 100775872. 100500308	1118	428	22384	1.63727	0.791766	0.0782464	0.0726763
Annotation Cluster 14	Enrichment Score: 3.5161318893642486
INTERPRO	IPR018244:Allergen V5/Tpx-1-related. conserved site	7	0.396376	6.79942e-05	100805116. 100806194. 100793071. 106794095. 100306346. 100793958. 100808840	1503	17	33224	9.10211	0.0580819	0.00175985	0.00157387
SMART	SM00198:SCP	7	0.396376	8.27921e-05	100805116. 100806194. 100793071. 106794095. 100306346. 100793958. 100808840	575	18	13062	8.8342	0.00955831	0.00120049	0.0010763
INTERPRO	IPR001283:Allergen V5/Tpx-1-related	7	0.396376	9.80908e-05	100805116. 100806194. 100793071. 106794095. 100306346. 100793958. 100808840	1503	18	33224	8.59644	0.0827031	0.00239777	0.00214437
INTERPRO	IPR014044:CAP domain	7	0.396376	0.000255126	100805116. 100806194. 100793071. 106794095. 100306346. 100793958. 100808840	1503	21	33224	7.36837	0.201116	0.00488068	0.00436488
INTERPRO	IPR002413:Ves allergen	3	0.169875	0.0186422	100805116. 100806194. 100306346	1503	5	33224	13.2631	1	0.136454	0.122034
Annotation Cluster 15	Enrichment Score: 3.4521625823101076
GOTERM_MF_DIRECT	GO:0004568~chitinase activity	15	0.849377	1.63248e-07	100775306. 100804105. 100805955. 100810348. 100792215. 100785397. 100526916. 100785900. 548085. 100777663. 100527091. 100819164. 100783329. 100776582. 547572	1118	52	22384	5.77542	4.81571e-05	6.87975e-06	6.39e-06
GOTERM_BP_DIRECT	GO:0006040~amino sugar metabolic process	7	0.396376	2.61922e-05	100526916. 548085. 100805955. 100792215. 100785397. 100776582. 547572	718	15	16194	10.5253	0.00712506	0.000998308	0.000913892
GOTERM_BP_DIRECT	GO:0006032~chitin catabolic process	11	0.622877	3.17853e-05	100775306. 100804105. 100785900. 100810348. 100777663. 100527091. 100819164. 100785397. 100783329. 100776582. 547572	718	47	16194	5.27867	0.00863999	0.000998308	0.000913892
GOTERM_BP_DIRECT	GO:0016998~cell wall macromolecule catabolic process	5	0.283126	0.00197765	100775306. 100527091. 100785397. 100776582. 547572	718	13	16194	8.67474	0.417505	0.0256153	0.0234493
INTERPRO	IPR023346:Lysozyme-like domain	5	0.283126	0.00214203	100775306. 100527091. 100785397. 100776582. 547572	1503	13	33224	8.50197	0.848476	0.0254728	0.0227808
INTERPRO	IPR000726:Glycoside hydrolase. family 19. catalytic	5	0.283126	0.00214203	100775306. 100527091. 100785397. 100776582. 547572	1503	13	33224	8.50197	0.848476	0.0254728	0.0227808
PIR_SUPERFAMILY	PIRSF001060:Endochitinase	4	0.226501	0.0131123	100527091. 100785397. 100776582. 547572	91	12	2072	7.58974	0.469297	0.125878	0.115388
INTERPRO	IPR016283:Glycoside hydrolase. family 19	4	0.226501	0.014927	100527091. 100785397. 100776582. 547572	1503	12	33224	7.36837	0.999998	0.119416	0.106796
Annotation Cluster 16	Enrichment Score: 3.2037039969365617
KEGG_PATHWAY	gmx00480:Glutathione metabolism	20	1.1325	4.3086e-05	100807613. 100500680. 100527283. 547925. 102659700. 100806714. 100500036. 100791741. 100809346. 100527221. 547582. 100816962. 547580. 100500477. 547588. 547577. 547587. 100819377. 547584. 547682	375	155	8552	2.94262	0.00408489	0.000584738	0.000504721
GOTERM_BP_DIRECT	GO:0009407~toxin catabolic process	9	0.509626	5.79917e-05	547582. 100807613. 547580. 547925. 100806714. 100500477. 547587. 547584. 100527221	718	32	16194	6.3434	0.0157075	0.00157737	0.00144399
INTERPRO	IPR004045:Glutathione S-transferase. N-terminal	14	0.792752	0.000125592	100807613. 100500680. 547925. 100806714. 100791741. 100527221. 547582. 100816962. 547580. 100500477. 547588. 547577. 547587. 547584	1503	86	33224	3.59851	0.104639	0.00283387	0.00253438
INTERPRO	IPR004046:Glutathione S-transferase. C-terminal	10	0.566251	0.000488436	547582. 100807613. 100500680. 547925. 100806714. 100500477. 547577. 547588. 547587. 547584	1503	52	33224	4.25099	0.349445	0.00774528	0.00692674
INTERPRO	IPR010987:Glutathione S-transferase. C-terminal-like	14	0.792752	0.000519286	100807613. 100500680. 547925. 100806714. 100791741. 100527221. 547582. 100816962. 547580. 100500477. 547588. 547577. 547587. 547584	1503	99	33224	3.12598	0.366877	0.00774528	0.00692674
GOTERM_MF_DIRECT	GO:0004364~glutathione transferase activity	11	0.622877	0.00119477	547582. 100807613. 547580. 547925. 100806714. 100500477. 547577. 547588. 547587. 547584. 100527221	1118	64	22384	3.44119	0.297189	0.0207327	0.0192568
GOTERM_BP_DIRECT	GO:0006749~glutathione metabolic process	10	0.566251	0.00240054	547582. 100807613. 547580. 547925. 100806714. 100500477. 547588. 547587. 547584. 100527221	718	66	16194	3.41732	0.481147	0.0296794	0.0271697
Annotation Cluster 17	Enrichment Score: 3.1398878562758283
GOTERM_BP_DIRECT	GO:0006040~amino sugar metabolic process	7	0.396376	2.61922e-05	100526916. 548085. 100805955. 100792215. 100785397. 100776582. 547572	718	15	16194	10.5253	0.00712506	0.000998308	0.000913892
GOTERM_MF_DIRECT	GO:0008061~chitin binding	10	0.566251	0.000125067	100804105. 100785900. 548085. 100805955. 100810348. 100777663. 100819164. 100783329. 100776582. 547572	1118	40	22384	5.00537	0.0362247	0.00307457	0.0028557
UP_KEYWORDS	Chitin-binding	4	0.226501	0.00150736	548085. 100805955. 100776582. 547572	1553	6	35521	15.2483	0.192818	0.0125909	0.0108175
SMART	SM00270:ChtBD1	4	0.226501	0.00152833	548085. 100805955. 100776582. 547572	575	6	13062	15.1443	0.162574	0.0177287	0.0158947
INTERPRO	IPR001002:Chitin-binding. type 1	4	0.226501	0.00166382	548085. 100805955. 100776582. 547572	1503	6	33224	14.7367	0.76901	0.0215318	0.0192563
INTERPRO	IPR018371:Chitin-binding. type 1. conserved site	3	0.169875	0.0115297	548085. 100776582. 547572	1503	4	33224	16.5788	0.999963	0.0966295	0.0864176
Annotation Cluster 18	Enrichment Score: 3.0501550922125715
INTERPRO	IPR024949:Bet v I type allergen	10	0.566251	2.24472e-07	100101844. 100527097. 100527073. 100791036. 100527307. 100306363. 100810115. 100500525. 100527201. 100500506	1503	22	33224	10.0478	0.000197516	9.34099e-06	8.35382e-06
INTERPRO	IPR000916:Bet v I domain	11	0.622877	2.99335e-06	100101844. 100527097. 100527073. 100791036. 100527307. 100306363. 100810115. 100500525. 100527201. 547541. 100500506	1503	36	33224	6.75434	0.00263069	0.000101313	9.06065e-05
GOTERM_BP_DIRECT	GO:0009607~response to biotic stimulus	13	0.736127	3.30322e-05	100101844. 100527097. 100527073. 100791036. 100306363. 100789563. 100527201. 100527307. 100810115. 100500525. 100775372. 547541. 100500506	718	67	16194	4.37621	0.00897741	0.000998308	0.000913892
UP_KEYWORDS	Pathogenesis-related protein	10	0.566251	0.000100607	100101844. 100527097. 100527073. 100791036. 100306363. 100810115. 100500525. 100789563. 100527201. 100775372	1553	44	35521	5.1983	0.0141854	0.000952416	0.000818273
INTERPRO	IPR023393:START-like domain	14	0.792752	0.00308022	100808416. 100101844. 100527097. 100798803. 100527073. 100791036. 100306363. 100527201. 100777483. 100527307. 100810115. 100500525. 547541. 100500506	1503	120	33224	2.57893	0.93378	0.0338824	0.0303017
UP_KEYWORDS	Plant defense	21	1.18913	0.00396095	100805346. 100101844. 100527097. 100793122. 100776878. 100799733. 100527073. 100791036. 100306363. 100802182. 100789563. 100527201. 102667222. 100780033. 100780593. 100784366. 100810115. 100814688. 100500525. 100775372. 100793054	1553	237	35521	2.02668	0.430827	0.0296029	0.0254335
GOTERM_BP_DIRECT	GO:0080163~regulation of protein serine/threonine phosphatase activity	6	0.339751	0.0181116	100808416. 100798803. 100101844. 100527097. 100791036. 100527201	718	35	16194	3.86645	0.993193	0.164212	0.150326
GOTERM_MF_DIRECT	GO:0004872~receptor activity	6	0.339751	0.0201136	100808416. 100798803. 100101844. 100527097. 100791036. 100527201	1118	32	22384	3.75403	0.997506	0.205626	0.190988
GOTERM_MF_DIRECT	GO:0010427~abscisic acid binding	6	0.339751	0.0227593	100808416. 100798803. 100101844. 100527097. 100791036. 100527201	1118	33	22384	3.64027	0.998877	0.209812	0.194877
GOTERM_MF_DIRECT	GO:0004864~protein phosphatase inhibitor activity	6	0.339751	0.0287012	100808416. 100798803. 100101844. 100527097. 100791036. 100527201	1118	35	22384	3.43225	0.999814	0.238029	0.221085
GOTERM_BP_DIRECT	GO:0009738~abscisic acid-activated signaling pathway	9	0.509626	0.0433031	100808416. 100793377. 100798803. 100101844. 100527097. 100791036. 100783079. 100800415. 100527201	718	89	16194	2.28077	0.999994	0.336527	0.30807
Annotation Cluster 19	Enrichment Score: 2.802897878794529
GOTERM_CC_DIRECT	GO:0005618~cell wall	35	1.98188	7.75123e-06	100801141. 100796768. 102661592. 100792847. 100803440. 100779122. 100778993. 100788721. 100780789. 100781459. 100780568. 100798322. 100807807. 100795474. 100792672. 100810329. 100808802. 100790013. 100816848. 100816529. 100779716. 100805352. 100801111. 100527781. 100793904. 100790729. 100811152. 100806072. 100819252. 100813853. 100776066. 100776781. 100776165. 100783428. 100781528	797	353	18761	2.33395	0.000526947	0.000105417	9.30148e-05
SMART	SM00856:SM00856	19	1.07588	1.83675e-05	100789460. 100808802. 100801141. 100810329. 100816529. 100807870. 100527377. 100527443. 100792847. 100793904. 100790729. 100816686. 100811152. 100780565. 100527823. 100776299. 100780568. 100776781. 100783428	575	132	13062	3.2698	0.00212839	0.000426127	0.000382045
INTERPRO	IPR006501:Pectinesterase inhibitor	19	1.07588	4.32953e-05	100789460. 100808802. 100801141. 100810329. 100816529. 100807870. 100527377. 100527443. 100792847. 100793904. 100790729. 100816686. 100811152. 100780565. 100527823. 100776299. 100780568. 100776781. 100783428	1503	136	33224	3.08822	0.037384	0.00119062	0.00106479
GOTERM_CC_DIRECT	GO:0071944~cell periphery	12	0.679502	0.00043429	100790729. 100808802. 100801141. 100810329. 100811152. 100816529. 100780568. 100817275. 100776781. 100783428. 100792847. 100793904	797	78	18761	3.62147	0.0291061	0.00369147	0.00325718
INTERPRO	IPR012334:Pectin lyase fold	22	1.24575	0.000519235	100809979. 100796446. 100808802. 100801141. 100810329. 100801372. 732602. 100803027. 100799106. 100803229. 100787465. 100816529. 100792847. 100793904. 100790729. 100811152. 100819252. 100780568. 100776781. 100783428. 100785528. 732599	1503	208	33224	2.33804	0.366848	0.00774528	0.00692674
INTERPRO	IPR011050:Pectin lyase fold/virulence factor	22	1.24575	0.000519235	100809979. 100796446. 100808802. 100801141. 100810329. 100801372. 732602. 100803027. 100799106. 100803229. 100787465. 100816529. 100792847. 100793904. 100790729. 100811152. 100819252. 100780568. 100776781. 100783428. 100785528. 732599	1503	208	33224	2.33804	0.366848	0.00774528	0.00692674
UP_KEYWORDS	Aspartyl esterase	12	0.679502	0.00340423	100790729. 100808802. 100801141. 100810329. 100811152. 100816529. 100819252. 100780568. 100776781. 100783428. 100792847. 100793904	1553	97	35521	2.82959	0.383826	0.0268556	0.0230731
GOTERM_BP_DIRECT	GO:0042545~cell wall modification	12	0.679502	0.00370037	100790729. 100808802. 100801141. 100810329. 100811152. 100816529. 100819252. 100780568. 100776781. 100783428. 100792847. 100793904	718	97	16194	2.79022	0.636536	0.0419375	0.0383913
INTERPRO	IPR000070:Pectinesterase. catalytic	12	0.679502	0.00439254	100790729. 100808802. 100801141. 100810329. 100811152. 100816529. 100819252. 100780568. 100776781. 100783428. 100792847. 100793904	1503	97	33224	2.73465	0.979224	0.0439254	0.0392833
GOTERM_BP_DIRECT	GO:0045490~pectin catabolic process	14	0.792752	0.00442446	100808802. 100801141. 100810329. 100799106. 100803229. 100816529. 100792847. 100793904. 100790729. 100811152. 100819252. 100780568. 100776781. 100783428	718	128	16194	2.46688	0.701969	0.0481381	0.0440676
GOTERM_MF_DIRECT	GO:0046910~pectinesterase inhibitor activity	11	0.622877	0.00483483	100790729. 100808802. 100801141. 100810329. 100811152. 100816529. 100780568. 100776781. 100783428. 100792847. 100793904	1118	77	22384	2.86021	0.760628	0.0750671	0.0697234
GOTERM_MF_DIRECT	GO:0045330~aspartyl esterase activity	12	0.679502	0.00894731	100790729. 100808802. 100801141. 100810329. 100811152. 100816529. 100819252. 100780568. 100776781. 100783428. 100792847. 100793904	1118	97	22384	2.47688	0.929443	0.105578	0.0980625
GOTERM_MF_DIRECT	GO:0030599~pectinesterase activity	12	0.679502	0.0202141	100790729. 100808802. 100801141. 100810329. 100811152. 100816529. 100819252. 100780568. 100776781. 100783428. 100792847. 100793904	1118	109	22384	2.2042	0.997581	0.205626	0.190988
GOTERM_MF_DIRECT	GO:0004857~enzyme inhibitor activity	8	0.453001	0.029232	100789460. 100816686. 100780565. 100527823. 100807870. 100776299. 100527377. 100527443	1118	60	22384	2.66953	0.999842	0.238029	0.221085
Annotation Cluster 20	Enrichment Score: 2.788478438913667
INTERPRO	IPR003245:Plastocyanin-like	13	0.736127	0.000190724	100810439. 100527575. 100807820. 100781181. 100803580. 100795901. 100806172. 100305948. 100785335. 100527517. 100784808. 100799422. 100813442	1503	78	33224	3.68419	0.154522	0.00381448	0.00341136
INTERPRO	IPR008972:Cupredoxin	19	1.07588	0.000508081	100810439. 100527575. 100807820. 100812879. 547647. 100775521. 100810503. 100781181. 100803580. 100795901. 100819758. 100806172. 100305948. 100785335. 100812336. 100527517. 100784808. 100799422. 100813442	1503	165	33224	2.54544	0.3606	0.00774528	0.00692674
GOTERM_MF_DIRECT	GO:0009055~electron carrier activity	19	1.07588	0.0444863	100810439. 100527575. 100807820. 100781181. 100803580. 100795901. 100792704. 100778024. 100806172. 100305948. 100305937. 100785335. 100527517. 100784808. 100810642. 100799422. 100813442. 100818445. 100781748	1118	233	22384	1.63265	0.999999	0.320084	0.297299
Annotation Cluster 21	Enrichment Score: 2.6973637429396677
GOTERM_BP_DIRECT	GO:0048544~recognition of pollen	13	0.736127	0.000390899	102662509. 106798964. 100809353. 100784990. 100790436. 100784287. 100808940. 100803275. 100779807. 100807333. 100817898. 100819308. 100782811	718	86	16194	3.40937	0.101237	0.0068289	0.00625146
GOTERM_BP_DIRECT	GO:0006468~protein phosphorylation	24	1.359	0.00045557	100791582. 106798964. 100790585. 100817509. 102669364. 100809353. 100790436. 100784287. 100789354. 100789002. 100808940. 100803275. 100779807. 100807333. 100807113. 100817898. 102662291. 100819308. 100784223. 100780524. 100782811. 100783647. 100798691. 100818126	718	241	16194	2.24607	0.116972	0.00728911	0.00667275
INTERPRO	IPR000858:S-locus glycoprotein	13	0.736127	0.000482001	102662509. 106798964. 100809353. 100784990. 100790436. 100784287. 100808940. 100803275. 100779807. 100807333. 100817898. 100819308. 100782811	1503	86	33224	3.34147	0.345748	0.00774528	0.00692674
SMART	SM00108:B_lectin	14	0.792752	0.000618913	102662509. 106798964. 100809353. 100784990. 100790436. 100784287. 100808940. 100804561. 100803275. 100779807. 100807333. 100817898. 100819308. 100782811	575	104	13062	3.05799	0.069298	0.0079771	0.00715188
INTERPRO	IPR001480:Bulb-type lectin domain	14	0.792752	0.00099881	102662509. 106798964. 100809353. 100784990. 100790436. 100784287. 100808940. 100804561. 100803275. 100779807. 100807333. 100817898. 100819308. 100782811	1503	106	33224	2.91954	0.584965	0.0137192	0.0122693
PIR_SUPERFAMILY	PIRSF000641:receptor kinase. S-locus SRK type	12	0.679502	0.00136877	102662509. 106798964. 100819308. 100809353. 100784990. 100790436. 100784287. 100782811. 100808940. 100803275. 100779807. 100807333	91	90	2072	3.0359	0.0636312	0.0657009	0.0602258
INTERPRO	IPR024171:S-receptor-like serine/threonine-protein kinase	12	0.679502	0.00244405	102662509. 106798964. 100819308. 100809353. 100784990. 100790436. 100784287. 100782811. 100808940. 100803275. 100779807. 100807333	1503	90	33224	2.94735	0.883911	0.0286769	0.0256463
INTERPRO	IPR003609:Apple-like	9	0.509626	0.043056	100817898. 106798964. 100819308. 100809353. 100790436. 100784287. 100782811. 100803275. 100807333	1503	87	33224	2.28674	1	0.269149	0.240705
Annotation Cluster 22	Enrichment Score: 2.536323607559663
INTERPRO	IPR002213:UDP-glucuronosyl/UDP-glucosyltransferase	22	1.24575	0.000111685	100791780. 732578. 100794543. 100792112. 100795128. 100818184. 100788235. 100791957. 100787483. 100806069. 100805563. 100816697. 100779176. 100787855. 100783761. 100816053. 100780411. 100817617. 100817085. 100807938. 100776274. 100815146	1503	186	33224	2.61458	0.0936124	0.00264974	0.00236971
GOTERM_BP_DIRECT	GO:0009813~flavonoid biosynthetic process	21	1.18913	0.000155336	100794543. 100795128. 100818184. 100788235. 100791957. 100787483. 100805563. 100809433. 100816697. 100779176. 102669920. 100787855. 100783761. 100816053. 100780411. 100817617. 100817085. 100807938. 100776274. 732575. 100815146	718	181	16194	2.6168	0.0415233	0.00384104	0.00351625
GOTERM_BP_DIRECT	GO:0052696~flavonoid glucuronidation	18	1.01925	0.000742158	100794543. 100795128. 100818184. 100788235. 100791957. 100787483. 100805563. 100816697. 100779176. 100787855. 100783761. 100816053. 100780411. 100817617. 100817085. 100807938. 100776274. 100815146	718	160	16194	2.53736	0.183464	0.0112148	0.0102665
GOTERM_MF_DIRECT	GO:0080043~quercetin 3-O-glucosyltransferase activity	16	0.906002	0.00765278	100794543. 100795128. 100818184. 100787483. 100805563. 100816697. 100779176. 100787855. 100783761. 100816053. 100780411. 100817617. 100817085. 100807938. 100776274. 100815146	1118	149	22384	2.14996	0.8963	0.0981553	0.091168
GOTERM_MF_DIRECT	GO:0080044~quercetin 7-O-glucosyltransferase activity	16	0.906002	0.00765278	100794543. 100795128. 100818184. 100787483. 100805563. 100816697. 100779176. 100787855. 100783761. 100816053. 100780411. 100817617. 100817085. 100807938. 100776274. 100815146	1118	149	22384	2.14996	0.8963	0.0981553	0.091168
GOTERM_CC_DIRECT	GO:0043231~intracellular membrane-bounded organelle	20	1.1325	0.0112923	100794543. 100804477. 606705. 100795128. 100818184. 100788235. 100791957. 100787483. 100805563. 100816697. 100779176. 100787855. 100783761. 100816053. 100780411. 100817617. 100817085. 100807938. 100776274. 100815146	797	252	18761	1.86822	0.538024	0.0698066	0.0615941
Annotation Cluster 23	Enrichment Score: 2.46079061102687
GOTERM_CC_DIRECT	GO:0016021~integral component of membrane	382	21.6308	0.000313515	100800293. 100817050. 100786462. 100784287. 100779807. 100806157. 100804650. 100820584. 100807003. 100782663. 100782541. 100785934. 100781699. 100787316. 100778950. 100819340. 100781459. 100811066. 100776770. 100780925. 100780924. 100811980. 100775318. 100798578. 100812965. 100803218. 100792235. 100816529. 100777732. 102663467. 100792915. 100305444. 100801156. 100780491. 100807256. 100788098. 100…	797	7865	18761	1.14331	0.0210966	0.00304557	0.00268727
UP_KEYWORDS	Transmembrane helix	398	22.5368	0.00663996	100800293. 100804650. 100782663. 100782541. 100785934. 100811184. 100781699. 100781459. 100811066. 100803218. 100792235. 100816529. 102663467. 100801156. 100780491. 100788098. 100777295. 100813372. 100778268. 100783647. 100798901. 100793451. 100793336. 100805724. 100527457. 100794428. 100780382. 100781471. 102666772. 100802571. 100803781. 100813462. 100786924. 102668716. 100780024. 100812378. 100…	1553	8152	35521	1.11669	0.611716	0.0471437	0.0405037
UP_KEYWORDS	Transmembrane	399	22.5934	0.00803197	100800293. 100804650. 100782663. 100782541. 100785934. 100811184. 100781699. 100781459. 100811066. 100803218. 100792235. 100816529. 102663467. 100801156. 100780491. 100788098. 100777295. 100813372. 100778268. 100783647. 100798901. 100793451. 100793336. 100805724. 100527457. 100794428. 100780382. 100781471. 102666772. 100802571. 100803781. 100813462. 100786924. 102668716. 100780024. 100812378. 100…	1553	8195	35521	1.11362	0.681822	0.0543114	0.0466619
UP_KEYWORDS	Membrane	405	22.9332	0.00858208	100800293. 100804650. 100782663. 100782541. 100785934. 100811184. 100781699. 100781459. 100807807. 100811066. 100803218. 100792235. 100816529. 102663467. 100801156. 100780491. 100788098. 100777295. 100813372. 100778268. 100783647. 100798901. 100793451. 100793336. 100805724. 100527457. 100794428. 100780382. 100781471. 102666772. 100802571. 100803781. 100813462. 100786924. 102668716. 100780024. 100…	1553	8344	35521	1.11018	0.705923	0.0553934	0.0475915
Annotation Cluster 24	Enrichment Score: 2.20950371318812
INTERPRO	IPR003293:Nudix hydrolase 6-like	5	0.283126	0.000436569	100783941. 100818821. 106795478. 100815518. 100801176	1503	9	33224	12.2806	0.319049	0.00753296	0.00673686
INTERPRO	IPR020084:NUDIX hydrolase. conserved site	7	0.396376	0.00589695	100783941. 100818821. 106795478. 100786379. 100815518. 100801176. 100305863	1503	37	33224	4.18205	0.994509	0.0576591	0.0515656
INTERPRO	IPR000086:NUDIX hydrolase domain	8	0.453001	0.00693489	100783941. 100818821. 106795478. 100786379. 100815518. 100789313. 100801176. 100305863	1503	50	33224	3.53682	0.99781	0.0656205	0.0586856
INTERPRO	IPR015797:NUDIX hydrolase domain-like	8	0.453001	0.0105268	100783941. 100818821. 106795478. 100786379. 100815518. 100789313. 100801176. 100305863	1503	54	33224	3.27483	0.99991	0.0917188	0.0820258
INTERPRO	IPR020476:NUDIX hydrolase	3	0.169875	0.047694	100783941. 100818821. 100815518	1503	8	33224	8.28942	1	0.286233	0.255983
Annotation Cluster 25	Enrichment Score: 2.1721446727232636
INTERPRO	IPR012334:Pectin lyase fold	22	1.24575	0.000519235	100809979. 100796446. 100808802. 100801141. 100810329. 100801372. 732602. 100803027. 100799106. 100803229. 100787465. 100816529. 100792847. 100793904. 100790729. 100811152. 100819252. 100780568. 100776781. 100783428. 100785528. 732599	1503	208	33224	2.33804	0.366848	0.00774528	0.00692674
INTERPRO	IPR011050:Pectin lyase fold/virulence factor	22	1.24575	0.000519235	100809979. 100796446. 100808802. 100801141. 100810329. 100801372. 732602. 100803027. 100799106. 100803229. 100787465. 100816529. 100792847. 100793904. 100790729. 100811152. 100819252. 100780568. 100776781. 100783428. 100785528. 732599	1503	208	33224	2.33804	0.366848	0.00774528	0.00692674
UP_KEYWORDS	Cell wall biogenesis/degradation	22	1.24575	0.001048	100809979. 100796446. 100801372. 732602. 100803027. 100790013. 100796768. 100787465. 100816529. 100527457. 100805352. 100795709. 100527420. 100793904. 100779122. 100788506. 100778993. 100776165. 100783428. 100785528. 100781528. 732599	1553	227	35521	2.21672	0.13834	0.00930099	0.007991
GOTERM_BP_DIRECT	GO:0071555~cell wall organization	19	1.07588	0.00954774	100809979. 100796446. 100801372. 732602. 100803027. 100790013. 100796768. 100793403. 100787465. 100527457. 100805352. 100795709. 100527420. 100779122. 100788506. 100776165. 100785528. 100781528. 732599	718	221	16194	1.93906	0.927128	0.0927495	0.0849067
SMART	SM00710:PbH1	8	0.453001	0.0200833	100809979. 100796446. 100801372. 732602. 100803027. 100787465. 100785528. 732599	575	63	13062	2.88464	0.904952	0.137039	0.122862
INTERPRO	IPR006626:Parallel beta-helix repeat	8	0.453001	0.0232348	100809979. 100796446. 100801372. 732602. 100803027. 100787465. 100785528. 732599	1503	63	33224	2.807	1	0.160997	0.143983
INTERPRO	IPR000743:Glycoside hydrolase. family 28	8	0.453001	0.0466826	100809979. 100796446. 100801372. 732602. 100803027. 100787465. 100785528. 732599	1503	73	33224	2.42248	1	0.283315	0.253374
Annotation Cluster 26	Enrichment Score: 2.1400692863233757
INTERPRO	IPR018053:Glycoside hydrolase. family 32. active site	5	0.283126	0.00289221	100806753. 100783003. 100798772. 100814788. 100776791	1503	14	33224	7.89469	0.921827	0.032217	0.0288122
SMART	SM00640:Glyco_32	5	0.283126	0.00341871	100806753. 100783003. 100798772. 100814788. 100776791	575	15	13062	7.57217	0.327834	0.0283265	0.0253962
INTERPRO	IPR013189:Glycosyl hydrolase family 32. C-terminal	5	0.283126	0.00380391	100806753. 100783003. 100798772. 100814788. 100776791	1503	15	33224	7.36837	0.965049	0.0389237	0.0348102
INTERPRO	IPR001362:Glycoside hydrolase. family 32	5	0.283126	0.00380391	100806753. 100783003. 100798772. 100814788. 100776791	1503	15	33224	7.36837	0.965049	0.0389237	0.0348102
INTERPRO	IPR013148:Glycosyl hydrolase family 32. N-terminal	5	0.283126	0.00380391	100806753. 100783003. 100798772. 100814788. 100776791	1503	15	33224	7.36837	0.965049	0.0389237	0.0348102
INTERPRO	IPR023296:Glycosyl hydrolase. five-bladed beta-propellor domain	5	0.283126	0.015856	100806753. 100783003. 100798772. 100814788. 100776791	1503	22	33224	5.02389	0.999999	0.124583	0.111417
Annotation Cluster 27	Enrichment Score: 2.0696914894158254
GOTERM_CC_DIRECT	GO:0031012~extracellular matrix	6	0.339751	0.00156657	100782377. 100786104. 100803218. 100194417. 100781471. 548001	797	21	18761	6.72558	0.101124	0.0106527	0.00939944
SMART	SM00235:ZnMc	6	0.339751	0.00182317	100782377. 100786104. 100803218. 100194417. 100781471. 548001	575	21	13062	6.49043	0.190777	0.0192261	0.0172372
INTERPRO	IPR001818:Peptidase M10. metallopeptidase	6	0.339751	0.00208062	100782377. 100786104. 100803218. 100194417. 100781471. 548001	1503	21	33224	6.31575	0.840043	0.0254298	0.0227423
INTERPRO	IPR006026:Peptidase. metallopeptidase	6	0.339751	0.00208062	100782377. 100786104. 100803218. 100194417. 100781471. 548001	1503	21	33224	6.31575	0.840043	0.0254298	0.0227423
INTERPRO	IPR021190:Peptidase M10A	6	0.339751	0.00208062	100782377. 100786104. 100803218. 100194417. 100781471. 548001	1503	21	33224	6.31575	0.840043	0.0254298	0.0227423
INTERPRO	IPR002477:Peptidoglycan binding-like	6	0.339751	0.0031917	100782377. 100786104. 100803218. 100194417. 100781471. 548001	1503	23	33224	5.76655	0.939987	0.0346753	0.0310107
INTERPRO	IPR024079:Metallopeptidase. catalytic domain	6	0.339751	0.00467601	100782377. 100786104. 100803218. 100194417. 100781471. 548001	1503	25	33224	5.30523	0.983829	0.0462347	0.0413485
UP_KEYWORDS	Metalloprotease	6	0.339751	0.0119195	100782377. 100786104. 100803218. 100194417. 100781471. 548001	1553	32	35521	4.28859	0.817815	0.0705236	0.0605907
Annotation Cluster 28	Enrichment Score: 2.031085793602275
INTERPRO	IPR010028:Acid phosphatase. plant	5	0.283126	0.00289221	547483. 100781343. 100802885. 100783099. 102661443	1503	14	33224	7.89469	0.921827	0.032217	0.0288122
PIR_SUPERFAMILY	PIRSF002674:vegetative storage protein/acid phosphatase	5	0.283126	0.00314566	547483. 100781343. 100802885. 100783099. 102661443	91	15	2072	7.58974	0.14035	0.0754959	0.0692046
INTERPRO	IPR014403:Vegetative storage protein/acid phosphatase	5	0.283126	0.00380391	547483. 100781343. 100802885. 100783099. 102661443	1503	15	33224	7.36837	0.965049	0.0389237	0.0348102
INTERPRO	IPR005519:Acid phosphatase (Class B)	5	0.283126	0.01128	547483. 100781343. 100802885. 100783099. 102661443	1503	20	33224	5.52628	0.999954	0.096373	0.0861882
Annotation Cluster 29	Enrichment Score: 1.8971726132589362
KEGG_PATHWAY	gmx00910:Nitrogen metabolism	9	0.509626	0.00530779	100776677. 100811978. 100782859. 100819340. 547687. 100799362. 100777869. 100801991. 547671	375	62	8552	3.31045	0.396846	0.0387877	0.0334799
SMART	SM01057:SM01057	4	0.226501	0.013798	100776677. 100811978. 100819340. 100799362	575	12	13062	7.57217	0.800455	0.106705	0.0956662
INTERPRO	IPR001148:Alpha carbonic anhydrase	4	0.226501	0.0187625	100776677. 100811978. 100819340. 100799362	1503	13	33224	6.80158	1	0.136454	0.122034
INTERPRO	IPR023561:Carbonic anhydrase. alpha-class	4	0.226501	0.0187625	100776677. 100811978. 100819340. 100799362	1503	13	33224	6.80158	1	0.136454	0.122034
Annotation Cluster 30	Enrichment Score: 1.843350559469841
GOTERM_BP_DIRECT	GO:0009664~plant-type cell wall organization	13	0.736127	0.000390899	100798229. 100792351. 100796311. 100816848. 100806595. 100786791. 100820056. 100775837. 100815350. 100798322. 100781459. 100807807. 100776066	718	86	16194	3.40937	0.101237	0.0068289	0.00625146
SMART	SM00837:SM00837	7	0.396376	0.0441869	100777550. 100804525. 100816848. 100798322. 100781459. 100807807. 100776066	575	59	13062	2.69518	0.994712	0.256284	0.229772
Annotation Cluster 31	Enrichment Score: 1.8369246738464657
GOTERM_BP_DIRECT	GO:0009058~biosynthetic process	14	0.792752	0.00146616	100791024. 100788048. 100790997. 100775969. 100809433. 100780254. 100814593. 102669920. 100500423. 100813347. 732650. 732575. 100797560. 100797692	718	113	16194	2.79434	0.330052	0.0199398	0.0182537
INTERPRO	IPR004839:Aminotransferase. class I/classII	9	0.509626	0.00279502	100780254. 100814593. 100791024. 100791895. 100500423. 100813347. 732650. 100775969. 100797692	1503	54	33224	3.68419	0.914826	0.032217	0.0288122
INTERPRO	IPR004838:Aminotransferases. class-I. pyridoxal-phosphate-binding site	6	0.339751	0.00659388	100780254. 100791024. 100500423. 100813347. 100775969. 100797692	1503	27	33224	4.91225	0.997038	0.0630719	0.0564064
INTERPRO	IPR015422:Pyridoxal phosphate-dependent transferase. major region. subdomain 2	11	0.622877	0.0321967	100780254. 100808736. 100782177. 100814593. 100791024. 100791895. 100500423. 100813347. 732650. 100775969. 100797692	1503	113	33224	2.15183	1	0.216283	0.193426
INTERPRO	IPR015424:Pyridoxal phosphate-dependent transferase	13	0.736127	0.0434309	100808736. 100791024. 100791895. 100775969. 100780254. 100782177. 100814593. 100782330. 100781791. 100500423. 100813347. 732650. 100797692	1503	152	33224	1.89057	1	0.269149	0.240705
INTERPRO	IPR015421:Pyridoxal phosphate-dependent transferase. major region. subdomain 1	13	0.736127	0.0434309	100808736. 100791024. 100791895. 100775969. 100780254. 100782177. 100814593. 100782330. 100781791. 100500423. 100813347. 732650. 100797692	1503	152	33224	1.89057	1	0.269149	0.240705
Annotation Cluster 32	Enrichment Score: 1.8238006911996516
SMART	SM00369:LRR_TYP	28	1.5855	0.00211002	100809704. 100793495. 100798963. 100789677. 100786462. 100794428. 100803781. 100802571. 100790817. 100784920. 100785934. 100778950. 102666977. 100799494. 100811066. 100776295. 100801571. 100805833. 100794698. 100787289. 100305444. 100820277. 100784831. 100778268. 100781983. 102666504. 100783862. 100780710	575	339	13062	1.87629	0.217312	0.0203968	0.0182868
INTERPRO	IPR003591:Leucine-rich repeat. typical subtype	28	1.5855	0.00332894	100809704. 100793495. 100798963. 100789677. 100786462. 100794428. 100803781. 100802571. 100790817. 100784920. 100785934. 100778950. 102666977. 100799494. 100811066. 100776295. 100801571. 100805833. 100794698. 100787289. 100305444. 100820277. 100784831. 100778268. 100781983. 102666504. 100783862. 100780710	1503	339	33224	1.82579	0.946835	0.0357252	0.0319497
INTERPRO	IPR001611:Leucine-rich repeat	37	2.09513	0.0224738	100809704. 100793495. 100799733. 100798963. 100793137. 100789677. 100786462. 100778537. 100794428. 100803781. 100802571. 100790817. 100784920. 100785934. 100778950. 100804180. 100783399. 102666977. 100799494. 100811066. 100776295. 100811980. 100801571. 100792450. 100805833. 100794698. 100787289. 100305444. 100820277. 100780033. 100784831. 100778268. 100781983. 102666504. 100783862. 100780710. 100…	1503	560	33224	1.46052	1	0.160126	0.143204
Annotation Cluster 33	Enrichment Score: 1.8153553880147895
SMART	SM00380:AP2	33	1.86863	3.67351e-06	100796247. 732656. 100793215. 100778998. 100792946. 100776717. 100801682. 100813560. 100782886. 100778793. 100819649. 100779524. 100794381. 100785936. 100811486. 100775316. 100500462. 100804843. 100803832. 100775830. 100792432. 100796898. 100800600. 100804481. 100818907. 100800069. 100779318. 100802242. 100777915. 100817436. 100305726. 100780576. 100779173	575	302	13062	2.48227	0.000426038	0.000142043	0.000127349
INTERPRO	IPR001471:AP2/ERF domain	33	1.86863	8.49946e-06	100796247. 732656. 100793215. 100778998. 100792946. 100776717. 100801682. 100813560. 100782886. 100778793. 100819649. 100779524. 100794381. 100785936. 100811486. 100775316. 100500462. 100804843. 100803832. 100775830. 100792432. 100796898. 100800600. 100804481. 100818907. 100800069. 100779318. 100802242. 100777915. 100817436. 100305726. 100780576. 100779173	1503	303	33224	2.40749	0.00745165	0.000257915	0.000230658
INTERPRO	IPR016177:DNA-binding. integrase-type	33	1.86863	3.25729e-05	100796247. 732656. 100793215. 100778998. 100792946. 100776717. 100801682. 100813560. 100782886. 100778793. 100819649. 100779524. 100794381. 100785936. 100811486. 100775316. 100500462. 100804843. 100803832. 100775830. 100792432. 100796898. 100800600. 100804481. 100818907. 100800069. 100779318. 100802242. 100777915. 100817436. 100305726. 100780576. 100779173	1503	324	33224	2.25145	0.0282577	0.00092465	0.000826931
GOTERM_MF_DIRECT	GO:0003700~transcription factor activity. sequence-specific DNA binding	86	4.86976	7.87421e-05	100810978. 732656. 100806997. 100170679. 100778998. 100786140. 100792946. 100816598. 100813560. 100778793. 100783832. 100170747. 100779524. 102670495. 100819462. 732583. 100816317. 732584. 100785936. 100795177. 732586. 100775316. 100790175. 100500462. 100775830. 100797644. 100792432. 100794896. 100788697. 100786198. 100818907. 100796836. 100779318. 100800069. 100788098. 100795828. 100802242. 1007…	1118	1122	22384	1.53462	0.0229621	0.00232289	0.00215753
Annotation Cluster 34	Enrichment Score: 1.7150573675816003
PIR_SUPERFAMILY	PIRSF000290:polyphenol oxidase. plant type	4	0.226501	0.00761865	100802289. 100802763. 100792012. 100789730	91	10	2072	9.10769	0.307257	0.0914238	0.0838052
GOTERM_BP_DIRECT	GO:0046148~pigment biosynthetic process	4	0.226501	0.00821099	100802289. 100802763. 100792012. 100789730	718	10	16194	9.02173	0.894691	0.0827181	0.0757236
INTERPRO	IPR016213:Polyphenol oxidase	4	0.226501	0.0087115	100802289. 100802763. 100792012. 100789730	1503	10	33224	8.84205	0.999547	0.0790322	0.0706799
INTERPRO	IPR022739:Polyphenol oxidase. central domain	4	0.226501	0.014927	100802289. 100802763. 100792012. 100789730	1503	12	33224	7.36837	0.999998	0.119416	0.106796
INTERPRO	IPR002227:Tyrosinase	4	0.226501	0.014927	100802289. 100802763. 100792012. 100789730	1503	12	33224	7.36837	0.999998	0.119416	0.106796
KEGG_PATHWAY	gmx00950:Isoquinoline alkaloid biosynthesis	7	0.396376	0.0174668	100780254. 100802289. 100814593. 100802763. 100792012. 100789730. 732650	375	48	8552	3.32578	0.812506	0.0976085	0.0842516
INTERPRO	IPR008922:Uncharacterised domain. di-copper centre	4	0.226501	0.0187625	100802289. 100802763. 100792012. 100789730	1503	13	33224	6.80158	1	0.136454	0.122034
INTERPRO	IPR022740:Polyphenol oxidase. C-terminal	4	0.226501	0.0187625	100802289. 100802763. 100792012. 100789730	1503	13	33224	6.80158	1	0.136454	0.122034
GOTERM_MF_DIRECT	GO:0004097~catechol oxidase activity	4	0.226501	0.0243417	100802289. 100802763. 100792012. 100789730	1118	13	22384	6.16045	0.999304	0.2176	0.20211
KEGG_PATHWAY	gmx00350:Tyrosine metabolism	9	0.509626	0.0338847	100780254. 100802289. 100814593. 100802763. 100792012. 100789730. 732650. 100101901. 100798341	375	86	8552	2.3866	0.962178	0.164425	0.141925
Annotation Cluster 35	Enrichment Score: 1.7134979439781257
GOTERM_BP_DIRECT	GO:0006562~proline catabolic process	3	0.169875	0.0179048	100800978. 100799876. 100797464	718	5	16194	13.5326	0.99279	0.164212	0.150326
INTERPRO	IPR015659:Proline oxidase	3	0.169875	0.0186422	100800978. 100799876. 100797464	1503	5	33224	13.2631	1	0.136454	0.122034
INTERPRO	IPR002872:Proline dehydrogenase	3	0.169875	0.0186422	100800978. 100799876. 100797464	1503	5	33224	13.2631	1	0.136454	0.122034
GOTERM_MF_DIRECT	GO:0004657~proline dehydrogenase activity	3	0.169875	0.022493	100800978. 100799876. 100797464	1118	5	22384	12.0129	0.998783	0.209812	0.194877
Annotation Cluster 36	Enrichment Score: 1.698593193514122
KEGG_PATHWAY	gmx00460:Cyanoamino acid metabolism	12	0.679502	0.00136117	100809902. 100778110. 100101899. 100812639. 100820528. 100779642. 100777773. 100803190. 100783543. 100811884. 100799731. 100802780	375	87	8552	3.14556	0.121377	0.0107759	0.00930134
INTERPRO	IPR001360:Glycoside hydrolase. family 1	6	0.339751	0.0245854	100812639. 100820528. 100777773. 100803190. 100783543. 100799731	1503	37	33224	3.58461	1	0.169024	0.151162
Annotation Cluster 37	Enrichment Score: 1.5633511794690262
UP_KEYWORDS	Apoplast	19	1.07588	9.40176e-05	100789492. 100792396. 100812879. 100500484. 100790013. 100796768. 100806935. 100790549. 100805352. 100779122. 100778993. 100785797. 100812336. 100500621. 100817263. 100817155. 100776165. 100817686. 100781528	1553	149	35521	2.91663	0.0132624	0.000952416	0.000818273
UP_KEYWORDS	Cell wall	10	0.566251	0.00949151	100779122. 100778993. 100790013. 100796768. 100816529. 100776165. 100783428. 100805352. 100793904. 100781528	1553	82	35521	2.78933	0.741854	0.0585998	0.0503463
PIR_SUPERFAMILY	PIRSF005604:xyloglucan endotransglucosylase/hydrolase	7	0.396376	0.0296405	100779122. 100778993. 100790013. 100796768. 100776165. 100805352. 100781528	91	55	2072	2.8979	0.764078	0.233031	0.213612
INTERPRO	IPR016455:Xyloglucan endotransglucosylase/hydrolase	7	0.396376	0.0371921	100779122. 100778993. 100790013. 100796768. 100776165. 100805352. 100781528	1503	55	33224	2.81338	1	0.240655	0.215222
GOTERM_CC_DIRECT	GO:0048046~apoplast	10	0.566251	0.0401104	100779122. 100778993. 100790013. 100812879. 100796768. 100812336. 547456. 100776165. 100805352. 100781528	797	108	18761	2.17959	0.938192	0.227292	0.200552
INTERPRO	IPR010713:Xyloglucan endo-transglycosylase. C-terminal	7	0.396376	0.0401243	100779122. 100778993. 100790013. 100796768. 100776165. 100805352. 100781528	1503	56	33224	2.76314	1	0.254335	0.227457
GOTERM_BP_DIRECT	GO:0042546~cell wall biogenesis	7	0.396376	0.0456273	100779122. 100778993. 100790013. 100796768. 100776165. 100805352. 100781528	718	59	16194	2.67594	0.999997	0.34474	0.315589
INTERPRO	IPR000757:Glycoside hydrolase. family 16	7	0.396376	0.0464166	100779122. 100778993. 100790013. 100796768. 100776165. 100805352. 100781528	1503	58	33224	2.66786	1	0.283315	0.253374
Annotation Cluster 38	Enrichment Score: 1.502485658417339
INTERPRO	IPR018088:Chalcone/stilbene synthase. active site	5	0.283126	0.00289221	102669920. 100788048. 100790997. 732575. 100809433	1503	14	33224	7.89469	0.921827	0.032217	0.0288122
PIR_SUPERFAMILY	PIRSF000451:type III polyketide synthase	5	0.283126	0.0063799	102669920. 100788048. 100790997. 732575. 100809433	91	18	2072	6.32479	0.264509	0.0914238	0.0838052
INTERPRO	IPR012328:Chalcone/stilbene synthase. C-terminal	5	0.283126	0.00765398	102669920. 100788048. 100790997. 732575. 100809433	1503	18	33224	6.14031	0.998842	0.0701615	0.0627467
INTERPRO	IPR001099:Chalcone/stilbene synthase. N-terminal	5	0.283126	0.00765398	102669920. 100788048. 100790997. 732575. 100809433	1503	18	33224	6.14031	0.998842	0.0701615	0.0627467
INTERPRO	IPR011141:Polyketide synthase. type III	5	0.283126	0.00765398	102669920. 100788048. 100790997. 732575. 100809433	1503	18	33224	6.14031	0.998842	0.0701615	0.0627467
Annotation Cluster 39	Enrichment Score: 1.3994528697160655
SMART	SM01172:SM01172	4	0.226501	0.0308369	100816141. 100786699. 100776430. 100804761	575	16	13062	5.67913	0.973574	0.198726	0.178168
INTERPRO	IPR024286:Domain of unknown function DUF3700	4	0.226501	0.0332248	100816141. 100786699. 100776430. 100804761	1503	16	33224	5.52628	1	0.219968	0.196722
Annotation Cluster 40	Enrichment Score: 1.3490132973347144
INTERPRO	IPR014710:RmlC-like jelly roll fold	19	1.07588	0.00202315	100792369. 100793722. 100527866. 100527888. 100805195. 100806473. 100779716. 100803440. 100527781. 100810390. 100786868. 100788721. 100782506. 100775597. 100780789. 100798422. 100797784. 100813853. 100797680	1503	186	33224	2.25805	0.831728	0.0254298	0.0227423
INTERPRO	IPR011051:RmlC-like cupin domain	14	0.792752	0.00649297	100792369. 100793722. 100527866. 100527888. 100805195. 100806473. 100779716. 100803440. 100527781. 100810390. 100788721. 100775597. 100780789. 100813853	1503	131	33224	2.36238	0.996761	0.0627891	0.0561535
INTERPRO	IPR019780:Germin. manganese binding site	7	0.396376	0.0168675	100788721. 100527866. 100780789. 100813853. 100779716. 100803440. 100527781	1503	46	33224	3.36382	1	0.130205	0.116445
INTERPRO	IPR001929:Germin	7	0.396376	0.0292321	100788721. 100527866. 100780789. 100813853. 100779716. 100803440. 100527781	1503	52	33224	2.97569	1	0.197879	0.176967
GOTERM_BP_DIRECT	GO:0033609~oxalate metabolic process	6	0.339751	0.033711	100788721. 100780789. 100813853. 100779716. 100803440. 100527781	718	41	16194	3.30063	0.999914	0.269688	0.246883
Annotation Cluster 41	Enrichment Score: 1.336429555186795
INTERPRO	IPR008271:Serine/threonine-protein kinase. active site	103	5.83239	3.54153e-06	100305390. 106795446. 100798963. 100305394. 100784287. 100305430. 100789695. 100779807. 100781051. 100804650. 100785773. 100783079. 100781977. 100780524. 100811980. 100775318. 100812725. 100798578. 100790454. 100305440. 100788896. 100815397. 100813130. 100797003. 100783647. 100810262. 100798691. 100817213. 100798901. 100793451. 100790585. 100805724. 100305371. 102669364. 100778537. 100789354. 100…	1503	1428	33224	1.59442	0.0031117	0.000115428	0.000103229
GOTERM_MF_DIRECT	GO:0004674~protein serine/threonine kinase activity	59	3.34088	0.0110388	102662509. 100305390. 106795446. 100798963. 100784287. 100789695. 100779807. 100781051. 100820269. 100787359. 100785212. 100785773. 100819308. 100804180. 100780524. 100791582. 100812725. 100790454. 100794698. 100305440. 100788896. 100809353. 100801993. 100808940. 100807333. 100815871. 100815397. 100813693. 100817898. 100800825. 102662291. 100783647. 100798691. 100798901. 100793495. 100790585. 102…	1118	856	22384	1.37998	0.962166	0.120609	0.112023
UP_KEYWORDS	Transferase	105	5.94564	0.0164971	100794122. 100305390. 100806714. 100798963. 100305394. 100305395. 100784287. 100305430. 100779807. 100779122. 547582. 547580. 547588. 100780524. 547587. 547584. 100815146. 100101866. 100812725. 100790454. 100794539. 100305440. 100788896. 100805352. 100809433. 100815397. 100780411. 100783761. 547577. 100794543. 100305371. 100791957. 100788143. 100802571. 100170650. 100782320. 102669920. 100787855.…	1553	1932	35521	1.24307	0.90578	0.0937034	0.0805057
Annotation Cluster 42	Enrichment Score: 1.3282124799110495
GOTERM_BP_DIRECT	GO:0045487~gibberellin catabolic process	4	0.226501	0.0218298	100789739. 102661568. 100779525. 100816206	718	14	16194	6.44409	0.997584	0.191539	0.175342
KEGG_PATHWAY	gmx00904:Diterpenoid biosynthesis	7	0.396376	0.0229938	100789739. 102661568. 100779525. 100808585. 100816206. 100806026. 100305379	375	51	8552	3.13014	0.89029	0.121356	0.10475
GOTERM_MF_DIRECT	GO:0052634~C-19 gibberellin 2-beta-dioxygenase activity	4	0.226501	0.0298545	100789739. 102661568. 100779525. 100816206	1118	14	22384	5.72042	0.999869	0.238029	0.221085
Annotation Cluster 43	Enrichment Score: 1.2362908094221021
KEGG_PATHWAY	gmx00910:Nitrogen metabolism	9	0.509626	0.00530779	100776677. 100811978. 100782859. 100819340. 547687. 100799362. 100777869. 100801991. 547671	375	62	8552	3.31045	0.396846	0.0387877	0.0334799
PIR_SUPERFAMILY	PIRSF000185:glutamate dehydrogenase	3	0.169875	0.0339837	547687. 100777869. 100801991	91	7	2072	9.75824	0.809781	0.233031	0.213612
INTERPRO	IPR014362:Glutamate dehydrogenase	3	0.169875	0.0368583	547687. 100777869. 100801991	1503	7	33224	9.47362	1	0.240262	0.21487
GOTERM_MF_DIRECT	GO:0004352~glutamate dehydrogenase (NAD+) activity	3	0.169875	0.0441956	547687. 100777869. 100801991	1118	7	22384	8.58063	0.999998	0.320084	0.297299
Annotation Cluster 44	Enrichment Score: 1.1706395843002981
INTERPRO	IPR013581:Plant PDR ABC transporter associated	7	0.396376	0.000563254	100787814. 100777295. 100815197. 100793825. 100804030. 100819411. 100786482	1503	24	33224	6.44733	0.390918	0.00826105	0.00738801
INTERPRO	IPR003439:ABC transporter-like	17	0.962627	0.00913504	100800293. 100810688. 100794567. 100793825. 100804030. 100784793. 100777836. 100798807. 100786482. 100787814. 100777295. 100784336. 100813462. 100815197. 100797124. 100776122. 100819411	1503	183	33224	2.05348	0.999689	0.0820289	0.07336
GOTERM_MF_DIRECT	GO:0042626~ATPase activity. coupled to transmembrane movement of substances	16	0.906002	0.0096726	100800293. 100810688. 100794567. 100793825. 100804030. 100777836. 100798807. 100786482. 100787814. 100777295. 100784336. 100813462. 100815197. 100797124. 100776122. 100819411	1118	153	22384	2.09375	0.943148	0.109747	0.101934
INTERPRO	IPR013525:ABC-2 type transporter	9	0.509626	0.0146145	100787814. 100777295. 100813462. 100815197. 100793825. 100804030. 100784793. 100819411. 100786482	1503	71	33224	2.80206	0.999998	0.119416	0.106796
Annotation Cluster 45	Enrichment Score: 1.166142719613015
INTERPRO	IPR001906:Terpene synthase. N-terminal domain	4	0.226501	0.0230907	100801629. 100807904. 100808585. 100806124	1503	14	33224	6.31575	1	0.160997	0.143983
INTERPRO	IPR005630:Terpene synthase. metal-binding domain	4	0.226501	0.0230907	100801629. 100807904. 100808585. 100806124	1503	14	33224	6.31575	1	0.160997	0.143983
GOTERM_MF_DIRECT	GO:0010333~terpene synthase activity	4	0.226501	0.0298545	100801629. 100807904. 100808585. 100806124	1118	14	22384	5.72042	0.999869	0.238029	0.221085
Annotation Cluster 46	Enrichment Score: 1.155988976694611
SMART	SM00415:HSF	7	0.396376	0.0179556	100783832. 100776060. 100783723. 100794896. 100818430. 100786140. 100789792	575	48	13062	3.31283	0.87776	0.130178	0.116711
INTERPRO	IPR000232:Heat shock factor (HSF)-type. DNA-binding	7	0.396376	0.0204879	100783832. 100776060. 100783723. 100794896. 100818430. 100786140. 100789792	1503	48	33224	3.22366	1	0.147782	0.132164
Annotation Cluster 47	Enrichment Score: 1.141120096418268
GOTERM_MF_DIRECT	GO:0047372~acylglycerol lipase activity	4	0.226501	0.00829909	100799835. 100777122. 100798783. 100777639	1118	9	22384	8.89843	0.914432	0.10201	0.094748
GOTERM_MF_DIRECT	GO:0004620~phospholipase activity	4	0.226501	0.0359658	100799835. 100777122. 100798783. 100777639	1118	15	22384	5.33906	0.99998	0.279208	0.259332
Annotation Cluster 48	Enrichment Score: 1.0745614474460308
INTERPRO	IPR000742:Epidermal growth factor-like domain	7	0.396376	0.0109954	106795446. 100790436. 100784287. 100784078. 100782811. 100781051. 100779807	1503	42	33224	3.68419	0.999941	0.0948626	0.0848374
Annotation Cluster 49	Enrichment Score: 1.0569419503897641
INTERPRO	IPR000109:Proton-dependent oligopeptide transporter family	10	0.566251	0.0483972	100793860. 100819392. 100807382. 100801999. 100790795. 100777732. 100813789. 100789664. 100811610. 100816561	1503	105	33224	2.10525	1	0.287767	0.257355
Annotation Cluster 50	Enrichment Score: 1.0314160175159894
UP_KEYWORDS	Plant defense	21	1.18913	0.00396095	100805346. 100101844. 100527097. 100793122. 100776878. 100799733. 100527073. 100791036. 100306363. 100802182. 100789563. 100527201. 102667222. 100780033. 100780593. 100784366. 100810115. 100814688. 100500525. 100775372. 100793054	1553	237	35521	2.02668	0.430827	0.0296029	0.0254335
Annotation Cluster 51	Enrichment Score: 0.9446420525832091
INTERPRO	IPR001155:NADH:flavin oxidoreductase/NADH oxidase. N-terminal	4	0.226501	0.014927	100816003. 100810271. 100796758. 100797662	1503	12	33224	7.36837	0.999998	0.119416	0.106796
Annotation Cluster 52	Enrichment Score: 0.8918691390114265
GOTERM_BP_DIRECT	GO:0016114~terpenoid biosynthetic process	4	0.226501	0.0264078	100799481. 100798930. 100814637. 100801743	718	15	16194	6.01448	0.999329	0.217664	0.199258
Annotation Cluster 53	Enrichment Score: 0.5037499224465964
INTERPRO	IPR025886:Phloem protein 2-like	5	0.283126	0.0401734	100794576. 100794980. 100801852. 100809502. 100795383	1503	29	33224	3.81123	1	0.254335	0.227457
48 Hours after Inoculation (48 HAI)
Annotation Cluster 1	Enrichment Score: 9.991270587527126
UP_KEYWORDS	Iron	98	6.41361	4.98538e-24	100794125. 100794128. 100775843. 100820340. 100808297. 100809268. 100805464. 100780243. 100789739. 100779366. 100818538. 100777224. 100799894. 100792063. 100781617. 100778273. 100802882. 100792351. 100797528. 100797803. 100796311. 100783085. 100788012. 100789342. 100808223. 100775837. 100812163. 100801959. 100784455. 100807819. 100811993. 100783009. 547694. 100781909. 100799715. 100791791. 100805…	1387	781	35521	3.21354	6.97953e-22	3.48976e-22	2.89152e-22
UP_KEYWORDS	Oxidoreductase	116	7.59162	9.29523e-21	100794125. 100794128. 100775843. 100500036. 100820340. 100808297. 100809268. 100805464. 100780243. 100789739. 100779366. 100784449. 100818538. 100777224. 100799894. 100792063. 100781617. 100778273. 100802882. 100792351. 100797528. 100797803. 100796311. 100783085. 100101901. 100788012. 100789342. 100808223. 100775837. 100800186. 100812163. 100801959. 100788658. 100784455. 100807819. 100811993. 100…	1387	1141	35521	2.60364	1.30133e-18	4.33778e-19	3.59416e-19
UP_KEYWORDS	Heme	63	4.12304	8.92454e-17	100794128. 100775843. 100820340. 100789410. 100808297. 100806595. 100794607. 100780243. 100779366. 100783430. 100818538. 100799894. 100818176. 100812478. 100803409. 100799691. 100781617. 100790480. 102665908. 100802882. 100792351. 100796311. 100797803. 100783085. 100789386. 100804462. 100808223. 100786791. 100775837. 100812163. 100801959. 100812082. 100807819. 100813216. 100037459. 100811432. 100…	1387	477	35521	3.38245	1.55431e-14	3.12359e-15	2.58812e-15
GOTERM_MF_DIRECT	GO:0020037~heme binding	66	4.31937	4.03286e-14	100794128. 100775843. 100820340. 100789410. 100808297. 100806595. 100794607. 100780243. 100779366. 100783430. 100818538. 100799894. 100818176. 100812478. 100803409. 100817200. 100799691. 100781617. 100790480. 102665908. 100802882. 100792351. 100796311. 100797803. 100783085. 100789386. 100804462. 100808223. 100786791. 100775837. 100812163. 100801959. 100812082. 100807819. 100813216. 100037459. 100…	951	542	22384	2.86617	1.205e-11	1.20582e-11	1.14936e-11
UP_KEYWORDS	Metal-binding	147	9.62042	3.49781e-13	100794125. 100794128. 100775843. 100794248. 100790960. 100820340. 100789730. 100807483. 100808297. 100809268. 100805464. 100780243. 100789739. 100779366. 100818538. 100786104. 100777224. 100799894. 100819340. 100792063. 100781617. 100780649. 100778273. 100802882. 100792351. 100797528. 100797803. 100796311. 100802763. 100805195. 100783085. 100803171. 100527249. 100808585. 100794814. 100788012. 100…	1387	2015	35521	1.86832	4.89764e-11	8.16155e-12	6.76242e-12
INTERPRO	IPR002401:Cytochrome P450. E-class. group I	40	2.6178	2.63115e-11	100781909. 100799715. 100805689. 100808915. 100775843. 100798269. 100798546. 100810679. 100789410. 100808297. 100789430. 100806730. 100790507. 100794607. 100780243. 100816377. 100779366. 100779588. 100783430. 100817669. 100803409. 100814157. 100790480. 100781617. 100802882. 100797803. 100792017. 100783085. 100789386. 100804462. 100785284. 100808223. 100801959. 100808690. 100807819. 100813216. 100…	1312	290	33224	3.49285	2.44171e-08	9.33803e-09	8.85503e-09
INTERPRO	IPR017972:Cytochrome P450. conserved site	39	2.55236	3.22519e-11	100781909. 100799715. 100805689. 100808915. 100775843. 100798269. 100798546. 100810679. 100789410. 100808297. 100789430. 100806730. 100790507. 100794607. 100780243. 100816377. 100779366. 100779588. 100783430. 100803409. 100814157. 100790480. 100781617. 100802882. 100797803. 100792017. 100783085. 100789386. 100804462. 100785284. 100808223. 100801959. 100808690. 100807819. 100813216. 100037459. 100…	1312	279	33224	3.5398	2.99297e-08	9.33803e-09	8.85503e-09
UP_KEYWORDS	Monooxygenase	40	2.6178	1.45962e-10	100781909. 100799715. 100805689. 100808915. 100775843. 100798269. 100798546. 100810679. 100789410. 100808297. 100789430. 100806730. 100790507. 100794607. 100780243. 100816377. 100779366. 100779588. 100783430. 100803409. 100814157. 100790480. 100781617. 100802882. 100797803. 100792017. 100783085. 100786530. 100789386. 100804462. 100785284. 100808223. 100801959. 100808690. 100807819. 100813216. 100…	1387	310	35521	3.30451	2.04347e-08	2.91924e-09	2.4188e-09
INTERPRO	IPR001128:Cytochrome P450	40	2.6178	1.98788e-10	100781909. 100799715. 100805689. 100808915. 100775843. 100798269. 100798546. 100810679. 100789410. 100808297. 100789430. 100806730. 100790507. 100794607. 100780243. 100816377. 100779366. 100779588. 100783430. 100817669. 100803409. 100814157. 100790480. 100781617. 100802882. 100797803. 100792017. 100783085. 100789386. 100804462. 100785284. 100808223. 100801959. 100808690. 100807819. 100813216. 100…	1312	310	33224	3.26751	1.84475e-07	3.07459e-08	2.91556e-08
GOTERM_MF_DIRECT	GO:0005506~iron ion binding	45	2.94503	2.89968e-08	100781909. 100799715. 100805689. 100808915. 100775843. 100798269. 547758. 100798546. 100802778. 100810679. 100801743. 100789410. 100808297. 100789430. 100806730. 100790507. 100794607. 100780243. 100816377. 100779366. 100779588. 100783430. 100817669. 100803409. 100793153. 100814157. 100790480. 100781617. 100778273. 100802882. 100797803. 100792017. 100783085. 100789386. 100804462. 100785284. 100808…	951	417	22384	2.54	8.67e-06	4.33502e-06	4.13204e-06
GOTERM_MF_DIRECT	GO:0004497~monooxygenase activity	24	1.57068	6.23122e-06	100799715. 100802882. 100805689. 100797803. 100775843. 100790266. 100808968. 100798546. 100810679. 100786530. 100808297. 100789386. 100789430. 100785284. 100806730. 100794607. 100780243. 100816377. 100801959. 100783430. 100808690. 100804509. 100803409. 100815776	951	190	22384	2.97314	0.0018614	0.000310522	0.000295983
GOTERM_BP_DIRECT	GO:0044550~secondary metabolite biosynthetic process	21	1.37435	8.48123e-06	100781909. 100808915. 100798269. 100808968. 100792017. 100798546. 100783085. 100789410. 100789386. 100804462. 100790507. 100808223. 100779366. 100779588. 100813216. 100037459. 100807819. 100811993. 100814157. 100781617. 100790480	634	167	16194	3.21194	0.00234655	0.000698071	0.000660132
GOTERM_MF_DIRECT	GO:0016709~oxidoreductase activity. acting on paired donors. with incorporation or reduction of molecular oxygen. NAD(P)H as one donor. and incorporation of one atom of oxygen	21	1.37435	1.53225e-05	100781909. 100808915. 100798269. 100792017. 100798546. 100783085. 100789410. 100789386. 100804462. 100790507. 100808223. 100779366. 100779588. 100783430. 100813216. 100037459. 100807819. 100811993. 100814157. 100781617. 100790480	951	160	22384	3.08927	0.00457099	0.00065449	0.000623845
GOTERM_MF_DIRECT	GO:0046872~metal ion binding	91	5.9555	4.55782e-05	100776617. 100794125. 100805941. 100527151. 100794128. 100794248. 100807726. 100790960. 100777788. 100820340. 100789730. 100807483. 100808253. 100796909. 100806595. 100306444. 100809268. 100805464. 100782741. 100789739. 100818219. 100818538. 100777224. 100799894. 100818176. 100811820. 100814810. 100812478. 100500316. 100792063. 100799691. 100780649. 102665908. 100792351. 100802289. 100796311. 100…	951	1395	22384	1.53541	0.0135358	0.00151421	0.00144331
GOTERM_MF_DIRECT	GO:0016705~oxidoreductase activity. acting on paired donors. with incorporation or reduction of molecular oxygen	22	1.43979	7.09112e-05	100799715. 100802882. 100805689. 100797803. 100775843. 100798546. 100810679. 100808297. 100789386. 100789430. 100785284. 100806730. 100794607. 100780243. 100816377. 100801959. 100783430. 100817669. 100808690. 100804509. 100803409. 100815776	951	192	22384	2.69699	0.02098	0.00212024	0.00202097
GOTERM_CC_DIRECT	GO:0016020~membrane	38	2.48691	0.00126533	100807943. 100781909. 100797957. 100808915. 100798269. 100808718. 100798546. 100789410. 100786241. 100790507. 100779366. 100779588. 100783430. 100798783. 100798322. 100817242. 100810076. 100811044. 100814157. 100790480. 100781617. 100801073. 100792017. 100791522. 100816848. 100783085. 100789386. 100804462. 100808223. 100777639. 100800186. 100807819. 100813216. 100037459. 100812523. 100811993. 100…	714	574	18761	1.73952	0.0859733	0.0112298	0.0101227
Annotation Cluster 2	Enrichment Score: 8.666129637693988
INTERPRO	IPR027443:Isopenicillin N synthase-like	32	2.09424	4.02501e-11	100791791. 100807427. 100794125. 100776755. 100807726. 100777788. 100787893. 100796909. 100805464. 100809268. 100787979. 100782741. 100789739. 100777224. 102667868. 100814810. 100817683. 100792063. 100797528. 100819184. 100788874. 100789025. 100789342. 100788012. 100806026. 100817159. 100815890. 100778488. 100784455. 100818482. 100796690. 100783009	1312	195	33224	4.1556	3.73521e-08	9.33803e-09	8.85503e-09
INTERPRO	IPR026992:Non-haem dioxygenase N-terminal domain	31	2.0288	5.72044e-11	100791791. 100807427. 100794125. 100776755. 100807726. 100777788. 100787893. 100796909. 100805464. 100809268. 100787979. 100782741. 100789739. 100777224. 102667868. 100814810. 100817683. 100792063. 100797528. 100819184. 100788874. 100789025. 100788012. 100806026. 100817159. 100815890. 100778488. 100784455. 100818482. 100796690. 100783009	1312	186	33224	4.22053	5.30856e-08	1.06171e-08	1.0068e-08
INTERPRO	IPR005123:Oxoglutarate/iron-dependent dioxygenase	31	2.0288	8.41937e-09	100791791. 100807427. 100794125. 100776755. 100807726. 100777788. 100787893. 100796909. 100805464. 100809268. 100787979. 100782741. 100789739. 100777224. 102667868. 100814810. 100817683. 100792063. 100797528. 100819184. 100788874. 100789342. 100788012. 100806026. 100817159. 100815890. 100778488. 100784455. 100818482. 100796690. 100783009	1312	228	33224	3.44306	7.81314e-06	1.11617e-06	1.05843e-06
GOTERM_MF_DIRECT	GO:0051213~dioxygenase activity	19	1.24346	1.11688e-06	100791791. 100794125. 100788874. 100777788. 100787893. 100788012. 100789342. 100809268. 100805464. 100817159. 100787979. 100782741. 100815890. 100778488. 100784455. 102667868. 100818482. 100817683. 100792063	951	112	22384	3.99294	0.000333891	8.34866e-05	7.95776e-05
Annotation Cluster 3	Enrichment Score: 7.88892287799544
GOTERM_CC_DIRECT	GO:0005576~extracellular region	61	3.99215	1.18653e-17	100794128. 100820340. 100806595. 100793958. 100777265. 100818538. 100777663. 100788721. 100799894. 100799179. 100818176. 100798322. 100812478. 100799691. 102665908. 100792351. 100796311. 547647. 100816529. 100816848. 100527249. 100779716. 100786791. 100775837. 100812163. 100785900. 100812082. 100778424. 100811432. 547499. 100796446. 100803027. 100813628. 100527778. 106794095. 100306346. 100786161…	714	449	18761	3.56978	8.42439e-16	8.42439e-16	7.59382e-16
UP_KEYWORDS	Secreted	62	4.05759	1.31123e-15	100789492. 100794128. 100812879. 100820340. 100806595. 100779122. 100305879. 100818538. 100778993. 100788721. 100799894. 100814779. 100818176. 100798322. 100812478. 100799691. 100786906. 100817686. 102665908. 100792351. 100796311. 100793686. 100816529. 100816848. 100527249. 100499905. 100779716. 100805352. 100786791. 100775837. 100812163. 100812082. 100808391. 100811432. 547499. 100811671. 100776…	1387	488	35521	3.25372	1.86517e-13	3.67146e-14	3.04206e-14
KEGG_PATHWAY	gmx00940:Phenylpropanoid biosynthesis	37	2.42147	2.79246e-10	100812639. 100794128. 100787872. 100820340. 100806595. 100786161. 100809071. 100784449. 100783430. 100818538. 100820528. 100779642. 100803190. 100799894. 100818176. 100799731. 100812478. 100779140. 100799691. 100781958. 102665908. 100792351. 100796311. 100790279. 100802888. 100778626. 100802780. 100786791. 100775837. 100812163. 100799162. 100812082. 100812820. 100803637. 547930. 100811432. 547499	299	318	8552	3.32791	2.73661e-08	1.3683e-08	1.25661e-08
UP_KEYWORDS	Peroxidase	26	1.70157	7.62867e-09	100794128. 100500036. 100820340. 100806595. 100786161. 100818538. 100799894. 100818176. 100812478. 100799691. 102665908. 100792351. 100527283. 100796311. 102659700. 100790279. 100306570. 100786791. 100775837. 100812163. 100799162. 100812082. 100812820. 100803637. 100811432. 547499	1387	166	35521	4.0112	1.06801e-06	1.18668e-07	9.83251e-08
GOTERM_BP_DIRECT	GO:0006979~response to oxidative stress	27	1.76702	2.0927e-08	100794128. 100500036. 100820340. 100806595. 100786161. 100818538. 100799894. 100818176. 100812478. 100799691. 100817200. 102665908. 100792351. 100527283. 100796311. 102659700. 100790279. 100306570. 100786791. 100775837. 100812163. 100799162. 100812082. 100812820. 100803637. 100811432. 547499	634	188	16194	3.66835	5.79676e-06	5.77585e-06	5.46195e-06
UP_KEYWORDS	Calcium	31	2.0288	3.49561e-08	100794128. 100803229. 100820340. 100806472. 100807483. 100808253. 100806595. 100786161. 100786241. 100818538. 100799894. 100818176. 100812478. 100799691. 102665908. 100792351. 100796311. 100799106. 100790279. 100794814. 100786791. 100775837. 100812163. 100810380. 100799162. 100812082. 100812820. 100803637. 100781845. 100811432. 547499	1387	245	35521	3.24044	4.89384e-06	4.89385e-07	4.05491e-07
UP_KEYWORDS	Disulfide bond	35	2.29058	2.49182e-07	106795446. 100797957. 100794128. 100801369. 100820340. 100789730. 100785397. 100806595. 100786161. 100818538. 100799894. 100818176. 100812478. 100799691. 100812330. 102665908. 100792351. 100802289. 100802763. 100796311. 100805955. 100790279. 100803171. 100786791. 100775837. 100812163. 100799162. 548085. 100812082. 100527091. 100812820. 100803637. 100798112. 100811432. 547499	1387	327	35521	2.74113	3.48848e-05	2.90712e-06	2.40876e-06
INTERPRO	IPR000823:Plant peroxidase	22	1.43979	3.5171e-07	100792351. 100796311. 100794128. 100790279. 100820340. 100806595. 100786161. 100786791. 100775837. 100812163. 100799162. 100818538. 100812082. 100799894. 100812820. 100803637. 100811432. 100818176. 547499. 100812478. 100799691. 102665908	1312	147	33224	3.78986	0.000326334	4.07984e-05	3.86881e-05
INTERPRO	IPR010255:Haem peroxidase	23	1.50524	4.09772e-07	100792351. 100796311. 100794128. 100790279. 100820340. 100806595. 100786161. 100786791. 100775837. 100812163. 100799162. 100818538. 100812082. 100799894. 100812820. 100803637. 100811432. 100818176. 547499. 100812478. 100799691. 100817200. 102665908	1312	161	33224	3.6176	0.000380196	4.22521e-05	4.00666e-05
UP_KEYWORDS	Hydrogen peroxide	22	1.43979	4.15822e-07	100792351. 100796311. 100794128. 100790279. 100820340. 100806595. 100786161. 100786791. 100775837. 100812163. 100799162. 100818538. 100812082. 100799894. 100812820. 100803637. 100811432. 100818176. 547499. 100812478. 100799691. 102665908	1387	150	35521	3.75613	5.82135e-05	4.15822e-06	3.44539e-06
GOTERM_BP_DIRECT	GO:0042744~hydrogen peroxide catabolic process	22	1.43979	9.29879e-07	100792351. 100796311. 100794128. 100790279. 100820340. 100806595. 100786161. 100786791. 100775837. 100812163. 100799162. 100818538. 100812082. 100799894. 100812820. 100803637. 100811432. 100818176. 547499. 100812478. 100799691. 102665908	634	158	16194	3.55656	0.000257543	0.000128323	0.000121349
INTERPRO	IPR002016:Haem peroxidase. plant/fungal/bacterial	22	1.43979	1.18306e-06	100792351. 100796311. 100794128. 100790279. 100820340. 100806595. 100786161. 100786791. 100775837. 100812163. 100799162. 100818538. 100812082. 100799894. 100812820. 100803637. 100811432. 100818176. 547499. 100812478. 100799691. 102665908	1312	158	33224	3.52601	0.00109728	0.000109788	0.000104109
INTERPRO	IPR019793:Peroxidases heam-ligand binding site	20	1.3089	2.20769e-06	100792351. 100796311. 100790279. 100820340. 100806595. 100786161. 100786791. 100775837. 100812163. 100799162. 100818538. 100812082. 100799894. 100812820. 100803637. 100811432. 547499. 100812478. 100799691. 102665908	1312	138	33224	3.67002	0.00204664	0.000170728	0.000161897
GOTERM_MF_DIRECT	GO:0004601~peroxidase activity	23	1.50524	4.40845e-06	100792351. 100796311. 100794128. 100790279. 100820340. 100806595. 100786161. 100786791. 100775837. 100812163. 100799162. 100818538. 100812082. 100799894. 100812820. 100803637. 100811432. 100818176. 547499. 100812478. 100799691. 100817200. 102665908	951	173	22384	3.12924	0.00131726	0.000263625	0.000251282
INTERPRO	IPR019794:Peroxidase. active site	17	1.11257	1.19598e-05	100792351. 100796311. 100794128. 100820340. 100786161. 100786791. 100775837. 100812163. 100799162. 100818538. 100812082. 100799894. 100812820. 100803637. 100811432. 100818176. 100812478	1312	115	33224	3.74343	0.0110374	0.000554934	0.00052623
Annotation Cluster 4	Enrichment Score: 4.8279821800507365
UP_KEYWORDS	Apoplast	22	1.43979	3.71104e-07	100789492. 100796698. 100810925. 100812879. 100500484. 100796768. 100793686. 100805352. 100499905. 100779122. 100305879. 100810393. 100778993. 100808391. 100814779. 100776165. 100811671. 100786906. 100786719. 100778482. 100817686. 100781528	1387	149	35521	3.78133	5.19532e-05	3.9965e-06	3.31139e-06
GOTERM_MF_DIRECT	GO:0004553~hydrolase activity. hydrolyzing O-glycosyl compounds	29	1.89791	1.03088e-06	100806753. 100812639. 100796768. 100791994. 100783593. 100790619. 100779122. 100816950. 100778993. 100789955. 100803190. 100799731. 100786906. 100794312. 100796698. 100776945. 100793686. 100806220. 100805352. 100499905. 100775292. 100818948. 100777533. 100811671. 100776165. 100776561. 547454. 100781528. 100778482	951	237	22384	2.8801	0.000308184	8.34866e-05	7.95776e-05
GOTERM_CC_DIRECT	GO:0005618~cell wall	34	2.22513	1.95973e-06	100796768. 100800413. 100794807. 100779122. 100778993. 100788721. 100796041. 100807908. 100780789. 100798322. 100795474. 100786906. 100776969. 100796698. 100810329. 100808802. 100796895. 100793686. 100791522. 100816848. 100816529. 102666380. 100779716. 100805352. 100499905. 100527781. 100793904. 100811152. 100813592. 100811671. 100776165. 100783428. 100781528. 100778482	714	353	18761	2.53082	0.000139131	4.63802e-05	4.18075e-05
UP_KEYWORDS	Cell wall	15	0.981675	3.26334e-06	100796698. 100796768. 100793686. 100816529. 100805352. 100499905. 100793904. 100779122. 100778993. 100776165. 100811671. 100783428. 100786906. 100778482. 100781528	1387	82	35521	4.68475	0.000456764	3.04579e-05	2.52365e-05
INTERPRO	IPR016455:Xyloglucan endotransglucosylase/hydrolase	12	0.78534	8.38806e-06	100779122. 100796698. 100778993. 100796768. 100793686. 100776165. 100811671. 100805352. 100499905. 100786906. 100778482. 100781528	1312	55	33224	5.52506	0.00775393	0.000486507	0.000461343
PIR_SUPERFAMILY	PIRSF005604:xyloglucan endotransglucosylase/hydrolase	12	0.78534	8.87041e-06	100779122. 100796698. 100778993. 100796768. 100793686. 100776165. 100811671. 100805352. 100499905. 100786906. 100778482. 100781528	87	55	2072	5.19624	0.000416824	0.000416909	0.000416909
INTERPRO	IPR010713:Xyloglucan endo-transglycosylase. C-terminal	12	0.78534	1.00683e-05	100779122. 100796698. 100778993. 100796768. 100793686. 100776165. 100811671. 100805352. 100499905. 100786906. 100778482. 100781528	1312	56	33224	5.42639	0.00929989	0.000511581	0.00048512
UP_KEYWORDS	Cell wall biogenesis/degradation	25	1.63613	1.04497e-05	100796446. 100803027. 100796768. 100779122. 100778993. 100817309. 100812678. 100786906. 100806786. 100796698. 100801372. 732602. 100793686. 100816529. 100805352. 100499905. 100795709. 100527420. 100793904. 100785985. 100811671. 100776165. 100783428. 100781528. 100778482	1387	227	35521	2.82048	0.0014619	9.14349e-05	7.57603e-05
INTERPRO	IPR000757:Glycoside hydrolase. family 16	12	0.78534	1.43236e-05	100779122. 100796698. 100778993. 100796768. 100793686. 100776165. 100811671. 100805352. 100499905. 100786906. 100778482. 100781528	1312	58	33224	5.23928	0.0132045	0.000632968	0.000600228
GOTERM_BP_DIRECT	GO:0042546~cell wall biogenesis	12	0.78534	1.51096e-05	100779122. 100796698. 100778993. 100796768. 100793686. 100776165. 100811671. 100805352. 100499905. 100786906. 100778482. 100781528	634	59	16194	5.1951	0.00417663	0.000786493	0.000743749
GOTERM_MF_DIRECT	GO:0016762~xyloglucan:xyloglucosyl transferase activity	12	0.78534	1.95954e-05	100779122. 100796698. 100778993. 100796768. 100793686. 100776165. 100811671. 100805352. 100499905. 100786906. 100778482. 100781528	951	56	22384	5.04371	0.00584195	0.000732378	0.000698086
GOTERM_BP_DIRECT	GO:0010411~xyloglucan metabolic process	12	0.78534	3.36254e-05	100779122. 100796698. 100778993. 100796768. 100793686. 100776165. 100811671. 100805352. 100499905. 100786906. 100778482. 100781528	634	64	16194	4.78924	0.00927115	0.00116008	0.00109703
GOTERM_CC_DIRECT	GO:0048046~apoplast	15	0.981675	5.92284e-05	100796698. 100812879. 100796768. 100793686. 100805352. 100499905. 100779122. 100778993. 100814779. 100776165. 100811671. 100786906. 100786719. 100778482. 100781528	714	108	18761	3.64943	0.00419651	0.000798014	0.000719336
GOTERM_BP_DIRECT	GO:0071555~cell wall organization	22	1.43979	0.000162181	100791571. 100796446. 100806786. 100796698. 100801372. 732602. 100803027. 100796768. 100793686. 100805352. 100499905. 100795709. 100527420. 100779122. 100785985. 100817309. 100812678. 100776165. 100811671. 100786906. 100778482. 100781528	634	221	16194	2.5427	0.0439334	0.00497354	0.00470324
INTERPRO	IPR008263:Glycoside hydrolase. family 16. active site	6	0.39267	0.0145007	100779122. 100793686. 100811671. 100805352. 100499905. 100778482	1312	37	33224	4.10646	0.999999	0.174761	0.165722
Annotation Cluster 5	Enrichment Score: 4.737322487089042
INTERPRO	IPR018244:Allergen V5/Tpx-1-related. conserved site	8	0.52356	2.01287e-06	100306470. 100527778. 106794095. 100306346. 100499927. 100793958. 100784507. 100808840	1312	17	33224	11.9168	0.0018662	0.000169813	0.000161029
SMART	SM00198:SCP	8	0.52356	2.13517e-06	100306470. 100527778. 106794095. 100306346. 100499927. 100793958. 100784507. 100808840	488	18	13062	11.8962	0.000277533	0.000138786	0.000131313
INTERPRO	IPR001283:Allergen V5/Tpx-1-related	8	0.52356	3.18127e-06	100306470. 100527778. 106794095. 100306346. 100499927. 100793958. 100784507. 100808840	1312	18	33224	11.2547	0.00294787	0.000210873	0.000199966
INTERPRO	IPR014044:CAP domain	8	0.52356	1.04742e-05	100306470. 100527778. 106794095. 100306346. 100499927. 100793958. 100784507. 100808840	1312	21	33224	9.64692	0.00967301	0.000511581	0.00048512
INTERPRO	IPR002413:Ves allergen	3	0.196335	0.0143688	100306470. 100306346. 100784507	1312	5	33224	15.1939	0.999999	0.174761	0.165722
Annotation Cluster 6	Enrichment Score: 3.8909205190348195
SMART	SM00452:STI	10	0.65445	8.28643e-05	100776726. 100777708. 100305549. 100800889. 100811731. 100306134. 100306662. 100305754. 100527288. 100500648	488	50	13062	5.35328	0.010715	0.00345685	0.00327071
INTERPRO	IPR002160:Proteinase inhibitor I3. Kunitz legume	10	0.65445	0.000131235	100776726. 100777708. 100305549. 100800889. 100811731. 100306134. 100306662. 100305754. 100527288. 100500648	1312	50	33224	5.06463	0.114669	0.00434949	0.00412452
INTERPRO	IPR011065:Kunitz inhibitor ST1-like	10	0.65445	0.000131235	100776726. 100777708. 100305549. 100800889. 100811731. 100306134. 100306662. 100305754. 100527288. 100500648	1312	50	33224	5.06463	0.114669	0.00434949	0.00412452
GOTERM_MF_DIRECT	GO:0004866~endopeptidase inhibitor activity	10	0.65445	0.000191361	100776726. 100777708. 100305549. 100800889. 100811731. 100306134. 100306662. 100305754. 100527288. 100500648	951	49	22384	4.80354	0.055616	0.00476808	0.00454483
Annotation Cluster 7	Enrichment Score: 3.7894898011730462
GOTERM_BP_DIRECT	GO:0005975~carbohydrate metabolic process	39	2.55236	2.08972e-05	100796446. 100806533. 100806753. 100804477. 100812639. 100803027. 100792369. 100791994. 100783593. 100785397. 100790619. 100816950. 100781197. 100820528. 100777663. 100803190. 100817309. 100799179. 100819164. 100799731. 100814897. 100795474. 100781958. 100812330. 100794312. 100801372. 100796895. 100776945. 732602. 100527041. 100805195. 100806220. 100775292. 100785900. 100818948. 100777533. 100527…	634	472	16194	2.11051	0.00577185	0.000823945	0.000779165
INTERPRO	IPR017853:Glycoside hydrolase. superfamily	29	1.89791	0.000255827	100804477. 100812639. 100818063. 100791994. 100783593. 100790619. 100816950. 100787734. 100820528. 100779642. 100777663. 100803190. 100786744. 100799179. 100819164. 100815922. 100799731. 100795474. 100781958. 100812330. 100794312. 100796895. 100776945. 100527041. 100775292. 100785900. 100818948. 100777533. 547454	1312	343	33224	2.14103	0.211354	0.00791357	0.00750425
INTERPRO	IPR013781:Glycoside hydrolase. catalytic domain	24	1.57068	0.000800751	100806533. 100794312. 100804477. 100776945. 100812639. 100796895. 100527041. 100818063. 100791994. 100783593. 100790619. 100775292. 100785900. 100820528. 100777663. 100803190. 100818948. 100777533. 100799179. 100819164. 100799731. 100795474. 547454. 100781958	1312	280	33224	2.17056	0.524503	0.0218558	0.0207253
Annotation Cluster 8	Enrichment Score: 3.709830958110398
INTERPRO	IPR013320:Concanavalin A-like lectin/glucanase. subgroup	90	5.89005	6.78089e-15	100807767. 102662509. 100806357. 100806753. 100305390. 106795446. 100796868. 100793711. 100305394. 100813768. 100811702. 100795732. 100786462. 100789695. 100785174. 100804650. 100779122. 100784920. 100787359. 100778993. 100813645. 100781932. 100811148. 100786906. 100797327. 100775318. 100793686. 100802403. 100790454. 100809353. 100305441. 106794186. 100801993. 100808940. 100499905. 100805352. 100…	1312	918	33224	2.48266	6.28475e-12	6.29267e-12	5.96719e-12
SMART	SM00220:S_TKc	90	5.89005	3.6125e-07	102662509. 100806357. 106795446. 100793996. 100796868. 100804898. 100798963. 100305394. 100793873. 100813768. 100811702. 100305430. 100789695. 100785174. 100804650. 100784920. 100787359. 100785212. 100783079. 100785773. 100810256. 100811148. 100784406. 100802487. 100790133. 100802403. 100790454. 100794698. 100809353. 106794186. 100801993. 100808940. 100816047. 100815871. 100815397. 100813693. 100…	488	1411	13062	1.70728	4.69615e-05	4.69626e-05	4.44338e-05
INTERPRO	IPR000719:Protein kinase. catalytic domain	113	7.39529	2.64664e-06	100807767. 100809704. 100305390. 106795446. 100804898. 100798963. 100305394. 100813768. 100795732. 100305395. 100786462. 100305430. 100789695. 100804650. 100785773. 100783079. 100810256. 100813645. 100775318. 100802487. 100802403. 100790454. 100305441. 106794186. 100820178. 100815397. 100817975. 100778268. 100788416. 100782039. 100810262. 547573. 100817213. 100803026. 100790585. 100805724. 100808…	1312	1829	33224	1.56453	0.00245307	0.000188929	0.000179157
INTERPRO	IPR008271:Serine/threonine-protein kinase. active site	92	6.02094	5.09698e-06	102662509. 100806357. 100305390. 106795446. 100793996. 100796868. 100804898. 100798963. 100305394. 100793873. 100813768. 100811702. 100305430. 100789695. 100785174. 100804650. 100784920. 100787359. 100785212. 100783079. 100785773. 100810256. 100811148. 100784406. 100775318. 100802487. 100790133. 100802403. 100790454. 100794698. 100809353. 100305441. 106794186. 100801993. 100808940. 100816047. 100…	1312	1428	33224	1.63146	0.00471884	0.000315333	0.000299023
INTERPRO	IPR011009:Protein kinase-like domain	114	7.46073	9.91544e-06	100807767. 100809704. 100305390. 106795446. 100804898. 100798963. 100305394. 100813768. 100795732. 100305395. 100786462. 100305430. 100789695. 100804650. 100785773. 100783079. 100810256. 100813645. 100775318. 100802487. 100802403. 100790454. 100305441. 106794186. 100820178. 100815397. 100817975. 100778268. 100788416. 100782039. 100810262. 547573. 100817213. 100803026. 100790585. 100805724. 100808…	1312	1903	33224	1.51699	0.00915937	0.000511581	0.00048512
INTERPRO	IPR017441:Protein kinase. ATP binding site	79	5.17016	2.17158e-05	102662509. 100806357. 100305390. 106795446. 100796868. 100804898. 100798963. 100305394. 100793873. 100813768. 100811702. 100795732. 100789695. 100785174. 100804650. 100787359. 100783079. 100810256. 100813645. 100781932. 100784406. 100775318. 100790133. 100802403. 100790454. 100794698. 100305441. 106794186. 100808940. 100820178. 100816047. 100815871. 100815397. 100789704. 100778268. 100788416. 100…	1312	1220	33224	1.63978	0.0199507	0.00091601	0.00086863
INTERPRO	IPR001245:Serine-threonine/tyrosine-protein kinase catalytic domain	49	3.20681	4.6949e-05	100807767. 100809704. 100305390. 100305394. 100305395. 100305430. 100789695. 100804650. 100784920. 100785212. 100811148. 100775318. 100790454. 100809353. 100305441. 106794186. 100801993. 100820178. 100815871. 100815397. 100817898. 100788416. 100793495. 100801161. 100790585. 100805724. 100808319. 100793137. 100786000. 100817509. 100778537. 100305452. 100789354. 100777163. 100779102. 100788987. 102…	1312	664	33224	1.86873	0.0426342	0.00174275	0.0016526
GOTERM_MF_DIRECT	GO:0004672~protein kinase activity	64	4.18848	0.000179258	100807767. 100809704. 100793996. 100796868. 100804898. 100305394. 100811702. 100795732. 100305395. 100786462. 100305430. 100804650. 100784920. 100787359. 100810256. 100813645. 100781932. 100784406. 100797327. 100775318. 100802403. 106794186. 100820178. 100816047. 100817898. 100778268. 100810262. 100817213. 100794861. 100801161. 100790585. 100805724. 100808319. 100793137. 100786000. 100778537. 100…	951	931	22384	1.61803	0.0521917	0.00476808	0.00454483
UP_KEYWORDS	Transferase	100	6.5445	0.00356648	100794122. 100305390. 100798963. 100305394. 100813768. 100794248. 100305395. 100305430. 100779122. 100810256. 547587. 547586. 547982. 100786906. 106794104. 100802487. 100793686. 100790454. 100305441. 100800222. 100499905. 100805352. 100815397. 100817975. 100788658. 547573. 100794543. 100786000. 100170650. 100779102. 100782320. 102669920. 100787855. 100816053. 100812259. 100796698. 100806786. 1007…	1387	1932	35521	1.32557	0.393591	0.0253405	0.0209964
GOTERM_MF_DIRECT	GO:0004674~protein serine/threonine kinase activity	49	3.20681	0.0300781	102662509. 100806357. 100305390. 106795446. 100798963. 100793873. 100813768. 100789695. 100785174. 100787359. 100785212. 100785773. 100811148. 100802487. 100790133. 100790454. 100794698. 100809353. 100305441. 100801993. 100808940. 100815871. 100815397. 100813693. 100817975. 100817898. 100800825. 100789704. 100788416. 100782039. 100793495. 100790585. 100786000. 100817509. 100794703. 100789354. 100…	951	856	22384	1.34735	0.999892	0.310115	0.295595
Annotation Cluster 9	Enrichment Score: 3.3263923197426886
GOTERM_BP_DIRECT	GO:0045490~pectin catabolic process	18	1.17801	1.0117e-05	100776969. 100808802. 100810329. 100799106. 100803229. 100816529. 100800413. 102666380. 100794814. 100807483. 100808253. 100793904. 100810380. 100811152. 100813592. 100807908. 100781845. 100783428	634	128	16194	3.59193	0.00279849	0.000698071	0.000660132
UP_KEYWORDS	Lyase	18	1.17801	0.000402662	100799106. 100791696. 100803229. 100787872. 100794814. 100789036. 100807483. 100808253. 100306378. 100810380. 100781791. 100782859. 100781845. 547489. 100813423. 100812201. 547682. 547671	1387	171	35521	2.69578	0.0548239	0.00331604	0.00274758
SMART	SM00656:Amb_all	7	0.458115	0.000720908	100810380. 100799106. 100803229. 100781845. 100794814. 100807483. 100808253	488	30	13062	6.24549	0.0894913	0.0187436	0.0177343
KEGG_PATHWAY	gmx00040:Pentose and glucuronate interconversions	16	1.04712	0.000749876	100810329. 100803027. 100799106. 100802722. 100803229. 100800413. 100794814. 100807483. 100808253. 100793904. 100810380. 100781197. 100813592. 100807908. 100781845. 100783428	299	168	8552	2.724	0.0708782	0.018372	0.0168722
INTERPRO	IPR018082:AmbAllergen	7	0.458115	0.00117655	100810380. 100799106. 100803229. 100781845. 100794814. 100807483. 100808253	1312	31	33224	5.71814	0.664618	0.0263154	0.0249543
INTERPRO	IPR002022:Pectate lyase/Amb allergen	7	0.458115	0.00117655	100810380. 100799106. 100803229. 100781845. 100794814. 100807483. 100808253	1312	31	33224	5.71814	0.664618	0.0263154	0.0249543
GOTERM_MF_DIRECT	GO:0030570~pectate lyase activity	7	0.458115	0.00170283	100810380. 100799106. 100803229. 100781845. 100794814. 100807483. 100808253	951	31	22384	5.31488	0.399252	0.0339431	0.0323537
Annotation Cluster 10	Enrichment Score: 2.9513827670947554
GOTERM_BP_DIRECT	GO:0045490~pectin catabolic process	18	1.17801	1.0117e-05	100776969. 100808802. 100810329. 100799106. 100803229. 100816529. 100800413. 102666380. 100794814. 100807483. 100808253. 100793904. 100810380. 100811152. 100813592. 100807908. 100781845. 100783428	634	128	16194	3.59193	0.00279849	0.000698071	0.000660132
INTERPRO	IPR011050:Pectin lyase fold/virulence factor	23	1.50524	2.81174e-05	100776969. 100796446. 100808802. 100810329. 100801372. 732602. 100803027. 100799106. 100803229. 100816529. 100800413. 102666380. 100794814. 100807483. 100808253. 100793904. 100810380. 100811152. 100813592. 100817309. 100807908. 100781845. 100783428	1312	208	33224	2.80016	0.0257558	0.00108721	0.00103097
INTERPRO	IPR012334:Pectin lyase fold	23	1.50524	2.81174e-05	100776969. 100796446. 100808802. 100810329. 100801372. 732602. 100803027. 100799106. 100803229. 100816529. 100800413. 102666380. 100794814. 100807483. 100808253. 100793904. 100810380. 100811152. 100813592. 100817309. 100807908. 100781845. 100783428	1312	208	33224	2.80016	0.0257558	0.00108721	0.00103097
GOTERM_CC_DIRECT	GO:0071944~cell periphery	11	0.719895	0.000720082	100776969. 100808802. 100810329. 100811152. 100813592. 100816529. 100800413. 102666380. 100807908. 100783428. 100793904	714	78	18761	3.70558	0.0498584	0.00730369	0.00658361
GOTERM_MF_DIRECT	GO:0046910~pectinesterase inhibitor activity	11	0.719895	0.00150648	100776969. 100808802. 100810329. 100811152. 100813592. 100816529. 100800413. 102666380. 100807908. 100783428. 100793904	951	77	22384	3.36248	0.362866	0.0339431	0.0323537
SMART	SM00856:SM00856	13	0.850785	0.00382173	100776969. 100808802. 100810329. 100816529. 100800413. 102666380. 100807870. 100527443. 100793904. 100811152. 100813592. 100807908. 100783428	488	132	13062	2.63608	0.392119	0.0682735	0.0645972
GOTERM_BP_DIRECT	GO:0042545~cell wall modification	11	0.719895	0.00459013	100776969. 100808802. 100810329. 100811152. 100813592. 100816529. 100800413. 102666380. 100807908. 100783428. 100793904	634	97	16194	2.89658	0.720399	0.0745221	0.070472
UP_KEYWORDS	Aspartyl esterase	11	0.719895	0.00460597	100776969. 100808802. 100810329. 100811152. 100813592. 100816529. 100800413. 102666380. 100807908. 100783428. 100793904	1387	97	35521	2.90422	0.476033	0.0307065	0.0254425
INTERPRO	IPR000070:Pectinesterase. catalytic	11	0.719895	0.00497347	100776969. 100808802. 100810329. 100811152. 100813592. 100816529. 100800413. 102666380. 100807908. 100783428. 100793904	1312	97	33224	2.8717	0.990215	0.08547	0.0810491
INTERPRO	IPR006501:Pectinesterase inhibitor	13	0.850785	0.00773096	100776969. 100808802. 100810329. 100816529. 100800413. 102666380. 100807870. 100527443. 100793904. 100811152. 100813592. 100807908. 100783428	1312	136	33224	2.4206	0.999255	0.121599	0.115309
GOTERM_MF_DIRECT	GO:0045330~aspartyl esterase activity	11	0.719895	0.00810893	100776969. 100808802. 100810329. 100811152. 100813592. 100816529. 100800413. 102666380. 100807908. 100783428. 100793904	951	97	22384	2.66918	0.912354	0.134698	0.128391
GOTERM_MF_DIRECT	GO:0030599~pectinesterase activity	11	0.719895	0.0175307	100776969. 100808802. 100810329. 100811152. 100813592. 100816529. 100800413. 102666380. 100807908. 100783428. 100793904	951	109	22384	2.37533	0.994949	0.238258	0.227102
Annotation Cluster 11	Enrichment Score: 2.8726841623941013
SMART	SM00774:WRKY	18	1.17801	0.000106365	100170682. 100810978. 100810459. 100170679. 100805360. 100796836. 100776906. 100780044. 100816452. 102663281. 100170747. 100798375. 732583. 100127366. 732584. 100127384. 100127396. 100792150	488	161	13062	2.99252	0.013733	0.00345685	0.00327071
INTERPRO	IPR003657:DNA-binding WRKY	18	1.17801	0.000224197	100170682. 100810978. 100810459. 100170679. 100805360. 100796836. 100776906. 100780044. 100816452. 102663281. 100170747. 100798375. 732583. 100127366. 732584. 100127384. 100127396. 100792150	1312	161	33224	2.83116	0.187856	0.00717429	0.00680321
Annotation Cluster 12	Enrichment Score: 2.7695420321603796
GOTERM_CC_DIRECT	GO:0016021~integral component of membrane	350	22.9058	6.74378e-05	100790960. 100795732. 100786462. 100804650. 100785371. 100789054. 100780243. 100785934. 100779366. 100781699. 100778950. 100794083. 100819340. 100780924. 100775318. 100797803. 100792235. 100816529. 100777732. 102663467. 100792915. 106794186. 100780491. 100801959. 100819119. 100788416. 100778268. 100785146. 100816528. 100802922. 100811993. 100799422. 100814224. 100781909. 100807106. 100805724. 100…	714	7865	18761	1.1693	0.0047768	0.000798014	0.000719336
UP_KEYWORDS	Transmembrane	363	23.7565	0.00362007	100799418. 100790960. 100795732. 100786462. 100804650. 100785371. 100789054. 100780243. 100785934. 100779366. 100811184. 100781699. 100778950. 100794083. 100819340. 100780924. 100775318. 100803334. 100797803. 100797126. 100792235. 100816529. 100777732. 102663467. 100792915. 106794186. 100780491. 100801959. 100819119. 100788416. 100778268. 100785146. 100816528. 100802922. 100811993. 100799422. 100…	1387	8195	35521	1.1344	0.39814	0.0253405	0.0209964
UP_KEYWORDS	Transmembrane helix	359	23.4948	0.0055225	100799418. 100795732. 100786462. 100804650. 100785371. 100789054. 100780243. 100785934. 100779366. 100811184. 100781699. 100778950. 100794083. 100819340. 100780924. 100775318. 100803334. 100797803. 100797126. 100792235. 100816529. 100777732. 102663467. 100792915. 106794186. 100780491. 100801959. 100819119. 100788416. 100778268. 100785146. 100816528. 100811993. 100799422. 100814224. 100781909. 100…	1387	8152	35521	1.12782	0.539431	0.0351432	0.0291186
UP_KEYWORDS	Membrane	366	23.9529	0.00619549	100799418. 100790960. 100795732. 100786462. 100804650. 100785371. 100789054. 100780243. 100785934. 100779366. 100811184. 100781699. 100778950. 100794083. 100819340. 100798322. 100780924. 100775318. 100803334. 100797803. 100797126. 100792235. 100816529. 100777732. 102663467. 100792915. 106794186. 100780491. 100801959. 100819119. 100788416. 100778268. 100785146. 100816528. 100802922. 100811993. 100…	1387	8344	35521	1.12335	0.581076	0.0377117	0.0312468
Annotation Cluster 13	Enrichment Score: 2.5831868569245775
GOTERM_BP_DIRECT	GO:0046148~pigment biosynthetic process	5	0.327225	0.000402208	100802289. 100802763. 100803171. 100801369. 100789730	634	10	16194	12.7713	0.10545	0.0111009	0.0104976
INTERPRO	IPR016213:Polyphenol oxidase	5	0.327225	0.000418659	100802289. 100802763. 100803171. 100801369. 100789730	1312	10	33224	12.6616	0.321993	0.0125328	0.0118845
PIR_SUPERFAMILY	PIRSF000290:polyphenol oxidase. plant type	5	0.327225	0.000480181	100802289. 100802763. 100803171. 100801369. 100789730	87	10	2072	11.908	0.022321	0.0112842	0.0112842
INTERPRO	IPR002227:Tyrosinase	5	0.327225	0.000926225	100802289. 100802763. 100803171. 100801369. 100789730	1312	12	33224	10.5513	0.576811	0.0232307	0.0220291
INTERPRO	IPR022739:Polyphenol oxidase. central domain	5	0.327225	0.000926225	100802289. 100802763. 100803171. 100801369. 100789730	1312	12	33224	10.5513	0.576811	0.0232307	0.0220291
INTERPRO	IPR022740:Polyphenol oxidase. C-terminal	5	0.327225	0.00129623	100802289. 100802763. 100803171. 100801369. 100789730	1312	13	33224	9.73968	0.699913	0.0273387	0.0259246
INTERPRO	IPR008922:Uncharacterised domain. di-copper centre	5	0.327225	0.00129623	100802289. 100802763. 100803171. 100801369. 100789730	1312	13	33224	9.73968	0.699913	0.0273387	0.0259246
GOTERM_MF_DIRECT	GO:0004097~catechol oxidase activity	5	0.327225	0.00169493	100802289. 100802763. 100803171. 100801369. 100789730	951	13	22384	9.05282	0.397828	0.0339431	0.0323537
UP_KEYWORDS	Copper	9	0.589005	0.0289612	100802289. 100802763. 100812879. 547647. 100814779. 100803171. 100801369. 100789730. 100786719	1387	93	35521	2.47838	0.983665	0.139813	0.115845
Annotation Cluster 14	Enrichment Score: 2.408133325666403
INTERPRO	IPR008972:Cupredoxin	17	1.11257	0.000866627	100810439. 100527575. 100807820. 100812879. 100792520. 547647. 100812416. 100781181. 100783186. 100526961. 100803580. 100806172. 100305948. 100814779. 100784808. 100799422. 100786719	1312	165	33224	2.60905	0.552724	0.022978	0.0217895
INTERPRO	IPR003245:Plastocyanin-like	11	0.719895	0.000972337	100810439. 100527575. 100807820. 100806172. 100305948. 100781181. 100783186. 100784808. 100799422. 100526961. 100803580	1312	78	33224	3.57122	0.594554	0.0237455	0.0225173
Annotation Cluster 15	Enrichment Score: 2.335394104276215
GOTERM_BP_DIRECT	GO:0009607~response to biotic stimulus	10	0.65445	0.00113515	100806566. 100527097. 100781384. 100527699. 100306363. 100810115. 100500525. 100775372. 100306656. 100500506	634	67	16194	3.81233	0.269931	0.0261085	0.0246896
INTERPRO	IPR024949:Bet v I type allergen	6	0.39267	0.00142594	100527097. 100306363. 100810115. 100500525. 100306656. 100500506	1312	22	33224	6.90632	0.733989	0.029406	0.027885
UP_KEYWORDS	Pathogenesis-related protein	8	0.52356	0.00146707	100806566. 100527097. 100781384. 100306363. 100810115. 100500525. 100775372. 100306656	1387	44	35521	4.65635	0.185793	0.0114105	0.00945443
INTERPRO	IPR000916:Bet v I domain	7	0.458115	0.00263204	100527097. 100527699. 100306363. 100810115. 100500525. 100306656. 100500506	1312	36	33224	4.92395	0.913339	0.0488506	0.0463238
Annotation Cluster 16	Enrichment Score: 2.1671559358574686
INTERPRO	IPR001611:Leucine-rich repeat	37	2.42147	0.00305459	100809704. 100793495. 100796004. 100796868. 100793996. 100798963. 100813768. 100793873. 100795732. 100793137. 100786462. 100778537. 100794428. 100803781. 100785174. 100788065. 100784920. 100785934. 100779102. 100778950. 102666977. 100797327. 100792450. 100805833. 100794698. 100799888. 100792339. 100787289. 100820277. 100804365. 100780033. 100789704. 100778268. 100781983. 100783862. 102668329. 100…	1312	560	33224	1.67314	0.941516	0.0555815	0.0527066
SMART	SM00369:LRR_TYP	24	1.57068	0.00420144	100809704. 100793495. 100805833. 100798963. 100813768. 100794698. 100799888. 100795732. 100787289. 100786462. 100794428. 100803781. 100785174. 100820277. 100784920. 100785934. 100789704. 100778950. 100778268. 100781983. 100783862. 102668329. 102666977. 100803759	488	339	13062	1.89497	0.421513	0.0682735	0.0645972
INTERPRO	IPR003591:Leucine-rich repeat. typical subtype	24	1.57068	0.00869498	100809704. 100793495. 100805833. 100798963. 100813768. 100794698. 100799888. 100795732. 100787289. 100786462. 100794428. 100803781. 100785174. 100820277. 100784920. 100785934. 100789704. 100778950. 100778268. 100781983. 100783862. 102668329. 102666977. 100803759	1312	339	33224	1.79279	0.999698	0.129232	0.122547
INTERPRO	IPR013210:Leucine-rich repeat-containing N-terminal. type 2	27	1.76702	0.0112078	100793495. 100801161. 100793996. 100798963. 100813768. 100793873. 100795732. 100786462. 100794428. 100803781. 100785174. 100785934. 100778950. 100795489. 100792450. 100805833. 100794698. 100799888. 100787289. 100808402. 100820277. 100804365. 100789704. 100781983. 102668329. 100803759. 100814585	1312	406	33224	1.68405	0.999971	0.150736	0.14294
UP_KEYWORDS	Leucine-rich repeat	31	2.0288	0.0116703	100793495. 100801161. 100793996. 100798963. 100813768. 100793873. 100795732. 100786462. 100794428. 100803781. 100785174. 100785934. 100778950. 100797327. 100795489. 100792450. 100793122. 100805833. 100794698. 100799888. 100787289. 100808402. 100820277. 100804365. 100789704. 100778268. 100781983. 102668329. 100802823. 100803759. 100814585	1387	493	35521	1.61036	0.806688	0.0680767	0.0564064
Annotation Cluster 17	Enrichment Score: 2.0560645641048225
INTERPRO	IPR025064:Domain of unknown function DUF4005	7	0.458115	0.00730565	100809448. 100797686. 100782699. 100794768. 100799284. 100813620. 100807852	1312	44	33224	4.02869	0.998891	0.11689	0.110844
SMART	SM00015:IQ	10	0.65445	0.00776669	100809448. 100797686. 100782699. 100788207. 100794768. 100801124. 100780294. 100799284. 100813620. 100807852	488	93	13062	2.87811	0.637094	0.10086	0.0954291
INTERPRO	IPR000048:IQ motif. EF-hand binding site	12	0.78534	0.011965	100809448. 100797686. 100782699. 100788207. 100794768. 100797784. 100801124. 100780294. 100799284. 100813620. 100807852. 100782825	1312	127	33224	2.39274	0.999986	0.156387	0.148298
Annotation Cluster 18	Enrichment Score: 1.997303884883774
GOTERM_BP_DIRECT	GO:0048544~recognition of pollen	11	0.719895	0.00189253	102662509. 100806357. 100817898. 102669607. 100786721. 100786000. 100809353. 100811148. 100816469. 100808940. 100803275	634	86	16194	3.26708	0.408284	0.0373099	0.0352822
INTERPRO	IPR000858:S-locus glycoprotein	11	0.719895	0.00206223	102662509. 100806357. 100817898. 102669607. 100786721. 100786000. 100809353. 100811148. 100816469. 100808940. 100803275	1312	86	33224	3.23901	0.852765	0.0390562	0.037036
SMART	SM00108:B_lectin	11	0.719895	0.00538354	102662509. 100806357. 100817898. 102669607. 100786721. 100786000. 100809353. 100811148. 100816469. 100808940. 100803275	488	104	13062	2.83106	0.504283	0.0777622	0.073575
INTERPRO	IPR024171:S-receptor-like serine/threonine-protein kinase	10	0.65445	0.00912242	102662509. 100806357. 102669607. 100786721. 100786000. 100809353. 100811148. 100816469. 100808940. 100803275	1312	90	33224	2.81369	0.999797	0.129232	0.122547
INTERPRO	IPR001480:Bulb-type lectin domain	11	0.719895	0.00919104	102662509. 100806357. 100817898. 102669607. 100786721. 100786000. 100809353. 100811148. 100816469. 100808940. 100803275	1312	106	33224	2.62788	0.99981	0.129232	0.122547
PIR_SUPERFAMILY	PIRSF000641:receptor kinase. S-locus SRK type	10	0.65445	0.010681	102662509. 100806357. 102669607. 100786721. 100786000. 100809353. 100811148. 100816469. 100808940. 100803275	87	90	2072	2.64623	0.396318	0.125502	0.125502
GOTERM_BP_DIRECT	GO:0006468~protein phosphorylation	17	1.11257	0.0277848	100806357. 100790585. 100804898. 100817509. 100786000. 100809353. 100789354. 100808940. 100803275. 100817898. 100788416. 100782039. 100784223. 100786721. 100812259. 100811148. 100816469	634	241	16194	1.80176	0.999592	0.300361	0.284037
SMART	SM00473:PAN_AP	7	0.458115	0.0359788	100817898. 102669607. 100786721. 100786000. 100809353. 100811148. 100803275	488	66	13062	2.83886	0.991464	0.359788	0.340415
Annotation Cluster 19	Enrichment Score: 1.9633906349268488
INTERPRO	IPR003480:Transferase	12	0.78534	0.00663748	100814826. 100780795. 100802888. 100799685. 100127365. 100778626. 100500612. 100785067. 100813644. 100782933. 102667695. 100779295	1312	117	33224	2.59725	0.99793	0.109992	0.104303
GOTERM_MF_DIRECT	GO:0016747~transferase activity. transferring acyl groups other than amino-acyl groups	16	1.04712	0.013789	100814826. 100790895. 100802888. 100788048. 100778626. 100785067. 100790997. 102667695. 102669920. 100780795. 100799685. 100127365. 100813644. 100500612. 100782933. 100779295	951	187	22384	2.01389	0.984261	0.196329	0.187136
INTERPRO	IPR023213:Chloramphenicol acetyltransferase-like domain	12	0.78534	0.0140699	100814826. 100780795. 100802888. 100799685. 100127365. 100778626. 100500612. 100785067. 100813644. 100782933. 102667695. 100779295	1312	130	33224	2.33752	0.999998	0.174761	0.165722
Annotation Cluster 20	Enrichment Score: 1.8449429551753063
GOTERM_BP_DIRECT	GO:0005992~trehalose biosynthetic process	7	0.458115	0.00183855	100799726. 100812031. 100785139. 100794430. 100787744. 100810498. 100792915	634	34	16194	5.25877	0.399352	0.0373099	0.0352822
INTERPRO	IPR003337:Trehalose-phosphatase	7	0.458115	0.00194326	100799726. 100812031. 100785139. 100794430. 100787744. 100810498. 100792915	1312	34	33224	5.21359	0.835541	0.0375696	0.0356264
INTERPRO	IPR006379:HAD-superfamily hydrolase. subfamily IIB	7	0.458115	0.00194326	100799726. 100812031. 100785139. 100794430. 100787744. 100810498. 100792915	1312	34	33224	5.21359	0.835541	0.0375696	0.0356264
INTERPRO	IPR023214:HAD-like domain	19	1.24346	0.0211008	100799726. 100794430. 100813836. 100796405. 100783099. 102661443. 100792915. 100306469. 547483. 100812031. 100781343. 100785139. 100787744. 100777400. 100785357. 100810498. 100799312. 100817242. 100813982	1312	269	33224	1.78863	1	0.210554	0.199663
GOTERM_MF_DIRECT	GO:0004805~trehalose-phosphatase activity	4	0.26178	0.0236623	100799726. 100785139. 100794430. 100792915	951	15	22384	6.27662	0.999223	0.278081	0.265061
GOTERM_BP_DIRECT	GO:0070413~trehalose metabolism in response to stress	5	0.327225	0.0282949	100812031. 100785139. 100794430. 100787744. 100810498	634	30	16194	4.2571	0.999648	0.300361	0.284037
Annotation Cluster 21	Enrichment Score: 1.8390230767568463
KEGG_PATHWAY	gmx00480:Glutathione metabolism	15	0.981675	0.000998314	100807613. 100500361. 100527283. 547925. 102659700. 100306570. 100500036. 100791741. 100809346. 100775529. 100500477. 100819783. 547587. 547586. 547682	299	155	8552	2.76794	0.0932456	0.019567	0.0179697
INTERPRO	IPR004046:Glutathione S-transferase. C-terminal	8	0.52356	0.00415629	100807613. 100500361. 547925. 100500477. 100819783. 547587. 547586. 100775529	1312	52	33224	3.89587	0.979039	0.0727742	0.0690101
GOTERM_BP_DIRECT	GO:0009407~toxin catabolic process	6	0.39267	0.00753713	100807613. 100500361. 547925. 100500477. 547587. 547586	634	32	16194	4.78924	0.877015	0.109487	0.103536
INTERPRO	IPR004045:Glutathione S-transferase. N-terminal	9	0.589005	0.0202456	100807613. 100500361. 547925. 100791741. 100500477. 100819783. 547587. 547586. 100775529	1312	86	33224	2.6501	1	0.209238	0.198415
INTERPRO	IPR012336:Thioredoxin-like fold	24	1.57068	0.0309478	100807613. 100500361. 100527283. 547925. 102659700. 100499776. 100306570. 100791862. 100500036. 100791741. 100775529. 100527572. 100500083. 100775606. 100808125. 100819536. 100820138. 100778024. 100500477. 100819783. 547587. 100810642. 547586. 100781748	1312	383	33224	1.58683	1	0.281208	0.266663
INTERPRO	IPR010987:Glutathione S-transferase. C-terminal-like	9	0.589005	0.0420924	100807613. 100500361. 547925. 100791741. 100500477. 100819783. 547587. 547586. 100775529	1312	99	33224	2.30211	1	0.354039	0.335727
GOTERM_BP_DIRECT	GO:0006749~glutathione metabolic process	7	0.458115	0.0437569	100807613. 100500361. 547925. 100500477. 100819783. 547587. 547586	634	66	16194	2.70906	0.999996	0.389577	0.368405
Annotation Cluster 22	Enrichment Score: 1.8003280231681467
PIR_SUPERFAMILY	PIRSF000303:glutathione peroxidase	4	0.26178	0.00670583	100527283. 102659700. 100306570. 100500036	87	10	2072	9.52644	0.271112	0.105058	0.105058
INTERPRO	IPR000889:Glutathione peroxidase	4	0.26178	0.0103212	100527283. 102659700. 100306570. 100500036	1312	12	33224	8.44106	0.999934	0.140854	0.133568
GOTERM_MF_DIRECT	GO:0004602~glutathione peroxidase activity	4	0.26178	0.0125758	100527283. 102659700. 100306570. 100500036	951	12	22384	7.84578	0.977269	0.196329	0.187136
Annotation Cluster 23	Enrichment Score: 1.6821645731573962
GOTERM_MF_DIRECT	GO:0004568~chitinase activity	8	0.52356	0.00613513	100785900. 548085. 100805955. 100777663. 100799179. 100527091. 100819164. 100785397	951	52	22384	3.62113	0.841191	0.107906	0.102854
GOTERM_MF_DIRECT	GO:0008061~chitin binding	6	0.39267	0.0262149	100785900. 548085. 100805955. 100777663. 100799179. 100819164	951	40	22384	3.5306	0.999645	0.279938	0.266831
INTERPRO	IPR001223:Glycoside hydrolase. family 18. catalytic domain	5	0.327225	0.0325458	100785900. 100777663. 100799179. 100819164. 547454	1312	31	33224	4.08438	1	0.282266	0.267666
GOTERM_BP_DIRECT	GO:0006032~chitin catabolic process	6	0.39267	0.0356841	100785900. 100777663. 100799179. 100527091. 100819164. 100785397	634	47	16194	3.26076	0.999957	0.36477	0.344946
Annotation Cluster 24	Enrichment Score: 1.6550446018064515
GOTERM_BP_DIRECT	GO:0009813~flavonoid biosynthetic process	18	1.17801	0.000753615	732546. 100794543. 100795128. 100818184. 100788235. 100786860. 100787483. 100800222. 100806089. 100816697. 102669920. 100783133. 100787855. 100816053. 100817617. 547489. 100776274. 732575	634	181	16194	2.54015	0.188467	0.0189089	0.0178812
GOTERM_BP_DIRECT	GO:0052696~flavonoid glucuronidation	14	0.91623	0.0101236	100794543. 100795128. 100818184. 100788235. 100786860. 100787483. 100800222. 100806089. 100816697. 100783133. 100787855. 100816053. 100817617. 100776274	634	160	16194	2.23498	0.940307	0.139706	0.132113
INTERPRO	IPR002213:UDP-glucuronosyl/UDP-glucosyltransferase	15	0.981675	0.0160306	100794543. 100792112. 100795128. 100818184. 100788235. 100786860. 100787483. 100800222. 100806089. 100816697. 100783133. 100787855. 100816053. 100817617. 100776274	1312	186	33224	2.04219	1	0.178631	0.169392
GOTERM_MF_DIRECT	GO:0080043~quercetin 3-O-glucosyltransferase activity	13	0.850785	0.025111	100794543. 100795128. 100818184. 100786860. 100787483. 100800222. 100806089. 100816697. 100783133. 100787855. 100816053. 100817617. 100776274	951	149	22384	2.05359	0.999502	0.278081	0.265061
GOTERM_MF_DIRECT	GO:0080044~quercetin 7-O-glucosyltransferase activity	13	0.850785	0.025111	100794543. 100795128. 100818184. 100786860. 100787483. 100800222. 100806089. 100816697. 100783133. 100787855. 100816053. 100817617. 100776274	951	149	22384	2.05359	0.999502	0.278081	0.265061
Annotation Cluster 25	Enrichment Score: 1.5908555815949106
INTERPRO	IPR014710:RmlC-like jelly roll fold	19	1.24346	0.000436051	100803334. 100792369. 100793722. 100527866. 100527888. 100805195. 100527249. 100806473. 100779716. 100527781. 100810390. 100819405. 100788721. 100782506. 100775597. 100796041. 100780789. 100797784. 100797680	1312	186	33224	2.58678	0.332852	0.0126455	0.0119914
INTERPRO	IPR011051:RmlC-like cupin domain	15	0.981675	0.000689256	100792369. 100793722. 100527866. 100527888. 100805195. 100527249. 100806473. 100779716. 100527781. 100810390. 100819405. 100788721. 100775597. 100796041. 100780789	1312	131	33224	2.8996	0.472628	0.0193827	0.0183801
INTERPRO	IPR019780:Germin. manganese binding site	7	0.458115	0.0090715	100788721. 100527866. 100780789. 100796041. 100527249. 100779716. 100527781	1312	46	33224	3.85353	0.999788	0.129232	0.122547
INTERPRO	IPR001929:Germin	7	0.458115	0.0161692	100788721. 100527866. 100780789. 100796041. 100527249. 100779716. 100527781	1312	52	33224	3.40889	1	0.178631	0.169392
Annotation Cluster 26	Enrichment Score: 1.4693719049799694
UP_KEYWORDS	Auxin signaling pathway	12	0.78534	0.0152672	100792134. 100790981. 100780214. 100785146. 547965. 100500488. 100810013. 100781239. 100809479. 100818234. 100803065. 100499638	1387	133	35521	2.31067	0.883968	0.0791632	0.0655923
GOTERM_BP_DIRECT	GO:0009734~auxin-activated signaling pathway	12	0.78534	0.0168629	100792134. 100790981. 100780214. 100785146. 547965. 100500488. 100810013. 100781239. 100809479. 100818234. 100803065. 100499638	634	135	16194	2.27045	0.991003	0.211553	0.200055
INTERPRO	IPR003311:AUX/IAA protein	7	0.458115	0.0284352	100792134. 100780214. 547965. 100500488. 100810013. 100809479. 100803065	1312	59	33224	3.00444	1	0.271092	0.25707
UP_KEYWORDS	Repressor	7	0.458115	0.0313257	100792134. 100780214. 547965. 100500488. 100810013. 100809479. 100803065	1387	61	35521	2.93885	0.988389	0.141471	0.117219
Annotation Cluster 27	Enrichment Score: 1.3723906097098204
INTERPRO	IPR010028:Acid phosphatase. plant	4	0.26178	0.0161024	547483. 100781343. 100783099. 102661443	1312	14	33224	7.23519	1	0.178631	0.169392
INTERPRO	IPR014403:Vegetative storage protein/acid phosphatase	4	0.26178	0.0195472	547483. 100781343. 100783099. 102661443	1312	15	33224	6.75285	1	0.206134	0.195472
PIR_SUPERFAMILY	PIRSF002674:vegetative storage protein/acid phosphatase	4	0.26178	0.0218782	547483. 100781343. 100783099. 102661443	87	15	2072	6.35096	0.646436	0.205655	0.205655
INTERPRO	IPR005519:Acid phosphatase (Class B)	4	0.26178	0.0423474	547483. 100781343. 100783099. 102661443	1312	20	33224	5.06463	1	0.354039	0.335727
Annotation Cluster 28	Enrichment Score: 1.3694463902159162
INTERPRO	IPR002641:Patatin/Phospholipase A2-related	5	0.327225	0.0157482	100806989. 100812523. 100777557. 100798783. 100777639	1312	25	33224	5.06463	1	0.178631	0.169392
INTERPRO	IPR016035:Acyl transferase/acyl hydrolase/lysophospholipase	5	0.327225	0.0205355	100806989. 100812523. 100777557. 100798783. 100777639	1312	27	33224	4.68948	1	0.209417	0.198585
UP_KEYWORDS	Lipid metabolism	12	0.78534	0.0349013	100806989. 100806925. 100812523. 100777557. 100789434. 100798783. 100811820. 100786241. 100777639. 547694. 100815477. 100527024	1387	151	35521	2.03523	0.993081	0.152693	0.126517
Annotation Cluster 29	Enrichment Score: 1.3444869749315533
INTERPRO	IPR001220:Legume lectin domain	8	0.52356	0.0128623	100807767. 100817743. 100794861. 100305427. 100790353. 100785031. 100814167. 100817213	1312	64	33224	3.1654	0.999994	0.165781	0.157206
UP_KEYWORDS	Lectin	8	0.52356	0.0178817	100807767. 100817743. 100794861. 100305427. 100790353. 100785031. 100814167. 100817213	1387	69	35521	2.96927	0.920029	0.0894086	0.0740814
Annotation Cluster 30	Enrichment Score: 1.3050930747784824
UP_KEYWORDS	Cytokinin biosynthesis	4	0.26178	0.0466869	100306704. 100810349. 100816928. 100811156	1387	21	35521	4.87809	0.998761	0.198066	0.164111
GOTERM_BP_DIRECT	GO:0009691~cytokinin biosynthetic process	4	0.26178	0.046832	100306704. 100810349. 100816928. 100811156	634	21	16194	4.86525	0.999998	0.391686	0.370398
INTERPRO	IPR005269:Cytokinin riboside 5'-monophosphate phosphoribohydrolase LOG	4	0.26178	0.0479988	100306704. 100810349. 100816928. 100811156	1312	21	33224	4.82346	1	0.377482	0.357957
Annotation Cluster 31	Enrichment Score: 1.2967356241785577
KEGG_PATHWAY	gmx00943:Isoflavonoid biosynthesis	5	0.327225	0.00188662	100793687. 100794209. 100127365. 547489. 547660	299	16	8552	8.93813	0.168948	0.0270054	0.0248009
Annotation Cluster 32	Enrichment Score: 1.2795007437921562
INTERPRO	IPR005019:Methyladenine glycosylase	4	0.26178	0.0161024	100793991. 100801026. 100811352. 100791725	1312	14	33224	7.23519	1	0.178631	0.169392
GOTERM_MF_DIRECT	GO:0008725~DNA-3-methyladenine glycosylase activity	4	0.26178	0.0195346	100793991. 100801026. 100811352. 100791725	951	14	22384	6.72495	0.997257	0.253949	0.242059
GOTERM_BP_DIRECT	GO:0006284~base-excision repair	5	0.327225	0.0424119	102666149. 100793991. 100801026. 100811352. 100791725	634	34	16194	3.75626	0.999994	0.389577	0.368405
Annotation Cluster 33	Enrichment Score: 1.252760355358373
UP_KEYWORDS	Pathogenesis-related protein	8	0.52356	0.00146707	100806566. 100527097. 100781384. 100306363. 100810115. 100500525. 100775372. 100306656	1387	44	35521	4.65635	0.185793	0.0114105	0.00945443
Annotation Cluster 34	Enrichment Score: 1.2504559505261263
INTERPRO	IPR009009:Barwin-related endoglucanase	10	0.65445	0.00632505	100777265. 548085. 100805955. 100813628. 100791522. 100783697. 100778963. 100778424. 100816848. 100798322	1312	85	33224	2.9792	0.997228	0.106721	0.101201
INTERPRO	IPR007117:Expansin. cellulose-binding-like domain	8	0.52356	0.0202925	100777265. 100813628. 100791522. 100783697. 100778963. 100778424. 100816848. 100798322	1312	70	33224	2.89408	1	0.209238	0.198415
INTERPRO	IPR007118:Expansin/Lol pI	8	0.52356	0.0217709	100777265. 100813628. 100791522. 100783697. 100778963. 100778424. 100816848. 100798322	1312	71	33224	2.85332	1	0.21493	0.203813
INTERPRO	IPR007112:Expansin/pollen allergen. DPBB domain	8	0.52356	0.0302867	100777265. 100813628. 100791522. 100783697. 100778963. 100778424. 100816848. 100798322	1312	76	33224	2.6656	1	0.281061	0.266523
Annotation Cluster 35	Enrichment Score: 1.2294534680270217
KEGG_PATHWAY	gmx00910:Nitrogen metabolism	7	0.458115	0.0203967	100811978. 100782859. 100819340. 547687. 100799362. 100801991. 547671	299	62	8552	3.22926	0.867284	0.166573	0.152975
Annotation Cluster 36	Enrichment Score: 1.1692786022590957
KEGG_PATHWAY	gmx00430:Taurine and hypotaurine metabolism	6	0.39267	0.0052884	100781791. 100819405. 100791696. 100527888. 100806473. 100812201	299	33	8552	5.20036	0.405265	0.0518264	0.0475956
GOTERM_MF_DIRECT	GO:0016702~oxidoreductase activity. acting on single donors with incorporation of molecular oxygen. incorporation of two atoms of oxygen	7	0.458115	0.0412779	100819405. 100527888. 100806473. 100811820. 100814148. 547694. 100815477	951	60	22384	2.74602	0.999997	0.398132	0.37949
Annotation Cluster 37	Enrichment Score: 1.13728438306626
INTERPRO	IPR018088:Chalcone/stilbene synthase. active site	4	0.26178	0.0161024	102669920. 100788048. 100790997. 732575	1312	14	33224	7.23519	1	0.178631	0.169392
INTERPRO	IPR012328:Chalcone/stilbene synthase. C-terminal	4	0.26178	0.0321207	102669920. 100788048. 100790997. 732575	1312	18	33224	5.62737	1	0.281208	0.266663
INTERPRO	IPR001099:Chalcone/stilbene synthase. N-terminal	4	0.26178	0.0321207	102669920. 100788048. 100790997. 732575	1312	18	33224	5.62737	1	0.281208	0.266663
INTERPRO	IPR011141:Polyketide synthase. type III	4	0.26178	0.0321207	102669920. 100788048. 100790997. 732575	1312	18	33224	5.62737	1	0.281208	0.266663
PIR_SUPERFAMILY	PIRSF000451:type III polyketide synthase	4	0.26178	0.0358782	102669920. 100788048. 100790997. 732575	87	18	2072	5.29246	0.820445	0.281046	0.281046
Annotation Cluster 38	Enrichment Score: 1.1372489318619103
SMART	SM00235:ZnMc	4	0.26178	0.0415994	100782377. 100786104. 100781471. 548001	488	21	13062	5.09836	0.996009	0.360528	0.341115
GOTERM_CC_DIRECT	GO:0031012~extracellular matrix	4	0.26178	0.0436814	100782377. 100786104. 100781471. 548001	714	21	18761	5.00494	0.958045	0.281943	0.254146
INTERPRO	IPR006026:Peptidase. metallopeptidase	4	0.26178	0.0479988	100782377. 100786104. 100781471. 548001	1312	21	33224	4.82346	1	0.377482	0.357957
INTERPRO	IPR001818:Peptidase M10. metallopeptidase	4	0.26178	0.0479988	100782377. 100786104. 100781471. 548001	1312	21	33224	4.82346	1	0.377482	0.357957
INTERPRO	IPR021190:Peptidase M10A	4	0.26178	0.0479988	100782377. 100786104. 100781471. 548001	1312	21	33224	4.82346	1	0.377482	0.357957
Annotation Cluster 39	Enrichment Score: 1.0290022180878733
INTERPRO	IPR010431:Fascin	3	0.196335	0.0286283	100790619. 100794312. 100776945	1312	7	33224	10.8528	1	0.271092	0.25707
Annotation Cluster 40	Enrichment Score: 1.0062449120319963
GOTERM_MF_DIRECT	GO:0042626~ATPase activity. coupled to transmembrane movement of substances	14	0.91623	0.0135607	100794567. 100793825. 100804030. 100786761. 100777836. 100798807. 100787814. 100813462. 100815197. 102665974. 100809063. 100780167. 100776122. 100819411	951	153	22384	2.15374	0.983133	0.196329	0.187136
INTERPRO	IPR013581:Plant PDR ABC transporter associated	5	0.327225	0.0136457	100787814. 100815197. 100793825. 100804030. 100819411	1312	24	33224	5.27566	0.999997	0.173469	0.164497
INTERPRO	IPR003439:ABC transporter-like	14	0.91623	0.0300145	100794567. 100793825. 100804030. 100786761. 100777836. 100798807. 100787814. 100813462. 100815197. 102665974. 100809063. 100780167. 100776122. 100819411	1312	183	33224	1.93729	1	0.281061	0.266523
Annotation Cluster 41	Enrichment Score: 0.9724334231674586
INTERPRO	IPR004265:Plant disease resistance response protein	7	0.458115	0.0100601	100789492. 100810393. 100305879. 100810925. 100500484. 100808391. 100817686	1312	47	33224	3.77154	0.999916	0.139339	0.132132
Annotation Cluster 42	Enrichment Score: 0.9193049200616148
GOTERM_MF_DIRECT	GO:0008810~cellulase activity	5	0.327225	0.049726	100777718. 100807040. 100812170. 100793900. 100795474	951	33	22384	3.56626	1	0.454421	0.433144
Annotation Cluster 43	Enrichment Score: 0.9066026473134545
KEGG_PATHWAY	gmx04626:Plant-pathogen interaction	20	1.3089	0.0175236	100805346. 100793377. 100803334. 100806813. 100527117. 100527005. 100793958. 100808840. 100789241. 100499969. 548064. 100820237. 100780593. 100783079. 100783575. 100782506. 100805529. 100802308. 100797784. 100781506	299	323	8552	1.77102	0.823164	0.156119	0.143375
Annotation Cluster 44	Enrichment Score: 0.8940152125285377
SMART	SM00380:AP2	21	1.37435	0.00931016	100796247. 100500462. 100793215. 100787091. 100803832. 100792432. 100775830. 100804481. 100800069. 100785364. 100809600. 100801682. 100782886. 100817436. 100780576. 100819649. 100779524. 100799190. 547622. 100779173. 100819158	488	302	13062	1.86124	0.703584	0.10086	0.0954291
INTERPRO	IPR001471:AP2/ERF domain	21	1.37435	0.0179255	100796247. 100500462. 100793215. 100787091. 100803832. 100792432. 100775830. 100804481. 100800069. 100785364. 100809600. 100801682. 100782886. 100817436. 100780576. 100819649. 100779524. 100799190. 547622. 100779173. 100819158	1312	303	33224	1.75507	1	0.193428	0.183423
UP_KEYWORDS	Transcription regulation	56	3.66492	0.0309236	100301906. 100820385. 100800056. 100786383. 100820105. 100779524. 100810013. 547622. 100816317. 100806369. 100500462. 100775830. 100797644. 100792432. 547965. 100792714. 100777535. 100800069. 100809479. 100780214. 100780576. 100819158. 100813376. 100796247. 100775746. 100790981. 100793215. 100787091. 100775665. 100785110. 100796849. 100809600. 100803065. 100801682. 100784347. 548010. 100780264. 5…	1387	1086	35521	1.32059	0.987694	0.141471	0.117219
INTERPRO	IPR016177:DNA-binding. integrase-type	21	1.37435	0.0333662	100796247. 100500462. 100793215. 100787091. 100803832. 100792432. 100775830. 100804481. 100800069. 100785364. 100809600. 100801682. 100782886. 100817436. 100780576. 100819649. 100779524. 100799190. 547622. 100779173. 100819158	1312	324	33224	1.64132	1	0.286702	0.271873
Annotation Cluster 45	Enrichment Score: 0.876169258540339
KEGG_PATHWAY	gmx00430:Taurine and hypotaurine metabolism	6	0.39267	0.0052884	100781791. 100819405. 100791696. 100527888. 100806473. 100812201	299	33	8552	5.20036	0.405265	0.0518264	0.0475956
KEGG_PATHWAY	gmx00650:Butanoate metabolism	5	0.327225	0.0421033	100781791. 100791696. 100500596. 100788028. 100812201	299	38	8552	3.76342	0.985235	0.275075	0.25262
GOTERM_BP_DIRECT	GO:0006536~glutamate metabolic process	3	0.196335	0.045764	100781791. 100791696. 100812201	634	9	16194	8.5142	0.999998	0.391686	0.370398
INTERPRO	IPR010107:Glutamate decarboxylase	3	0.196335	0.0465794	100781791. 100791696. 100812201	1312	9	33224	8.44106	1	0.377482	0.357957
Annotation Cluster 46	Enrichment Score: 0.864753224189907
SMART	SM00205:THN	6	0.39267	0.0406441	100807106. 100780102. 100809419. 100240704. 100795186. 100802906	488	51	13062	3.14899	0.995457	0.360528	0.341115
Annotation Cluster 47	Enrichment Score: 0.7571494395712058
INTERPRO	IPR008972:Cupredoxin	17	1.11257	0.000866627	100810439. 100527575. 100807820. 100812879. 100792520. 547647. 100812416. 100781181. 100783186. 100526961. 100803580. 100806172. 100305948. 100814779. 100784808. 100799422. 100786719	1312	165	33224	2.60905	0.552724	0.022978	0.0217895
UP_KEYWORDS	Copper	9	0.589005	0.0289612	100802289. 100802763. 100812879. 547647. 100814779. 100803171. 100801369. 100789730. 100786719	1387	93	35521	2.47838	0.983665	0.139813	0.115845
Annotation Cluster 48	Enrichment Score: 0.7185980467392087
INTERPRO	IPR025110:Domain of unknown function DUF4009	6	0.39267	0.0499908	100777882. 547930. 100813324. 100810130. 100819630. 100786381	1312	51	33224	2.9792	1	0.389844	0.36968
Annotation Cluster 49	Enrichment Score: 0.5304243097567821
INTERPRO	IPR003293:Nudix hydrolase 6-like	3	0.196335	0.0465794	100783941. 100815518. 100801176	1312	9	33224	8.44106	1	0.377482	0.357957
Annotation Cluster 50	Enrichment Score: 0.5001638850723069
GOTERM_MF_DIRECT	GO:0016702~oxidoreductase activity. acting on single donors with incorporation of molecular oxygen. incorporation of two atoms of oxygen	7	0.458115	0.0412779	100819405. 100527888. 100806473. 100811820. 100814148. 547694. 100815477	951	60	22384	2.74602	0.999997	0.398132	0.37949
Annotation Cluster 51	Enrichment Score: 10.231784843219932
UP_KEYWORDS	Iron	89	5.82461	6.02631e-20	100809902. 100815706. 100808331. 100779525. 100807367. 100806157. 100790209. 100782541. 100815142. 100784444. 100810137. 100775440. 100782866. 100776770. 100780605. 606705. 100811634. 100820290. 102661568. 100791502. 100793327. 100820056. 100814067. 100783523. 548065. 100815671. 100815350. 100785621. 100810663. 100816206. 100803619. 100804829. 100781946. 100798229. 100776878. 100803303. 100793336…	1347	781	35521	3.00508	9.34078e-18	4.67039e-18	4.03763e-18
UP_KEYWORDS	Heme	63	4.12304	2.27127e-17	100809902. 100815706. 100808331. 100807367. 100806157. 100790209. 100782541. 100815142. 100810137. 100782866. 100776770. 100780605. 606705. 100811634. 100791502. 100793327. 100820056. 100814067. 100783523. 100815671. 100815350. 100785621. 100810663. 100803619. 100804829. 100798229. 100776878. 100803303. 100793336. 100811249. 100812415. 100793973. 100806252. 100790902. 100805244. 100811042. 100816…	1347	477	35521	3.48289	3.52047e-15	1.17349e-15	1.0145e-15
GOTERM_MF_DIRECT	GO:0020037~heme binding	69	4.51571	8.14454e-16	100809902. 100815706. 100794600. 100808331. 100807367. 100806157. 100790209. 100782541. 100815142. 100810137. 100782866. 100776770. 100780605. 606705. 100811634. 100791502. 100795308. 100793327. 100775519. 100820056. 100814067. 100783523. 100815671. 100815350. 100784258. 100785621. 100810663. 100803619. 100804829. 100798229. 100776878. 100803303. 100793336. 100811249. 100812415. 100793973. 100806…	946	542	22384	3.01229	2.3781e-13	2.49223e-13	2.41078e-13
UP_KEYWORDS	Oxidoreductase	103	6.74084	1.12098e-15	100815706. 100808331. 100779525. 100807367. 100777869. 100806157. 100790209. 100782541. 100815142. 100784444. 100810137. 100775440. 100776770. 100811634. 100820290. 102661568. 100793327. 100820056. 100814067. 100815672. 100783523. 100815671. 100810663. 547455. 100803619. 100804829. 100798229. 100776878. 100803303. 100793336. 100812415. 100793973. 100790622. 100806252. 100305378. 100785152. 100305…	1347	1141	35521	2.38051	1.72085e-13	4.3438e-14	3.75529e-14
GOTERM_MF_DIRECT	GO:0016709~oxidoreductase activity. acting on paired donors. with incorporation or reduction of molecular oxygen. NAD(P)H as one donor. and incorporation of one atom of oxygen	30	1.96335	2.88179e-11	100809902. 100776878. 100803303. 100815706. 100808331. 100806252. 100807367. 100806157. 100790902. 100805244. 100782541. 100778056. 100811042. 100783298. 100810137. 100776770. 100782866. 100797371. 100780605. 100810154. 100806940. 100814529. 100785241. 100805772. 100814284. 100785621. 100818000. 100812102. 547475. 100812188	946	160	22384	4.43658	8.81829e-09	4.40914e-09	4.26505e-09
GOTERM_BP_DIRECT	GO:0044550~secondary metabolite biosynthetic process	29	1.89791	3.99728e-11	100809902. 100776878. 100803303. 100815706. 100808331. 100806252. 100807367. 100806157. 100790902. 100805244. 100778056. 100811042. 100783298. 100810137. 100776770. 100782866. 100797371. 100780605. 100810154. 100806940. 100814529. 100785241. 100805772. 100814284. 100785621. 100818000. 100812102. 547475. 100812188	621	167	16194	4.52839	1.15122e-08	1.14722e-08	1.10725e-08
INTERPRO	IPR001128:Cytochrome P450	40	2.6178	2.03197e-10	100809902. 100776878. 100803303. 100793336. 100815706. 100808331. 100806252. 100807367. 100790209. 100806157. 100790902. 100805244. 100782541. 100778056. 100811042. 100783298. 100807192. 100780625. 100810137. 100781238. 100776770. 100782866. 100797371. 100780605. 100810154. 100806940. 606705. 100814529. 100791502. 100785241. 100795308. 100805772. 100814284. 100785621. 100781923. 100818000. 100813…	1313	310	33224	3.26502	1.93647e-07	1.87734e-07	1.76308e-07
INTERPRO	IPR002401:Cytochrome P450. E-class. group I	38	2.48691	3.93984e-10	100809902. 100776878. 100803303. 100793336. 100815706. 100808331. 100806252. 100807367. 100806157. 100790902. 100805244. 100782541. 100778056. 100811042. 100783298. 100780625. 100810137. 100781238. 100776770. 100782866. 100797371. 100780605. 100810154. 100806940. 606705. 100814529. 100791502. 100785241. 100795308. 100805772. 100814284. 100785621. 100781923. 100818000. 100813159. 100812102. 547475…	1313	290	33224	3.31568	3.75467e-07	1.87734e-07	1.76308e-07
UP_KEYWORDS	Monooxygenase	38	2.48691	8.52777e-10	100809902. 100776878. 100803303. 100793336. 100815706. 100808331. 100806252. 100807367. 100790209. 100806157. 100790902. 100805244. 100782541. 100778056. 100811042. 100783298. 100780625. 100810137. 100781238. 100776770. 100782866. 100797371. 100780605. 100810154. 100806940. 606705. 100776106. 100791502. 100785241. 100791507. 100814284. 100785621. 100781923. 100818000. 100813159. 100812102. 547475…	1347	310	35521	3.23251	1.3218e-07	2.20301e-08	1.90454e-08
INTERPRO	IPR017972:Cytochrome P450. conserved site	36	2.35602	1.83714e-09	100809902. 100776878. 100803303. 100793336. 100815706. 100808331. 100806252. 100807367. 100790209. 100806157. 100790902. 100805244. 100782541. 100778056. 100811042. 100783298. 100780625. 100810137. 100781238. 100776770. 100782866. 100797371. 100780605. 100810154. 100806940. 606705. 100791502. 100785241. 100814284. 100785621. 100781923. 100818000. 100813159. 100812102. 547475. 100812188	1313	279	33224	3.26502	1.75079e-06	4.37698e-07	4.1106e-07
UP_KEYWORDS	Metal-binding	125	8.18063	7.2493e-08	100815706. 100808331. 100779525. 100807367. 100803440. 100806157. 100790209. 100782541. 100815142. 100784444. 100810137. 100775440. 547862. 100776770. 100811876. 100811634. 100820290. 102661568. 100794539. 100793327. 100820056. 100807256. 100814067. 100815672. 100783523. 100815671. 100782793. 100810663. 100803619. 100804829. 100798229. 100776878. 100803303. 100793336. 100812415. 100793973. 100790…	1347	2015	35521	1.63588	1.12364e-05	1.24849e-06	1.07934e-06
GOTERM_MF_DIRECT	GO:0005506~iron ion binding	43	2.81414	1.90014e-07	100809902. 100776878. 100803303. 100793336. 100815706. 100794523. 100808331. 100806252. 100807367. 100790209. 100806157. 100790902. 100805244. 100782541. 100778056. 100811042. 100783298. 100807192. 100780625. 100810137. 100781238. 100776770. 100782866. 100797371. 100780605. 100810154. 100806940. 606705. 100814529. 100819481. 100791502. 100785241. 100795308. 100805772. 100814284. 100785621. 100781…	946	417	22384	2.43994	5.81427e-05	1.45361e-05	1.40611e-05
GOTERM_CC_DIRECT	GO:0016020~membrane	38	2.48691	0.0010348	100799814. 100809902. 100799835. 100776878. 100803303. 100815706. 100808331. 100806252. 100807367. 100803242. 100806157. 100790902. 100805244. 100778056. 100811042. 100777122. 100783298. 102670379. 100810137. 100807807. 100776770. 100782866. 100797371. 100780605. 100810154. 100806940. 606705. 100814529. 100785241. 100808366. 100805772. 100814284. 100801515. 100785621. 100818000. 100812102. 547475…	706	574	18761	1.75923	0.0689461	0.0119002	0.0108654
GOTERM_MF_DIRECT	GO:0046872~metal ion binding	82	5.36649	0.00221049	100799857. 100806997. 100801182. 100798766. 100779525. 100806198. 100781134. 100816598. 100815142. 100784444. 100775440. 547862. 100795890. 100795823. 100811634. 100306251. 100820290. 102661568. 100794539. 100527006. 100793327. 100777857. 100790659. 100788451. 100820056. 100814067. 100783523. 100790607. 548065. 100815671. 100815350. 100782793. 100810663. 100818067. 100816206. 100803619. 100804829…	946	1395	22384	1.39087	0.491942	0.0614918	0.0594823
Annotation Cluster 52	Enrichment Score: 10.150655040226722
KEGG_PATHWAY	gmx00940:Phenylpropanoid biosynthesis	52	3.40314	5.8769e-20	102663236. 100815142. 100779280. 100811101. 100792870. 100808944. 547729. 100799303. 100811634. 100793327. 100806123. 100820056. 100814067. 100783523. 547492. 100815671. 100815350. 100777773. 100810663. 100803418. 100803619. 100804829. 100814740. 100798229. 100775549. 100790188. 100811249. 100812613. 100812415. 100793973. 100777680. 100816056. 100812491. 100800911. 100786765. 100811884. 100811641…	313	318	8552	4.46786	5.64182e-18	2.82091e-18	2.40953e-18
UP_KEYWORDS	Heme	63	4.12304	2.27127e-17	100809902. 100815706. 100808331. 100807367. 100806157. 100790209. 100782541. 100815142. 100810137. 100782866. 100776770. 100780605. 606705. 100811634. 100791502. 100793327. 100820056. 100814067. 100783523. 100815671. 100815350. 100785621. 100810663. 100803619. 100804829. 100798229. 100776878. 100803303. 100793336. 100811249. 100812415. 100793973. 100806252. 100790902. 100805244. 100811042. 100816…	1347	477	35521	3.48289	3.52047e-15	1.17349e-15	1.0145e-15
GOTERM_CC_DIRECT	GO:0005576~extracellular region	58	3.79581	5.98082e-16	100306160. 100799339. 100794009. 100803242. 100803440. 100779487. 100815142. 100787511. 100793071. 100781459. 100812555. 547543. 100807807. 547542. 100804105. 100805116. 100810348. 100811634. 100793327. 100800220. 100820056. 100818820. 100814067. 100783523. 100815671. 100815350. 100806293. 100810663. 100813853. 100803619. 100804829. 100783329. 732599. 100798229. 100170691. 100811249. 100812415. 1…	706	449	18761	3.43268	3.83027e-14	4.12676e-14	3.76792e-14
GOTERM_MF_DIRECT	GO:0020037~heme binding	69	4.51571	8.14454e-16	100809902. 100815706. 100794600. 100808331. 100807367. 100806157. 100790209. 100782541. 100815142. 100810137. 100782866. 100776770. 100780605. 606705. 100811634. 100791502. 100795308. 100793327. 100775519. 100820056. 100814067. 100783523. 100815671. 100815350. 100784258. 100785621. 100810663. 100803619. 100804829. 100798229. 100776878. 100803303. 100793336. 100811249. 100812415. 100793973. 100806…	946	542	22384	3.01229	2.3781e-13	2.49223e-13	2.41078e-13
UP_KEYWORDS	Secreted	57	3.73037	2.1817e-13	100306160. 100799339. 100803242. 100803440. 100815142. 100781459. 547543. 100807807. 547542. 100792396. 100790013. 100811634. 100801634. 100784571. 100793327. 100805671. 100820056. 100818820. 100814067. 100783523. 100815672. 100815671. 100815350. 100810663. 100500621. 547775. 100813853. 100803619. 100804829. 732599. 100798229. 100811249. 100812415. 100806935. 100793973. 100790549. 100500490. 1008…	1347	488	35521	3.08016	3.38146e-11	6.76328e-12	5.84696e-12
INTERPRO	IPR010255:Haem peroxidase	27	1.76702	1.05986e-09	100798229. 100811249. 100812415. 100794600. 100793973. 100816056. 100815142. 100786765. 100811641. 100812309. 100527587. 100792775. 100811634. 100793327. 100790910. 100820056. 100814067. 100783523. 100815671. 100815350. 100784258. 100810663. 100777191. 100803619. 100804829. 100815654. 547550	1313	161	33224	4.24351	1.01004e-06	3.36681e-07	3.16191e-07
GOTERM_BP_DIRECT	GO:0042744~hydrogen peroxide catabolic process	26	1.70157	1.56826e-09	100798229. 100811249. 100812415. 100793973. 100816056. 100815142. 100786765. 100811641. 100812309. 100527587. 100792775. 100811634. 100793327. 100790910. 100820056. 100814067. 100783523. 100815671. 100815350. 100784258. 100810663. 100777191. 100803619. 100804829. 100815654. 547550	621	158	16194	4.2912	4.51659e-07	2.25045e-07	2.17204e-07
INTERPRO	IPR002016:Haem peroxidase. plant/fungal/bacterial	26	1.70157	3.40486e-09	100798229. 100811249. 100812415. 100793973. 100816056. 100815142. 100786765. 100811641. 100812309. 100527587. 100792775. 100811634. 100793327. 100790910. 100820056. 100814067. 100783523. 100815671. 100815350. 100784258. 100810663. 100777191. 100803619. 100804829. 100815654. 547550	1313	158	33224	4.16393	3.24483e-06	5.83633e-07	5.48112e-07
INTERPRO	IPR000823:Plant peroxidase	25	1.63613	3.6745e-09	100798229. 100811249. 100812415. 100793973. 100816056. 100815142. 100786765. 100811641. 100812309. 100527587. 100792775. 100811634. 100793327. 100790910. 100820056. 100814067. 100783523. 100815671. 100815350. 100810663. 100777191. 100803619. 100804829. 100815654. 547550	1313	147	33224	4.30338	3.50179e-06	5.83633e-07	5.48112e-07
INTERPRO	IPR019793:Peroxidases heam-ligand binding site	24	1.57068	5.13999e-09	100798229. 100812309. 100527587. 100792775. 100811249. 100812415. 100793973. 100793327. 100790910. 100820056. 100814067. 100783523. 100815671. 100816056. 100815142. 100815350. 100784258. 100786765. 100810663. 100811641. 100803619. 100815654. 100804829. 547550	1313	138	33224	4.40068	4.8984e-06	6.99773e-07	6.57184e-07
UP_KEYWORDS	Hydrogen peroxide	24	1.57068	1.23951e-08	100798229. 100812309. 100792775. 100811634. 100811249. 100812415. 100793973. 100793327. 100790910. 100820056. 100814067. 100783523. 100815671. 100816056. 100815142. 100815350. 100786765. 100810663. 100811641. 100777191. 100803619. 100815654. 100804829. 547550	1347	150	35521	4.21927	1.92123e-06	2.74462e-07	2.37277e-07
GOTERM_BP_DIRECT	GO:0006979~response to oxidative stress	27	1.76702	1.37328e-08	100798229. 100811249. 100812415. 100794600. 100793973. 100816056. 100815142. 100786765. 100811641. 100812309. 100527587. 100792775. 100811634. 100793327. 100790910. 100820056. 100814067. 100783523. 100815671. 100815350. 100810663. 100777191. 100817275. 100803619. 100804829. 100815654. 547550	621	188	16194	3.74514	3.95503e-06	1.31377e-06	1.26799e-06
UP_KEYWORDS	Peroxidase	25	1.63613	1.95757e-08	100798229. 100811249. 100812415. 100793973. 100816056. 100815142. 100786765. 100811641. 100812309. 100527587. 100792775. 100811634. 100793327. 100790910. 100820056. 100814067. 100783523. 100815671. 100815350. 100810663. 100777191. 100803619. 100804829. 100815654. 547550	1347	166	35521	3.97145	3.03422e-06	3.79278e-07	3.27892e-07
INTERPRO	IPR019794:Peroxidase. active site	21	1.37435	2.40976e-08	100798229. 100527587. 100792775. 100811634. 100811249. 100812415. 100793973. 100793327. 100790910. 100814067. 100783523. 100815671. 100816056. 100815142. 100815350. 100786765. 100810663. 100811641. 100777191. 100815654. 547550	1313	115	33224	4.62071	2.29647e-05	2.55166e-06	2.39637e-06
GOTERM_MF_DIRECT	GO:0004601~peroxidase activity	26	1.70157	7.65698e-08	100798229. 100811249. 100812415. 100794600. 100793973. 100816056. 100815142. 100786765. 100811641. 100812309. 100527587. 100792775. 100811634. 100793327. 100790910. 100820056. 100814067. 100783523. 100815671. 100815350. 100810663. 100777191. 100803619. 100804829. 100815654. 547550	946	173	22384	3.5561	2.34301e-05	7.81012e-06	7.55489e-06
UP_KEYWORDS	Disulfide bond	34	2.22513	3.7935e-07	100798229. 100775306. 100811249. 100812415. 100793973. 100781051. 100815682. 100816056. 100815142. 100786765. 100811641. 100812309. 100792012. 100527587. 100792775. 100811634. 100779239. 100793327. 100790910. 100820056. 100814067. 100783523. 100815671. 100815350. 100804290. 100810663. 547775. 100777191. 100803619. 100776582. 100804829. 100815654. 547550. 547572	1347	327	35521	2.74188	5.87975e-05	5.87992e-06	5.08329e-06
UP_KEYWORDS	Calcium	28	1.83246	7.76796e-07	100798229. 100811249. 100812415. 100793973. 100816056. 100815142. 100786765. 100811641. 100812309. 100792775. 547825. 100811634. 100794511. 100793327. 100790910. 100790659. 100820056. 100814067. 100783523. 100815671. 100782110. 100815350. 100810663. 100777191. 100803619. 100804829. 100815654. 547550	1347	245	35521	3.01377	0.000120396	1.09458e-05	9.46278e-06
Annotation Cluster 53	Enrichment Score: 4.801158007508795
GOTERM_CC_DIRECT	GO:0016021~integral component of membrane	355	23.233	3.7122e-06	100800293. 100792104. 100817050. 100795611. 100789611. 100784287. 100809667. 100527593. 100779807. 100806157. 100820584. 100807003. 100527232. 100527111. 100782663. 100782541. 100305436. 100784602. 100780368. 100787316. 100777741. 100787314. 100818010. 100810651. 100781459. 732540. 100811066. 100776770. 100780925. 100811980. 100306092. 732549. 100805635. 100798578. 100500661. 100812965. 100807372…	706	7865	18761	1.19945	0.00025611	8.53806e-05	7.79562e-05
UP_KEYWORDS	Transmembrane	376	24.6073	1.69897e-05	100800293. 100792104. 100817050. 100795611. 100789611. 100784287. 100809667. 100527593. 100779807. 100806157. 100820584. 100807003. 100527232. 100527111. 100782663. 100782541. 100305436. 100784602. 100780368. 100787316. 100777741. 100787314. 100818010. 100810651. 100781459. 732540. 100811066. 100776770. 100780925. 100811980. 100306092. 732549. 100805635. 100798578. 100500661. 100812965. 100807372…	1347	8195	35521	1.20992	0.00262995	0.000202569	0.000175124
UP_KEYWORDS	Membrane	380	24.8691	2.99103e-05	100800293. 100792104. 100817050. 100795611. 100789611. 100784287. 100809667. 100527593. 100779807. 100806157. 100820584. 100807003. 100527232. 100527111. 100782663. 100782541. 100305436. 100784602. 100780368. 100787316. 100777741. 100787314. 100818010. 100810651. 100781459. 100807807. 732540. 100811066. 100776770. 100780925. 100811980. 100306092. 732549. 100805635. 100798578. 100500661. 100812965…	1347	8344	35521	1.20096	0.00462543	0.000331149	0.000286284
UP_KEYWORDS	Transmembrane helix	372	24.3455	3.30927e-05	100800293. 100792104. 100817050. 100795611. 100789611. 100784287. 100809667. 100527593. 100779807. 100806157. 100820584. 100807003. 100527232. 100527111. 100782663. 100782541. 100305436. 100784602. 100780368. 100787316. 100777741. 100787314. 100818010. 100810651. 100781459. 732540. 100811066. 100776770. 100780925. 100811980. 100306092. 732549. 100805635. 100798578. 100500661. 100812965. 100807372…	1347	8152	35521	1.20336	0.00511632	0.000341958	0.000295628
Annotation Cluster 54	Enrichment Score: 4.664694828120243
INTERPRO	IPR023213:Chloramphenicol acetyltransferase-like domain	18	1.17801	1.5054e-05	100775549. 100811986. 100795679. 100792476. 100814714. 100801403. 100777149. 100788434. 100804321. 100777680. 100820325. 100778785. 100777157. 100813271. 100803418. 100810046. 100779280. 100787907	1313	130	33224	3.50361	0.0142442	0.00110463	0.0010374
INTERPRO	IPR003480:Transferase	17	1.11257	1.50684e-05	100775549. 100811986. 100795679. 100792476. 100814714. 100801403. 100777149. 100788434. 100804321. 100777680. 100820325. 100777157. 100813271. 100803418. 100810046. 100779280. 100787907	1313	117	33224	3.67663	0.0142576	0.00110463	0.0010374
GOTERM_MF_DIRECT	GO:0016747~transferase activity. transferring acyl groups other than amino-acyl groups	22	1.43979	4.46887e-05	100775549. 100811986. 100795679. 100792476. 100814714. 100801403. 100777149. 100788434. 100804321. 100801121. 100809433. 100777680. 100820325. 100782897. 100777157. 100813271. 100803418. 100810046. 100815887. 100779280. 100787907. 100776052	946	187	22384	2.78373	0.013582	0.00273495	0.00264557
Annotation Cluster 55	Enrichment Score: 3.6331819598898023
INTERPRO	IPR004265:Plant disease resistance response protein	10	0.65445	7.98296e-05	100792396. 100785797. 100806935. 100500621. 100784571. 100817263. 100817155. 100790549. 100805671. 100500490	1313	47	33224	5.38381	0.0732585	0.00447515	0.00420279
GOTERM_BP_DIRECT	GO:0009699~phenylpropanoid biosynthetic process	8	0.52356	0.000109935	100792396. 100785797. 100806935. 100784571. 100817263. 100817155. 100790549. 100805671	621	30	16194	6.95395	0.0311669	0.00525855	0.00507532
GOTERM_MF_DIRECT	GO:0042349~guiding stereospecific synthesis activity	8	0.52356	0.00020284	100792396. 100785797. 100806935. 100784571. 100817263. 100817155. 100790549. 100805671	946	30	22384	6.3098	0.060188	0.0103449	0.0100068
UP_KEYWORDS	Apoplast	15	0.981675	0.00164747	100792396. 100790013. 100806935. 100801634. 100784571. 100790549. 100805671. 100500490. 100815672. 100785797. 100812336. 100500621. 100817263. 547775. 100817155	1347	149	35521	2.65474	0.225524	0.0141866	0.0122645
Annotation Cluster 56	Enrichment Score: 3.497501835819663
INTERPRO	IPR018045:Sulphate anion transporter. conserved site	7	0.458115	0.000162196	100797668. 100780331. 100775538. 100812617. 100815251. 100798723. 100776591	1313	22	33224	8.05124	0.143229	0.0081354	0.00764027
INTERPRO	IPR002645:STAS domain	7	0.458115	0.000273433	100797668. 100780331. 100775538. 100812617. 100815251. 100798723. 100776591	1313	24	33224	7.3803	0.229424	0.0128594	0.0120768
INTERPRO	IPR011547:Sulphate transporter	7	0.458115	0.000347817	100797668. 100780331. 100775538. 100812617. 100815251. 100798723. 100776591	1313	25	33224	7.08509	0.282174	0.0128594	0.0120768
INTERPRO	IPR001902:Sulphate anion transporter	7	0.458115	0.000347817	100797668. 100780331. 100775538. 100812617. 100815251. 100798723. 100776591	1313	25	33224	7.08509	0.282174	0.0128594	0.0120768
GOTERM_MF_DIRECT	GO:0015116~sulfate transmembrane transporter activity	7	0.458115	0.000389892	100797668. 100780331. 100775538. 100812617. 100815251. 100798723. 100776591	946	24	22384	6.90134	0.112485	0.0170438	0.0164869
GOTERM_MF_DIRECT	GO:0008271~secondary active sulfate transmembrane transporter activity	7	0.458115	0.000494826	100797668. 100780331. 100775538. 100812617. 100815251. 100798723. 100776591	946	25	22384	6.62529	0.140543	0.0189271	0.0183085
Annotation Cluster 57	Enrichment Score: 3.415940147223627
Category	Term	Count	%	PValue	Genes	List Total	Pop Hits	Pop Total	Fold Enrichment	Bonferroni	Benjamini	FDR
SMART	SM00369:LRR_TYP	28	1.83246	7.551e-05	100809509. 100795611. 100798809. 100789677. 100788346. 100792943. 100802571. 100793639. 100790817. 102664710. 100775762. 100813425. 100799494. 100811066. 100776295. 100783837. 100801571. 100775711. 100808726. 100305363. 100305444. 102662131. 100784831. 102666504. 100813139. 100780710. 100818541. 100776064	464	339	13062	2.32514	0.0093947	0.00314625	0.00297006
UP_KEYWORDS	Leucine-rich repeat	36	2.35602	0.000321336	100809509. 100795611. 102664092. 100798809. 100788346. 100792943. 100802571. 100793639. 100790817. 102664710. 100784366. 100804180. 100783399. 100775762. 100813425. 100812510. 100799494. 100811066. 100783837. 100801571. 100795366. 100798936. 100808726. 100820033. 100305363. 100305444. 102662131. 100784831. 100799184. 100787943. 102666504. 100813139. 100780710. 100818541. 100776064. 100797163	1347	493	35521	1.92563	0.0485947	0.00311294	0.00269119
INTERPRO	IPR013210:Leucine-rich repeat-containing N-terminal. type 2	32	2.09424	0.000401441	100809509. 100795611. 102664092. 100798809. 100788346. 100792943. 100802571. 100793639. 100790817. 102664710. 100804180. 100783399. 100775762. 100813425. 100812510. 100799494. 100811066. 100783837. 100801571. 100795366. 100798936. 100808726. 100305363. 100305444. 102662131. 100784831. 100799184. 100787943. 100813139. 100780710. 100818541. 100776064	1313	406	33224	1.99439	0.317948	0.0141694	0.013307
INTERPRO	IPR003591:Leucine-rich repeat. typical subtype	28	1.83246	0.0004862	100809509. 100795611. 100798809. 100789677. 100788346. 100792943. 100802571. 100793639. 100790817. 102664710. 100775762. 100813425. 100799494. 100811066. 100776295. 100783837. 100801571. 100775711. 100808726. 100305363. 100305444. 102662131. 100784831. 102666504. 100813139. 100780710. 100818541. 100776064	1313	339	33224	2.09	0.370898	0.0159775	0.0150051
INTERPRO	IPR001611:Leucine-rich repeat	38	2.48691	0.00175751	100786182. 100799733. 100809509. 100795611. 100789677. 100788346. 100792943. 100802571. 100793639. 100790817. 102664710. 100804180. 100783399. 100775762. 100813425. 100812510. 100782327. 100799494. 100811066. 100776295. 100811980. 100783837. 100801571. 100795366. 100775711. 100808726. 100305363. 100305444. 102662131. 100784831. 100799184. 100787943. 102666504. 100813139. 100780710. 100812068. 100…	1313	560	33224	1.71705	0.812951	0.0440766	0.0413941
Annotation Cluster 58	Enrichment Score: 3.389929373214345
GOTERM_BP_DIRECT	GO:0005975~carbohydrate metabolic process	43	2.81414	3.49581e-07	100815291. 100814111. 100815682. 100818856. 100777980. 100787511. 100782664. 100810057. 100811467. 100782602. 100802518. 547543. 547542. 100813344. 100776791. 100803079. 100792870. 100809979. 547729. 100804105. 547748. 100810348. 106794108. 547822. 100787465. 100801599. 100806123. 100789220. 100818820. 100777773. 100804290. 100783003. 100787941. 100783543. 100798772. 100780897. 100797183. 1007765…	621	472	16194	2.37569	0.000100674	2.50824e-05	2.42085e-05
UP_KEYWORDS	Glycosidase	36	2.35602	3.70773e-06	100815291. 100814111. 100815682. 100787511. 100810057. 100782602. 100802518. 547543. 547542. 100813344. 100776791. 100792870. 100809979. 547729. 100802420. 547748. 100810348. 100790013. 106794108. 547822. 100787465. 100801634. 100801599. 100789220. 100818820. 100777773. 100804290. 100783003. 100798772. 547775. 100780897. 100797183. 100783329. 100785528. 547572. 732599	1347	396	35521	2.39731	0.000574534	4.78915e-05	4.1403e-05
INTERPRO	IPR017853:Glycoside hydrolase. superfamily	27	1.76702	0.00125397	100815291. 100814111. 100815682. 100777980. 100787511. 100782664. 100811467. 100802518. 100813344. 100792870. 547729. 100804105. 547748. 100810348. 106794108. 100812823. 547822. 100801599. 100806123. 100789220. 100777773. 100804290. 100787941. 100783543. 100780897. 100783329. 100814740	1313	343	33224	1.99185	0.697533	0.0331954	0.0311751
INTERPRO	IPR013781:Glycoside hydrolase. catalytic domain	21	1.37435	0.00816983	100792870. 100804105. 547748. 100810348. 106794108. 547822. 100815291. 100801599. 100806123. 100789220. 100814111. 100777980. 100777773. 100787511. 100787941. 100782664. 100783543. 100780897. 100811467. 100783329. 100814740	1313	280	33224	1.89779	0.999598	0.128494	0.120673
UP_KEYWORDS	Hydrolase	78	5.10471	0.0146046	100801141. 100797039. 100789937. 100787511. 100782664. 100784729. 100810057. 100780568. 100811467. 100802518. 547543. 100797157. 100815501. 547542. 100792870. 100775638. 100792672. 547729. 100810348. 100790013. 106794108. 100790575. 100801634. 100194417. 100801599. 100777857. 100797409. 100801111. 100789220. 100818820. 100790729. 100818821. 100777773. 100783003. 100798772. 547775. 100780897. 1008…	1347	1580	35521	1.30183	0.897757	0.0905483	0.0782805
GOTERM_MF_DIRECT	GO:0004553~hydrolase activity. hydrolyzing O-glycosyl compounds	18	1.17801	0.0235927	547748. 100790013. 106794108. 100795975. 547822. 100801634. 100815291. 100801599. 100806123. 100777980. 100783003. 100782664. 100783543. 547775. 100811467. 100802518. 100813344. 100776791	946	237	22384	1.79709	0.999328	0.313886	0.303628
Annotation Cluster 59	Enrichment Score: 3.0173104261328176
GOTERM_BP_DIRECT	GO:0006468~protein phosphorylation	23	1.50524	0.000151411	100791582. 106798964. 100795006. 102669364. 100790436. 100784287. 100789002. 100806048. 100809478. 100779807. 100807333. 100807113. 100775518. 102662291. 100819308. 100798091. 100780524. 100818343. 100782800. 100782811. 100783647. 100798691. 100818126	621	241	16194	2.4887	0.0426725	0.00620785	0.00599155
SMART	SM00108:B_lectin	13	0.850785	0.000306322	106798964. 100795006. 100784990. 100790436. 100784287. 100804561. 100809478. 100779807. 100807333. 100775518. 100819308. 100776389. 100782811	464	104	13062	3.51886	0.037572	0.00765804	0.00722919
PIR_SUPERFAMILY	PIRSF000641:receptor kinase. S-locus SRK type	12	0.78534	0.000351478	106798964. 100819308. 100795006. 100776389. 100784990. 100790436. 100784287. 100782811. 100809478. 100779807. 100807333. 100775518	78	90	2072	3.54188	0.018114	0.0182769	0.0182769
GOTERM_BP_DIRECT	GO:0048544~recognition of pollen	12	0.78534	0.000427539	106798964. 100819308. 100795006. 100776389. 100784990. 100790436. 100784287. 100782811. 100809478. 100779807. 100807333. 100775518	621	86	16194	3.63869	0.115876	0.0136337	0.0131587
INTERPRO	IPR000858:S-locus glycoprotein	12	0.78534	0.000566551	106798964. 100819308. 100795006. 100776389. 100784990. 100790436. 100784287. 100782811. 100809478. 100779807. 100807333. 100775518	1313	86	33224	3.53077	0.417296	0.0174169	0.0163569
INTERPRO	IPR024171:S-receptor-like serine/threonine-protein kinase	12	0.78534	0.000835136	106798964. 100819308. 100795006. 100776389. 100784990. 100790436. 100784287. 100782811. 100809478. 100779807. 100807333. 100775518	1313	90	33224	3.37385	0.548968	0.0248714	0.0233577
INTERPRO	IPR001480:Bulb-type lectin domain	13	0.850785	0.000985167	106798964. 100795006. 100784990. 100790436. 100784287. 100804561. 100809478. 100779807. 100807333. 100775518. 100819308. 100776389. 100782811	1313	106	33224	3.10331	0.609109	0.0284504	0.0267189
INTERPRO	IPR003609:Apple-like	10	0.65445	0.00738623	106798964. 100819308. 100795006. 100776389. 100790436. 100784287. 100782811. 100809478. 100807333. 100775518	1313	87	33224	2.90849	0.999146	0.123493	0.115977
SMART	SM00473:PAN_AP	7	0.458115	0.0291117	106798964. 100819308. 100795006. 100776389. 100790436. 100782811. 100809478	464	66	13062	2.9857	0.975102	0.259926	0.24537
Annotation Cluster 60	Enrichment Score: 2.985948941242712
INTERPRO	IPR006459:Uncharacterised protein family UPF0497. trans-membrane plant subgroup	10	0.65445	3.11893e-05	100775765. 100500661. 100500387. 100500346. 100775221. 100527457. 100306245. 100783901. 100816413. 100812100	1313	42	33224	6.02473	0.0292865	0.00211304	0.00198444
INTERPRO	IPR006702:Uncharacterised protein family UPF0497. trans-membrane plant	10	0.65445	0.00274703	100775765. 100500661. 100500387. 100500346. 100775221. 100527457. 100306245. 100783901. 100816413. 100812100	1313	75	33224	3.37385	0.927308	0.0638516	0.0599656
UP_KEYWORDS	Cell membrane	11	0.719895	0.0128613	100798759. 100775765. 100500661. 100500387. 100500346. 100775221. 100527457. 100306245. 100783901. 100816413. 100812100	1347	116	35521	2.50065	0.865532	0.0830625	0.0718089
Annotation Cluster 61	Enrichment Score: 2.9093194167521825
INTERPRO	IPR013320:Concanavalin A-like lectin/glucanase. subgroup	75	4.90838	6.53479e-09	100792540. 100809509. 100788367. 100798809. 100784287. 100779807. 100781051. 100305436. 100815066. 100819308. 100804180. 100781977. 100810057. 100811066. 106797139. 100791582. 100776847. 100812725. 100790013. 100798578. 100801634. 100788896. 100806048. 100807333. 100775518. 100781464. 100305405. 100813130. 102662291. 100783003. 100798772. 547775. 100797003. 100783647. 100818343. 100776682. 100798…	1313	918	33224	2.06731	6.22763e-06	7.78456e-07	7.31079e-07
INTERPRO	IPR001245:Serine-threonine/tyrosine-protein kinase catalytic domain	52	3.40314	5.61195e-06	100792540. 100795611. 102664092. 100793639. 100305436. 100815066. 100781977. 100780524. 106797139. 100791582. 100776847. 100812725. 100798578. 100305440. 100788896. 100809478. 100806048. 100789341. 100781464. 100813130. 102662291. 100797003. 100818343. 100798691. 100793451. 100305371. 100813945. 102669364. 100788143. 100802571. 100806334. 100305414. 100782800. 100817345. 100801571. 106798964. 100…	1313	664	33224	1.98163	0.00533393	0.000486199	0.000456609
SMART	SM00220:S_TKc	79	5.17016	4.04251e-05	100788367. 100798809. 100784287. 100792943. 100779807. 100781051. 100819308. 100800415. 100804180. 100775762. 100781977. 100780524. 100811980. 106797139. 100791582. 100776847. 100811359. 100788896. 100779316. 100806048. 100789341. 100807333. 100775518. 100806762. 100305405. 102662291. 100798091. 100813139. 100781427. 100783647. 100818343. 100776682. 100818541. 100798691. 100798901. 100810714. 100…	464	1411	13062	1.57613	0.00504049	0.00314625	0.00297006
INTERPRO	IPR000719:Protein kinase. catalytic domain	106	6.93717	7.73425e-05	100807802. 100795611. 100788367. 100784287. 100779807. 100781051. 100305436. 100781977. 100780524. 100811066. 100811980. 100812725. 100811359. 100798578. 100305440. 100788896. 100789341. 100806048. 100781464. 100813130. 100813139. 100797003. 100783647. 100818541. 100798691. 100798901. 100793451. 100305371. 102669364. 100788143. 100802571. 100305414. 100780940. 100799550. 547825. 100808726. 100795…	1313	1829	33224	1.46649	0.0710592	0.00447515	0.00420279
INTERPRO	IPR008271:Serine/threonine-protein kinase. active site	84	5.49738	0.000313413	100788367. 100798809. 100784287. 100792943. 100779807. 100781051. 100819308. 100800415. 100804180. 100775762. 100781977. 100780524. 100811980. 106797139. 100791582. 100776847. 100812725. 100811359. 100798578. 100305440. 100788896. 100779316. 100806048. 100789341. 100807333. 100775518. 100806762. 100305405. 100813130. 102662291. 100798091. 100813139. 100781427. 100797003. 100783647. 100818343. 100…	1313	1428	33224	1.48846	0.25824	0.0128594	0.0120768
INTERPRO	IPR011009:Protein kinase-like domain	106	6.93717	0.000350833	100795611. 100788367. 100784287. 100779807. 100781051. 100305436. 100781977. 100780524. 100811066. 100811980. 100812725. 100811359. 100798578. 100305440. 100788896. 100782151. 100789341. 100806048. 100781464. 100813130. 100813139. 100797003. 100783647. 100818541. 100798691. 100798901. 100793451. 100305371. 102669364. 100788143. 100802571. 100305414. 100780940. 100799550. 547825. 100808726. 100795…	1313	1903	33224	1.40946	0.284235	0.0128594	0.0120768
GOTERM_MF_DIRECT	GO:0004674~protein serine/threonine kinase activity	57	3.73037	0.000823077	100788367. 100798809. 100784287. 100792943. 100779807. 100781051. 100819308. 100804180. 100775762. 100780524. 100791582. 100812725. 100811359. 100305440. 100788896. 100779316. 100809478. 100806048. 100789341. 100807333. 100775518. 100806762. 102662291. 100798091. 100813139. 100783647. 100818343. 100818541. 100798691. 100798901. 100813945. 102669364. 100788143. 100802571. 100777409. 100790817. 100…	946	856	22384	1.57561	0.222728	0.0279846	0.0270701
INTERPRO	IPR017441:Protein kinase. ATP binding site	71	4.6466	0.00122927	100788367. 100798809. 100784287. 100792943. 100779807. 100781051. 100305436. 100815066. 100800415. 100804180. 100775762. 100781977. 100780524. 106797139. 100791582. 100776847. 100812725. 100811359. 100798578. 100305440. 100788896. 100779316. 100806048. 100807333. 100775518. 100806762. 100305405. 100798091. 100813139. 100781427. 100783647. 100818343. 100776682. 100818541. 100810714. 100793451. 100…	1313	1220	33224	1.4726	0.690319	0.0331954	0.0311751
UP_KEYWORDS	Serine/threonine-protein kinase	41	2.68325	0.00329243	100813945. 100798809. 100784287. 100792943. 100788143. 100802571. 100779807. 100790817. 100801728. 102664710. 100819308. 100804180. 100775762. 100813425. 100780524. 100799550. 106798964. 100812725. 547825. 100811359. 100808726. 100795006. 100305440. 100788896. 100779316. 100816707. 100784990. 100790436. 100809478. 100775518. 100807333. 100806762. 100798091. 100776389. 100813139. 100817470. 100782…	1347	668	35521	1.61855	0.400206	0.0268593	0.0232203
UP_KEYWORDS	Transferase	95	6.21728	0.00801186	732578. 100101899. 100798766. 100798809. 100809188. 100784287. 100792943. 100779807. 547582. 100305436. 100788406. 547580. 100819308. 100804180. 100775762. 100816439. 100776894. 547588. 100780524. 547584. 100815146. 100776052. 100790371. 100101866. 100812725. 100790013. 100811359. 100305363. 100794539. 100305440. 100801634. 100788896. 100779316. 100791825. 100301896. 100809478. 100807333. 1008094…	1347	1932	35521	1.29668	0.712589	0.0564472	0.0487995
UP_KEYWORDS	Kinase	51	3.3377	0.00955792	100798766. 100798809. 100784287. 100792943. 100779807. 100305436. 100819308. 100804180. 100775762. 100780524. 100790371. 100812725. 100811359. 100305363. 100794539. 100305440. 100788896. 100779316. 100809478. 100807333. 100775518. 100806762. 100305405. 100798091. 100813139. 100818541. 100305371. 100813945. 100788143. 100802571. 100790817. 100305414. 100801728. 102664710. 100813425. 100799550. 100…	1347	933	35521	1.44147	0.774312	0.0644121	0.0556853
GOTERM_MF_DIRECT	GO:0004672~protein kinase activity	52	3.40314	0.035335	100792540. 100809866. 100809509. 100807802. 100795611. 102664092. 100793639. 100305436. 100815066. 100781977. 100780524. 100811066. 100811980. 106797139. 100776847. 100798578. 100305363. 100781464. 100305405. 100813130. 100781427. 100797003. 100783647. 100776682. 100798691. 100810714. 100793451. 100305371. 100789677. 100820245. 100806334. 100305414. 100780940. 100787379. 100817345. 100801571. 106…	946	931	22384	1.3216	0.999983	0.415865	0.402275
Annotation Cluster 62	Enrichment Score: 2.8519875482788364
INTERPRO	IPR026992:Non-haem dioxygenase N-terminal domain	20	1.3089	0.000154135	100802501. 100820290. 102661568. 100790622. 100779525. 100783384. 100786574. 100305378. 100785152. 100820310. 100305379. 100814471. 100782572. 100784444. 100799432. 100816206. 100775440. 100815336. 100811043. 100781946	1313	186	33224	2.72085	0.136622	0.0081354	0.00764027
INTERPRO	IPR027443:Isopenicillin N synthase-like	20	1.3089	0.000283722	100802501. 100820290. 102661568. 100790622. 100779525. 100783384. 100786574. 100305378. 100785152. 100820310. 100305379. 100814471. 100782572. 100784444. 100799432. 100816206. 100775440. 100815336. 100811043. 100781946	1313	195	33224	2.59527	0.236945	0.0128594	0.0120768
INTERPRO	IPR005123:Oxoglutarate/iron-dependent dioxygenase	20	1.3089	0.00187079	100802501. 100820290. 102661568. 100790622. 100779525. 100783384. 100786574. 100305378. 100785152. 100820310. 100305379. 100814471. 100782572. 100784444. 100799432. 100816206. 100775440. 100815336. 100811043. 100781946	1313	228	33224	2.21964	0.832125	0.0445716	0.0418589
INTERPRO	IPR002283:Isopenicillin N synthase	8	0.52356	0.00333544	100814471. 100784444. 102661568. 100799432. 100779525. 100783384. 100816206. 100305378	1313	50	33224	4.04862	0.95858	0.0706373	0.0663382
GOTERM_MF_DIRECT	GO:0051213~dioxygenase activity	11	0.719895	0.0201414	100814471. 100782572. 100802501. 100784444. 100799432. 100790622. 100786574. 100815336. 100785152. 100820310. 100781946	946	112	22384	2.32392	0.998023	0.280148	0.270993
Annotation Cluster 63	Enrichment Score: 2.6047154362435023
SMART	SM00054:EFh	20	1.3089	0.000235565	100807117. 100808976. 100500561. 100811767. 547825. 100775336. 100306370. 100812778. 100527206. 100526852. 100527487. 100800452. 100820100. 100779760. 100809091. 100784553. 100800415. 100810494. 100818434. 100500308	464	215	13062	2.61868	0.0290197	0.00736141	0.00694917
INTERPRO	IPR002048:EF-hand domain	24	1.57068	0.00107687	100807117. 100808976. 100500561. 100811767. 547825. 100775336. 100306370. 100812778. 100527206. 100526852. 100787197. 100527487. 100800452. 100820100. 100779760. 100809091. 100784553. 100800415. 100797792. 100500379. 100810494. 100776185. 100818434. 100500308	1313	286	33224	2.1234	0.641851	0.0301839	0.0283469
KEGG_PATHWAY	gmx04626:Plant-pathogen interaction	24	1.57068	0.00160365	102663839. 100776847. 100807117. 100805116. 100500561. 100795955. 547825. 100775336. 100306370. 100812778. 100526852. 100527487. 100820100. 100779760. 100786868. 100817624. 100784553. 100806194. 100804180. 100800415. 100793071. 100782327. 100810471. 100500308	313	323	8552	2.03017	0.142792	0.0192439	0.0164375
INTERPRO	IPR018247:EF-Hand 1. calcium-binding site	21	1.37435	0.00365801	100807117. 100808976. 100500561. 547825. 100775336. 100306370. 100812778. 100527206. 100526852. 100787197. 100527487. 100800452. 100820100. 100779760. 100784553. 100800415. 100500379. 100810494. 100776185. 100818434. 100500308	1313	260	33224	2.04378	0.969575	0.0757844	0.0711722
INTERPRO	IPR011992:EF-hand-like domain	24	1.57068	0.0038361	100807117. 100808976. 100500561. 100811767. 547825. 100775336. 100306370. 100812778. 100527206. 100526852. 100787197. 100527487. 100800452. 100820100. 100779760. 100809091. 100784553. 100800415. 100797792. 100500379. 100810494. 100776185. 100818434. 100500308	1313	316	33224	1.92181	0.97434	0.0761627	0.0715274
GOTERM_MF_DIRECT	GO:0005509~calcium ion binding	27	1.76702	0.0412277	100808976. 100811767. 100812778. 100787197. 100800452. 100781051. 100820100. 100779760. 100809091. 100800415. 100797792. 100500379. 100810494. 100818434. 100807117. 100500561. 547825. 100775336. 100306370. 100794511. 100527206. 100526852. 100527487. 100782110. 100784553. 100776185. 100500308	946	428	22384	1.49268	0.999997	0.438597	0.424264
Annotation Cluster 64	Enrichment Score: 2.5318145784418675
GOTERM_BP_DIRECT	GO:0071555~cell wall organization	21	1.37435	0.000333854	100809979. 100798759. 100790013. 100500661. 100793403. 100500387. 100801634. 100787465. 100809188. 100527457. 100818820. 100788506. 100500346. 100775221. 547775. 100782602. 547543. 100797183. 547542. 100785528. 732599	621	221	16194	2.47793	0.0916868	0.011977	0.0115597
UP_KEYWORDS	Cell wall biogenesis/degradation	21	1.37435	0.000436339	100809979. 100798759. 100790013. 100500661. 100500387. 100801634. 100787465. 100809188. 100527457. 100818820. 100788506. 100782892. 100500346. 100775221. 547775. 100782602. 547543. 100797183. 547542. 100785528. 732599	1347	227	35521	2.43956	0.06541	0.00397839	0.00343938
SMART	SM00710:PbH1	9	0.589005	0.00164077	100818820. 100809979. 100787465. 100782602. 547543. 100797183. 547542. 100785528. 732599	464	63	13062	4.02155	0.185568	0.025637	0.0242014
INTERPRO	IPR006626:Parallel beta-helix repeat	9	0.589005	0.00326317	100818820. 100809979. 100787465. 100782602. 547543. 100797183. 547542. 100785528. 732599	1313	63	33224	3.61484	0.955616	0.0706373	0.0663382
INTERPRO	IPR000743:Glycoside hydrolase. family 28	9	0.589005	0.00802792	100818820. 100809979. 100787465. 100782602. 547543. 100797183. 547542. 100785528. 732599	1313	73	33224	3.11966	0.999539	0.128494	0.120673
INTERPRO	IPR012334:Pectin lyase fold	17	1.11257	0.00872558	100809979. 100801141. 100787465. 100790659. 100806133. 100792847. 100818820. 100790729. 100782892. 100819252. 100780568. 100782602. 547543. 100797183. 547542. 100785528. 732599	1313	208	33224	2.06811	0.999764	0.131992	0.123959
INTERPRO	IPR011050:Pectin lyase fold/virulence factor	17	1.11257	0.00872558	100809979. 100801141. 100787465. 100790659. 100806133. 100792847. 100818820. 100790729. 100782892. 100819252. 100780568. 100782602. 547543. 100797183. 547542. 100785528. 732599	1313	208	33224	2.06811	0.999764	0.131992	0.123959
GOTERM_MF_DIRECT	GO:0004650~polygalacturonase activity	9	0.589005	0.0116741	100818820. 100809979. 100787465. 100782602. 547543. 100797183. 547542. 100785528. 732599	946	73	22384	2.9172	0.972492	0.212215	0.20528
Annotation Cluster 65	Enrichment Score: 2.367372133344913
SMART	SM00774:WRKY	16	1.04712	0.000602322	100805895. 100791870. 100811812. 100788697. 100786198. 100170683. 100127380. 102670495. 100819462. 102659367. 100127378. 100812027. 100795177. 732586. 100778162. 100127373	464	161	13062	2.7976	0.0725468	0.0125484	0.0118457
INTERPRO	IPR003657:DNA-binding WRKY	16	1.04712	0.00186034	100805895. 100791870. 100811812. 100788697. 100786198. 100170683. 100127380. 102670495. 100819462. 102659367. 100127378. 100812027. 100795177. 732586. 100778162. 100127373	1313	161	33224	2.51467	0.830442	0.0445716	0.0418589
Annotation Cluster 66	Enrichment Score: 2.1575454973463004
INTERPRO	IPR000537:UbiA prenyltransferase family	5	0.327225	0.00381417	100786181. 100812378. 100301896. 100777517. 100777935	1313	17	33224	7.44232	0.973796	0.0761627	0.0715274
GOTERM_MF_DIRECT	GO:0016765~transferase activity. transferring alkyl or aryl (other than methyl) groups	5	0.327225	0.00601203	100786181. 100812378. 100301896. 100777517. 100777935	946	18	22384	6.5727	0.842012	0.136928	0.132453
KEGG_PATHWAY	gmx00130:Ubiquinone and other terpenoid-quinone biosynthesis	9	0.589005	0.0146873	100808944. 547492. 100793045. 100786181. 100812378. 732650. 100301896. 100777517. 100812188	313	88	8552	2.79437	0.758392	0.0829402	0.0708447
Annotation Cluster 67	Enrichment Score: 2.1174435937897154
INTERPRO	IPR000916:Bet v I domain	8	0.52356	0.000450057	547916. 100101844. 100527073. 100791036. 100527307. 100305838. 100527201. 547541	1313	36	33224	5.62309	0.348841	0.015318	0.0143857
INTERPRO	IPR024949:Bet v I type allergen	6	0.39267	0.00143077	547916. 100101844. 100527073. 100791036. 100527307. 100527201	1313	22	33224	6.90106	0.744493	0.0368521	0.0346093
INTERPRO	IPR023393:START-like domain	13	0.850785	0.0028581	100808416. 547916. 100101844. 100798803. 100527073. 100791036. 100527201. 100777483. 100526923. 100527307. 100806061. 100305838. 547541	1313	120	33224	2.74125	0.934628	0.0648516	0.0609047
GOTERM_BP_DIRECT	GO:0009607~response to biotic stimulus	9	0.589005	0.00393486	547916. 100101844. 100527073. 100791036. 100527307. 100305838. 100789563. 100527201. 547541	621	67	16194	3.50292	0.678731	0.0992524	0.0957941
GOTERM_BP_DIRECT	GO:0080163~regulation of protein serine/threonine phosphatase activity	6	0.39267	0.0101512	100808416. 547916. 100798803. 100101844. 100791036. 100527201	621	35	16194	4.47039	0.947054	0.194226	0.187459
GOTERM_MF_DIRECT	GO:0004872~receptor activity	6	0.39267	0.0103551	100808416. 547916. 100798803. 100101844. 100791036. 100527201	946	32	22384	4.43658	0.958629	0.211243	0.20434
GOTERM_MF_DIRECT	GO:0010427~abscisic acid binding	6	0.39267	0.0117897	100808416. 547916. 100798803. 100101844. 100791036. 100527201	946	33	22384	4.30213	0.97346	0.212215	0.20528
GOTERM_MF_DIRECT	GO:0004864~protein phosphatase inhibitor activity	6	0.39267	0.0150515	100808416. 547916. 100798803. 100101844. 100791036. 100527201	946	35	22384	4.0563	0.99035	0.242408	0.234486
UP_KEYWORDS	Pathogenesis-related protein	6	0.39267	0.0247913	547916. 100101844. 100527073. 100791036. 100789563. 100527201	1347	44	35521	3.59597	0.979577	0.147794	0.127771
SMART	SM01037:SM01037	4	0.26178	0.0281074	100101844. 100305838. 100527201. 547541	464	19	13062	5.9265	0.971668	0.259926	0.24537
Annotation Cluster 68	Enrichment Score: 1.9410198693742073
UP_KEYWORDS	Sugar transport	7	0.458115	0.00602999	100127405. 100790580. 100800528. 100779335. 100777741. 100810962. 100776187	1347	44	35521	4.1953	0.608386	0.0445071	0.0384771
GOTERM_BP_DIRECT	GO:0008643~carbohydrate transport	7	0.458115	0.00628932	100127405. 100790580. 100800528. 100779335. 100777741. 100810962. 100776187	621	44	16194	4.14866	0.837494	0.138849	0.134011
INTERPRO	IPR004316:SWEET sugar transporter	7	0.458115	0.00654632	100127405. 100790580. 100800528. 100779335. 100777741. 100810962. 100776187	1313	43	33224	4.11924	0.998087	0.111404	0.104624
Annotation Cluster 69	Enrichment Score: 1.8874790115655427
INTERPRO	IPR002283:Isopenicillin N synthase	8	0.52356	0.00333544	100814471. 100784444. 102661568. 100799432. 100779525. 100783384. 100816206. 100305378	1313	50	33224	4.04862	0.95858	0.0706373	0.0663382
KEGG_PATHWAY	gmx00904:Diterpenoid biosynthesis	7	0.458115	0.0101635	102661568. 100779525. 100781238. 100816206. 100305378. 100811043. 100305379	313	51	8552	3.75017	0.624945	0.0609807	0.0520877
GOTERM_BP_DIRECT	GO:0045487~gibberellin catabolic process	4	0.26178	0.0148264	102661568. 100779525. 100816206. 100811043	621	14	16194	7.45066	0.986458	0.265949	0.256682
GOTERM_MF_DIRECT	GO:0052634~C-19 gibberellin 2-beta-dioxygenase activity	4	0.26178	0.0192632	102661568. 100779525. 100816206. 100811043	946	14	22384	6.7605	0.9974	0.280148	0.270993
GOTERM_BP_DIRECT	GO:0009416~response to light stimulus	7	0.458115	0.0377264	100800350. 100779387. 102661568. 100779525. 100816206. 100305378. 100811043	621	65	16194	2.80832	0.999985	0.401018	0.387045
Annotation Cluster 70	Enrichment Score: 1.7772749129371885
INTERPRO	IPR006094:FAD linked oxidase. N-terminal	9	0.589005	0.00326317	100799814. 100780114. 100801515. 100800722. 732592. 732593. 100803041. 100801058. 100779395	1313	63	33224	3.61484	0.955616	0.0706373	0.0663382
INTERPRO	IPR016169:CO dehydrogenase flavoprotein-like. FAD-binding. subdomain 2	9	0.589005	0.00478747	100799814. 100780114. 100801515. 100800722. 732592. 732593. 100803041. 100801058. 100779395	1313	67	33224	3.39903	0.989677	0.0894599	0.0840154
INTERPRO	IPR016166:FAD-binding. type 2	9	0.589005	0.00524218	100799814. 100780114. 100801515. 100800722. 732592. 732593. 100803041. 100801058. 100779395	1313	68	33224	3.34904	0.993322	0.0925147	0.0868842
INTERPRO	IPR012951:Berberine/berberine-like	6	0.39267	0.0129911	100780114. 732592. 732593. 100803041. 100801058. 100779395	1313	36	33224	4.21731	0.999996	0.174374	0.163761
INTERPRO	IPR016167:FAD-binding. type 2. subdomain 1	7	0.458115	0.0209291	100799814. 100780114. 100801515. 100800722. 732592. 732593. 100779395	1313	55	33224	3.22049	1	0.229258	0.215305
GOTERM_MF_DIRECT	GO:0050660~flavin adenine dinucleotide binding	14	0.91623	0.0421064	100799814. 100776106. 100793964. 100803041. 100801058. 100791507. 100788404. 100780114. 100801515. 100800722. 732592. 732593. 100799486. 100779395	946	180	22384	1.84036	0.999998	0.438597	0.424264
Annotation Cluster 71	Enrichment Score: 1.7686935365053165
INTERPRO	IPR008972:Cupredoxin	15	0.981675	0.00598811	100775521. 100810503. 100806308. 100805802. 100809971. 100795901. 100803681. 100305564. 100527593. 100815672. 100819758. 100785335. 100812336. 100527517. 100813442	1313	165	33224	2.30035	0.996733	0.103758	0.0974429
INTERPRO	IPR003245:Plastocyanin-like	9	0.589005	0.0117993	100806308. 100785335. 100805802. 100527517. 100795901. 100803681. 100305564. 100527593. 100813442	1313	78	33224	2.91968	0.999988	0.160638	0.150862
Annotation Cluster 72	Enrichment Score: 1.73868297040375
INTERPRO	IPR004839:Aminotransferase. class I/classII	8	0.52356	0.00516201	100780254. 100814593. 100791024. 100791895. 100813347. 732650. 100775969. 100797692	1313	54	33224	3.74872	0.992789	0.0925147	0.0868842
KEGG_PATHWAY	gmx00270:Cysteine and methionine metabolism	14	0.91623	0.00760491	100807833. 100101899. 100101866. 100791024. 100790622. 100775969. 100814593. 100817029. 100788406. 100818856. 100813347. 732650. 100815336. 100797692	313	166	8552	2.30432	0.519468	0.0555583	0.0474561
INTERPRO	IPR015422:Pyridoxal phosphate-dependent transferase. major region. subdomain 2	11	0.719895	0.0141022	100780254. 100782177. 100814593. 100791024. 100791895. 100813347. 732650. 100795286. 100806463. 100775969. 100797692	1313	113	33224	2.46321	0.999999	0.184101	0.172897
INTERPRO	IPR015421:Pyridoxal phosphate-dependent transferase. major region. subdomain 1	13	0.850785	0.0176958	100791024. 100791895. 100787167. 100806463. 100775969. 100780254. 100782177. 100814593. 100782330. 100813347. 732650. 100795286. 100797692	1313	152	33224	2.16415	1	0.216207	0.203048
INTERPRO	IPR015424:Pyridoxal phosphate-dependent transferase	13	0.850785	0.0176958	100791024. 100791895. 100787167. 100806463. 100775969. 100780254. 100782177. 100814593. 100782330. 100813347. 732650. 100795286. 100797692	1313	152	33224	2.16415	1	0.216207	0.203048
INTERPRO	IPR004838:Aminotransferases. class-I. pyridoxal-phosphate-binding site	5	0.327225	0.0205869	100780254. 100791024. 100813347. 100775969. 100797692	1313	27	33224	4.6859	1	0.228131	0.214247
GOTERM_BP_DIRECT	GO:0009058~biosynthetic process	10	0.65445	0.0294127	100780254. 100782897. 100814593. 100791024. 100813347. 732650. 100775969. 100797560. 100809433. 100797692	621	113	16194	2.30773	0.999816	0.364943	0.352227
Annotation Cluster 73	Enrichment Score: 1.7298113451409138
KEGG_PATHWAY	gmx00052:Galactose metabolism	11	0.719895	0.00810225	100815682. 100804007. 100804290. 100783003. 100798766. 100794539. 100779602. 100798772. 100810057. 100802518. 100776791	313	113	8552	2.65973	0.542045	0.0555583	0.0474561
SMART	SM00640:Glyco_32	4	0.26178	0.0146508	100783003. 100798772. 100810057. 100776791	464	15	13062	7.5069	0.841959	0.183135	0.17288
INTERPRO	IPR018053:Glycoside hydrolase. family 32. active site	4	0.26178	0.0161353	100783003. 100798772. 100810057. 100776791	1313	14	33224	7.22968	1	0.202328	0.190014
INTERPRO	IPR001362:Glycoside hydrolase. family 32	4	0.26178	0.0195867	100783003. 100798772. 100810057. 100776791	1313	15	33224	6.7477	1	0.228131	0.214247
INTERPRO	IPR013148:Glycosyl hydrolase family 32. N-terminal	4	0.26178	0.0195867	100783003. 100798772. 100810057. 100776791	1313	15	33224	6.7477	1	0.228131	0.214247
INTERPRO	IPR013189:Glycosyl hydrolase family 32. C-terminal	4	0.26178	0.0195867	100783003. 100798772. 100810057. 100776791	1313	15	33224	6.7477	1	0.228131	0.214247
Annotation Cluster 74	Enrichment Score: 1.5793462045267808
INTERPRO	IPR022357:Major intrinsic protein. conserved site	8	0.52356	0.0100332	100306092. 100788071. 100786924. 100805635. 100793258. 100791447. 100798410. 100777419	1313	61	33224	3.31854	0.999933	0.142849	0.134155
INTERPRO	IPR023271:Aquaporin-like	8	0.52356	0.0203678	100306092. 100788071. 100786924. 100805635. 100793258. 100791447. 100798410. 100777419	1313	70	33224	2.89187	1	0.228131	0.214247
INTERPRO	IPR000425:Major intrinsic protein	8	0.52356	0.0203678	100306092. 100788071. 100786924. 100805635. 100793258. 100791447. 100798410. 100777419	1313	70	33224	2.89187	1	0.228131	0.214247
GOTERM_BP_DIRECT	GO:0009992~cellular water homeostasis	5	0.327225	0.0327279	100788071. 100786924. 100793258. 100791447. 100798410	621	32	16194	4.07458	0.999931	0.364943	0.352227
GOTERM_BP_DIRECT	GO:0034220~ion transmembrane transport	5	0.327225	0.0327279	100788071. 100786924. 100793258. 100791447. 100798410	621	32	16194	4.07458	0.999931	0.364943	0.352227
GOTERM_MF_DIRECT	GO:0015250~water channel activity	5	0.327225	0.044433	100788071. 100786924. 100793258. 100791447. 100798410	946	32	22384	3.69715	0.999999	0.438597	0.424264
GOTERM_MF_DIRECT	GO:0015254~glycerol channel activity	5	0.327225	0.044433	100788071. 100786924. 100793258. 100791447. 100798410	946	32	22384	3.69715	0.999999	0.438597	0.424264
Annotation Cluster 75	Enrichment Score: 1.5490258424770194
SMART	SM00856:SM00856	16	1.04712	6.69926e-05	100797734. 100789460. 100801141. 100810425. 100306461. 100791798. 100785210. 100806133. 100792847. 100790729. 100816686. 100782892. 100780565. 100527823. 100776299. 100780568	464	132	13062	3.41223	0.00833939	0.00314625	0.00297006
INTERPRO	IPR006501:Pectinesterase inhibitor	16	1.04712	0.000323654	100797734. 100789460. 100801141. 100810425. 100306461. 100791798. 100785210. 100806133. 100792847. 100790729. 100816686. 100782892. 100780565. 100527823. 100776299. 100780568	1313	136	33224	2.97693	0.265447	0.0128594	0.0120768
GOTERM_MF_DIRECT	GO:0004857~enzyme inhibitor activity	9	0.589005	0.00358139	100797734. 100789460. 100816686. 100810425. 100780565. 100306461. 100527823. 100791798. 100776299	946	60	22384	3.54926	0.66642	0.0913255	0.088341
INTERPRO	IPR012334:Pectin lyase fold	17	1.11257	0.00872558	100809979. 100801141. 100787465. 100790659. 100806133. 100792847. 100818820. 100790729. 100782892. 100819252. 100780568. 100782602. 547543. 100797183. 547542. 100785528. 732599	1313	208	33224	2.06811	0.999764	0.131992	0.123959
INTERPRO	IPR011050:Pectin lyase fold/virulence factor	17	1.11257	0.00872558	100809979. 100801141. 100787465. 100790659. 100806133. 100792847. 100818820. 100790729. 100782892. 100819252. 100780568. 100782602. 547543. 100797183. 547542. 100785528. 732599	1313	208	33224	2.06811	0.999764	0.131992	0.123959
GOTERM_CC_DIRECT	GO:0071944~cell periphery	8	0.52356	0.0271468	100790729. 100801141. 100782892. 100780568. 100817275. 100785210. 100806133. 100792847	706	78	18761	2.7255	0.850285	0.208125	0.190027
Annotation Cluster 76	Enrichment Score: 1.4845675157330371
GOTERM_MF_DIRECT	GO:0004568~chitinase activity	9	0.589005	0.00141591	100526916. 100775306. 100804105. 100810348. 100792215. 100787511. 100783329. 100776582. 547572	946	52	22384	4.0953	0.351812	0.0433267	0.0419108
GOTERM_MF_DIRECT	GO:0008061~chitin binding	7	0.458115	0.00626469	100804105. 100810348. 100804190. 100787511. 100783329. 100776582. 547572	946	40	22384	4.1408	0.853836	0.136928	0.132453
GOTERM_BP_DIRECT	GO:0006032~chitin catabolic process	7	0.458115	0.00868886	100775306. 100804105. 100810348. 100787511. 100783329. 100776582. 547572	621	47	16194	3.88385	0.919002	0.178122	0.171915
INTERPRO	IPR001579:Glycoside hydrolase. chitinase active site	4	0.26178	0.0321835	100810348. 100787511. 100815291. 100783329	1313	18	33224	5.62309	1	0.319488	0.300044
INTERPRO	IPR001223:Glycoside hydrolase. family 18. catalytic domain	5	0.327225	0.0326243	100804105. 100810348. 100787511. 100815291. 100783329	1313	31	33224	4.08127	1	0.320525	0.301018
Annotation Cluster 77	Enrichment Score: 1.4698806134553644
INTERPRO	IPR009009:Barwin-related endoglucanase	12	0.78534	0.000512082	100500393. 100526916. 100779487. 100777550. 100800307. 100792215. 100791557. 100781459. 100794009. 100812555. 100807807. 100803242	1313	85	33224	3.57231	0.386232	0.0162671	0.0152771
INTERPRO	IPR007112:Expansin/pollen allergen. DPBB domain	9	0.589005	0.0101609	100779487. 100777550. 100792215. 100791557. 100781459. 100794009. 100812555. 100807807. 100803242	1313	76	33224	2.99651	0.999941	0.142849	0.134155
INTERPRO	IPR007117:Expansin. cellulose-binding-like domain	8	0.52356	0.0203678	100779487. 100777550. 100791557. 100781459. 100794009. 100812555. 100807807. 100803242	1313	70	33224	2.89187	1	0.228131	0.214247
INTERPRO	IPR007118:Expansin/Lol pI	8	0.52356	0.0218512	100779487. 100777550. 100791557. 100781459. 100794009. 100812555. 100807807. 100803242	1313	71	33224	2.85114	1	0.236638	0.222237
Annotation Cluster 78	Enrichment Score: 1.4321248246774294
KEGG_PATHWAY	gmx00460:Cyanoamino acid metabolism	10	0.65445	0.00429628	100792870. 100809902. 547729. 100778110. 100101899. 100777773. 100783543. 100811884. 100806123. 100814740	313	87	8552	3.14054	0.338557	0.037523	0.0320509
GOTERM_MF_DIRECT	GO:0008422~beta-glucosidase activity	6	0.39267	0.0133536	100792870. 547729. 100777773. 100783543. 100806123. 100814740	946	34	22384	4.1756	0.983653	0.227011	0.219593
INTERPRO	IPR001360:Glycoside hydrolase. family 1	6	0.39267	0.0145445	100792870. 100777773. 106794108. 100783543. 100806123. 100814740	1313	37	33224	4.10333	0.999999	0.187309	0.17591
Annotation Cluster 79	Enrichment Score: 1.385791498128095
GOTERM_BP_DIRECT	GO:0009800~cinnamic acid biosynthetic process	3	0.196335	0.0270408	100787902. 100788438. 100811101	621	7	16194	11.176	0.999627	0.364943	0.352227
INTERPRO	IPR022313:Phenylalanine/histidine ammonia-lyases. active site	3	0.196335	0.028669	100787902. 100788438. 100811101	1313	7	33224	10.8445	1	0.290655	0.272966
INTERPRO	IPR005922:Phenylalanine ammonia-lyase	3	0.196335	0.028669	100787902. 100788438. 100811101	1313	7	33224	10.8445	1	0.290655	0.272966
INTERPRO	IPR023144:Phenylalanine ammonia-lyase. shielding domain	3	0.196335	0.028669	100787902. 100788438. 100811101	1313	7	33224	10.8445	1	0.290655	0.272966
GOTERM_MF_DIRECT	GO:0045548~phenylalanine ammonia-lyase activity	3	0.196335	0.0324604	100787902. 100788438. 100811101	946	7	22384	10.1407	0.999959	0.397315	0.384331
INTERPRO	IPR001106:Aromatic amino acid lyase	3	0.196335	0.0372376	100787902. 100788438. 100811101	1313	8	33224	9.48896	1	0.354874	0.333276
UP_KEYWORDS	Phenylpropanoid metabolism	3	0.196335	0.0432717	100787902. 100788438. 100811101	1347	9	35521	8.79015	0.998947	0.23954	0.207086
GOTERM_BP_DIRECT	GO:0006559~L-phenylalanine catabolic process	3	0.196335	0.0440678	100787902. 100788438. 100811101	621	9	16194	8.69243	0.999998	0.421582	0.406893
Annotation Cluster 80	Enrichment Score: 1.356623840279427
SMART	SM00452:STI	6	0.39267	0.0313639	100789064. 547933. 100305352. 100500599. 100306165. 100789630	464	50	13062	3.3781	0.981376	0.261366	0.246729
INTERPRO	IPR011065:Kunitz inhibitor ST1-like	6	0.39267	0.0466653	100789064. 547933. 100305352. 100500599. 100306165. 100789630	1313	50	33224	3.03647	1	0.423543	0.397766
INTERPRO	IPR002160:Proteinase inhibitor I3. Kunitz legume	6	0.39267	0.0466653	100789064. 547933. 100305352. 100500599. 100306165. 100789630	1313	50	33224	3.03647	1	0.423543	0.397766
Annotation Cluster 81	Enrichment Score: 1.336504257715322
KEGG_PATHWAY	gmx00480:Glutathione metabolism	14	0.91623	0.00429951	100796103. 100500680. 100527851. 100527221. 547582. 100816962. 547580. 100788406. 100784258. 547588. 547577. 547455. 100819377. 547584	313	155	8552	2.46786	0.338763	0.037523	0.0320509
INTERPRO	IPR004045:Glutathione S-transferase. N-terminal	9	0.589005	0.0203277	547582. 100816962. 547580. 100500680. 100527851. 547577. 547588. 547584. 100527221	1313	86	33224	2.64808	1	0.228131	0.214247
GOTERM_BP_DIRECT	GO:0009407~toxin catabolic process	5	0.327225	0.0327279	547582. 547580. 100527851. 547584. 100527221	621	32	16194	4.07458	0.999931	0.364943	0.352227
INTERPRO	IPR010987:Glutathione S-transferase. C-terminal-like	9	0.589005	0.0422497	547582. 100816962. 547580. 100500680. 100527851. 547577. 547588. 547584. 100527221	1313	99	33224	2.30035	1	0.394745	0.37072
Annotation Cluster 82	Enrichment Score: 1.2655702729072345
GOTERM_BP_DIRECT	GO:0009813~flavonoid biosynthetic process	16	1.04712	0.00414993	732547. 547602. 100791957. 100805563. 100809433. 100805695. 100779176. 100782897. 100816177. 100783761. 100783255. 100817085. 100776894. 100807938. 100776196. 100815146	621	181	16194	2.30518	0.698102	0.0992524	0.0957941
INTERPRO	IPR002213:UDP-glucuronosyl/UDP-glucosyltransferase	15	0.981675	0.0161259	100791780. 732578. 100791957. 100806069. 100805563. 100805695. 100779176. 100816177. 100783761. 100783255. 100817085. 100776894. 100807938. 100776196. 100815146	1313	186	33224	2.04064	1	0.202328	0.190014
GOTERM_BP_DIRECT	GO:0052696~flavonoid glucuronidation	12	0.78534	0.0438454	100779176. 100816177. 100783761. 100783255. 100817085. 100776894. 100807938. 100791957. 100776196. 100815146. 100805563. 100805695	621	160	16194	1.9558	0.999998	0.421582	0.406893
Annotation Cluster 83	Enrichment Score: 1.2623736220571602
INTERPRO	IPR000086:NUDIX hydrolase domain	6	0.39267	0.0466653	100818821. 106795478. 100786379. 100818086. 100789313. 100305863	1313	50	33224	3.03647	1	0.423543	0.397766
Annotation Cluster 84	Enrichment Score: 1.0837928611892893
GOTERM_BP_DIRECT	GO:0006541~glutamine metabolic process	5	0.327225	0.0397758	548065. 100816141. 100786699. 100776430. 100802020	621	34	16194	3.8349	0.999992	0.407702	0.393496
Annotation Cluster 85	Enrichment Score: 1.056746683252969
INTERPRO	IPR001155:NADH:flavin oxidoreductase/NADH oxidase. N-terminal	4	0.26178	0.0103427	100816003. 100810271. 100796758. 100797662	1313	12	33224	8.43463	0.99995	0.142849	0.134155
Annotation Cluster 86	Enrichment Score: 1.040330143940133
SMART	SM00336:BBOX	7	0.458115	0.0205905	100781783. 100785978. 100798117. 100817528. 100305571. 100786838. 100809455	464	61	13062	3.23043	0.925777	0.233983	0.22088
INTERPRO	IPR000315:Zinc finger. B-box	7	0.458115	0.0486746	100781783. 100785978. 100798117. 100817528. 100305571. 100786838. 100809455	1313	67	33224	2.64369	1	0.433522	0.407138
SMART	SM00415:HSF	6	0.39267	0.026832	100783723. 100794896. 100791543. 100818430. 100802739. 100527682	464	48	13062	3.51886	0.966621	0.259926	0.24537
INTERPRO	IPR000232:Heat shock factor (HSF)-type. DNA-binding	6	0.39267	0.0401836	100783723. 100794896. 100791543. 100818430. 100802739. 100527682	1313	48	33224	3.16299	1	0.379158	0.356083
INTERPRO	IPR011991:Winged helix-turn-helix DNA-binding domain	10	0.65445	0.93952	100818724. 100783723. 100784366. 100794896. 100791543. 100818430. 100791825. 100802739. 100797163. 100527682	1313	352	33224	0.71886	1	1	0.940126
Annotation Cluster 87	Enrichment Score: 0.9836226792686482
KEGG_PATHWAY	gmx00430:Taurine and hypotaurine metabolism	5	0.327225	0.0309168	100805411. 100799491. 100782330. 100787167. 100797790	313	33	8552	4.1398	0.950947	0.148401	0.126759
GOTERM_MF_DIRECT	GO:0016702~oxidoreductase activity. acting on single donors with incorporation of molecular oxygen. incorporation of two atoms of oxygen	7	0.458115	0.0403975	100805411. 100786646. 100799491. 100794831. 100795276. 100809699. 100797790	946	60	22384	2.76054	0.999997	0.438597	0.424264
Annotation Cluster 88	Enrichment Score: 0.9605627875468715
INTERPRO	IPR023410:14-3-3 domain	4	0.26178	0.0371241	100815948. 100775221. 100806167. 100798385	1313	19	33224	5.32713	1	0.354874	0.333276
Annotation Cluster 89	Enrichment Score: 0.9118147843793698
GOTERM_BP_DIRECT	GO:0042391~regulation of membrane potential	6	0.39267	0.0330611	100786868. 100795955. 100811465. 100798422. 100796761. 100810471	621	47	16194	3.32902	0.999938	0.364943	0.352227
INTERPRO	IPR014710:RmlC-like jelly roll fold	14	0.91623	0.0337759	100805411. 100306160. 100795955. 100799339. 100803440. 100799491. 100786868. 100786576. 100811465. 100798422. 100813853. 100796761. 100810471. 100797790	1313	186	33224	1.90459	1	0.328453	0.308464
Annotation Cluster 90	Enrichment Score: 0.9020824452828177
SMART	SM00380:AP2	23	1.50524	0.00113923	100793366. 100775316. 100527371. 100804843. 100796898. 100500531. 100800600. 100778998. 100818907. 100786651. 102663872. 100792946. 100802242. 100777915. 100813560. 100305726. 100816370. 100800788. 100819431. 100500303. 100813069. 100785936. 100811486	464	302	13062	2.14394	0.132799	0.0203434	0.0192041
INTERPRO	IPR001471:AP2/ERF domain	23	1.50524	0.00476193	100793366. 100775316. 100527371. 100804843. 100796898. 100500531. 100800600. 100778998. 100818907. 100786651. 102663872. 100792946. 100802242. 100777915. 100813560. 100305726. 100816370. 100800788. 100819431. 100500303. 100813069. 100785936. 100811486	1313	303	33224	1.92076	0.989422	0.0894599	0.0840154
INTERPRO	IPR016177:DNA-binding. integrase-type	23	1.50524	0.0100884	100793366. 100775316. 100527371. 100804843. 100796898. 100500531. 100800600. 100778998. 100818907. 100786651. 102663872. 100792946. 100802242. 100777915. 100813560. 100305726. 100816370. 100800788. 100819431. 100500303. 100813069. 100785936. 100811486	1313	324	33224	1.79626	0.999936	0.142849	0.134155
GOTERM_MF_DIRECT	GO:0003700~transcription factor activity. sequence-specific DNA binding	63	4.12304	0.0182495	100806997. 547858. 100801182. 778137. 100778998. 100800059. 102663872. 100792946. 100790803. 100781134. 100816598. 100813560. 102670495. 100819462. 100785936. 100795177. 732586. 100793366. 100807974. 100775316. 778128. 100794896. 100791543. 100788697. 100786198. 100818907. 100788098. 100527682. 100802242. 100783723. 100779279. 100305726. 100800788. 102659367. 100500303. 100819431. 100813377. 1008…	946	1122	22384	1.3286	0.996433	0.279217	0.270092
Annotation Cluster 91	Enrichment Score: 0.8244726861008413
INTERPRO	IPR008972:Cupredoxin	15	0.981675	0.00598811	100775521. 100810503. 100806308. 100805802. 100809971. 100795901. 100803681. 100305564. 100527593. 100815672. 100819758. 100785335. 100812336. 100527517. 100813442	1313	165	33224	2.30035	0.996733	0.103758	0.0974429
Annotation Cluster 92	Enrichment Score: 0.7987542556701299
KEGG_PATHWAY	gmx02010:ABC transporters	6	0.39267	0.0274416	100800293. 100810688. 100787314. 100797124. 100780618. 100801088	313	47	8552	3.488	0.930832	0.146355	0.125012
INTERPRO	IPR003439:ABC transporter-like	14	0.91623	0.0301731	100800293. 100810688. 100812888. 100784793. 100801088. 100786482. 100777295. 100784336. 100800934. 100787314. 100776279. 100812367. 100797124. 100780618	1313	183	33224	1.93582	1	0.302683	0.284262
Annotation Cluster 93	Enrichment Score: 0.7924321484002925
GOTERM_BP_DIRECT	GO:0006950~response to stress	11	0.719895	0.0229057	100816511. 100305405. 100797598. 100527308. 100500411. 100306377. 547885. 100816427. 100815216. 100798493. 100527708	621	126	16194	2.27659	0.998736	0.345997	0.333941
Annotation Cluster 94	Enrichment Score: 0.7261649874638563
INTERPRO	IPR014710:RmlC-like jelly roll fold	14	0.91623	0.0337759	100805411. 100306160. 100795955. 100799339. 100803440. 100799491. 100786868. 100786576. 100811465. 100798422. 100813853. 100796761. 100810471. 100797790	1313	186	33224	1.90459	1	0.328453	0.308464
Annotation Cluster 95	Enrichment Score: 0.6956611032925011
GOTERM_BP_DIRECT	GO:0006839~mitochondrial transport	3	0.196335	0.0270408	100802540. 100817050. 100809667	621	7	16194	11.176	0.999627	0.364943	0.352227
INTERPRO	IPR002030:Mitochondrial brown fat uncoupling protein	3	0.196335	0.028669	100802540. 100817050. 100809667	1313	7	33224	10.8445	1	0.290655	0.272966
Annotation Cluster 96	Enrichment Score: 0.609056939391385
UP_KEYWORDS	Plant defense	16	1.04712	0.0368866	547916. 100101844. 100776878. 100799733. 100527073. 100791036. 547822. 100802182. 100789563. 100527201. 102667222. 100817624. 100784366. 100782327. 100793054. 100797163	1347	237	35521	1.78028	0.997049	0.211756	0.183067
Annotation Cluster 97	Enrichment Score: 0.41270020544820923
GOTERM_MF_DIRECT	GO:0016702~oxidoreductase activity. acting on single donors with incorporation of molecular oxygen. incorporation of two atoms of oxygen	7	0.458115	0.0403975	100805411. 100786646. 100799491. 100794831. 100795276. 100809699. 100797790	946	60	22384	2.76054	0.999997	0.438597	0.424264
Comparison between Inoc Sus Vs Mock Sus
3 Hours after Inoculation (3HAI)
Category	Term	Count	%	PValue	Genes	List Total	Pop Hits	Pop Total	Fold Enrichment	Bonferroni	Benjamini	FDR
Annotation Cluster 1	Enrichment Score: 3.7163793089610855
GOTERM_BP_DIRECT	GO:0010200~response to chitin	4	3.2	1.32686e-05	100816598. 100793782. 100778467. 100526897	46	17	16194	82.8338	0.000490822	0.000477671	0.000477671
SMART	SM00355:ZnF_C2H2	6	4.8	0.000103977	100816598. 100500607. 100793782. 100778467. 100526897. 100526874	37	173	13062	12.2437	0.00186994	0.00187159	0.00187159
GOTERM_MF_DIRECT	GO:0044212~transcription regulatory region DNA binding	5	4	0.000167471	100816598. 100793782. 100778467. 100526897. 100500303	77	81	22384	17.9445	0.00933531	0.00234459	0.00226086
INTERPRO	IPR015880:Zinc finger. C2H2-like	6	4.8	0.000170439	100816598. 100500607. 100793782. 100778467. 100526897. 100526874	99	174	33224	11.5723	0.0265723	0.0269294	0.0265885
GOTERM_MF_DIRECT	GO:0046872~metal ion binding	14	11.2	0.000779288	102661758. 100802289. 100793782. 547924. 100819184. 100526897. 100526874. 100786161. 100786791. 100816598. 100500607. 100818538. 100778467. 100792063	77	1395	22384	2.91743	0.0427179	0.00872802	0.00841631
INTERPRO	IPR007087:Zinc finger. C2H2	6	4.8	0.00163965	100816598. 100500607. 100793782. 100778467. 100526897. 100526874	99	287	33224	7.01594	0.228391	0.0724373	0.0715203
Annotation Cluster 2	Enrichment Score: 3.2226778768428765
GOTERM_MF_DIRECT	GO:0020037~heme binding	11	8.8	1.45162e-05	100818732. 102661758. 100813471. 100778255. 100817669. 100818538. 100795308. 100786161. 100789386. 100786791. 100805244	77	542	22384	5.89984	0.00081258	0.000406452	0.000391936
UP_KEYWORDS	Iron	11	8.8	0.000174523	102661758. 100813471. 100778255. 100818538. 547924. 100819184. 100792063. 100786161. 100789386. 100786791. 100805244	112	781	35521	4.46693	0.00903493	0.0090752	0.00872615
UP_KEYWORDS	Heme	8	6.4	0.000770891	102661758. 100813471. 100778255. 100818538. 100786161. 100789386. 100786791. 100805244	112	477	35521	5.31911	0.0393083	0.0200432	0.0192723
UP_KEYWORDS	Metal-binding	15	12	0.00409747	102661758. 100802289. 547924. 100807904. 100797029. 100803218. 100819184. 100789386. 100786161. 100786791. 100805244. 100778255. 100813471. 100818538. 100792063	112	2015	35521	2.36093	0.192253	0.0710228	0.0682911
UP_KEYWORDS	Oxidoreductase	10	8	0.00962494	100813471. 100778255. 100818538. 547924. 100819184. 100792063. 100786161. 100789386. 100786791. 100805244	112	1141	35521	2.77959	0.395238	0.125124	0.120312
Annotation Cluster 3	Enrichment Score: 2.3112825045844683
GOTERM_MF_DIRECT	GO:0020037~heme binding	11	8.8	1.45162e-05	100818732. 102661758. 100813471. 100778255. 100817669. 100818538. 100795308. 100786161. 100789386. 100786791. 100805244	77	542	22384	5.89984	0.00081258	0.000406452	0.000391936
INTERPRO	IPR002401:Cytochrome P450. E-class. group I	6	4.8	0.00171588	100818732. 100778255. 100817669. 100795308. 100789386. 100805244	99	290	33224	6.94336	0.237644	0.0724373	0.0715203
INTERPRO	IPR001128:Cytochrome P450	6	4.8	0.00229232	100818732. 100778255. 100817669. 100795308. 100789386. 100805244	99	310	33224	6.49541	0.304137	0.0724373	0.0715203
GOTERM_MF_DIRECT	GO:0005506~iron ion binding	7	5.6	0.00294065	100818732. 100778255. 100817669. 100785541. 100795308. 100789386. 100805244	77	417	22384	4.87988	0.152038	0.0274461	0.0264659
GOTERM_MF_DIRECT	GO:0016705~oxidoreductase activity. acting on paired donors. with incorporation or reduction of molecular oxygen	5	4	0.00416108	100818732. 100778255. 100817669. 100795308. 100789386	77	192	22384	7.57035	0.208248	0.0332887	0.0320998
KEGG_PATHWAY	gmx00073:Cutin. suberine and wax biosynthesis	3	2.4	0.00920118	100818732. 100817669. 100795308	27	48	8552	19.7963	0.213638	0.119615	0.119615
Annotation Cluster 4	Enrichment Score: 1.6537021247939354
GOTERM_MF_DIRECT	GO:0043565~sequence-specific DNA binding	12	9.6	1.33495e-05	100816598. 100810736. 100793782. 100783723. 102666898. 100775665. 100778467. 100526897. 100500303. 100127378. 100776906. 100789792	77	659	22384	5.2935	0.000747297	0.000406452	0.000391936
GOTERM_MF_DIRECT	GO:0003700~transcription factor activity. sequence-specific DNA binding	14	11.2	9.467e-05	100793782. 100500462. 100775665. 100526897. 100778998. 100776906. 100789792. 100816598. 100783723. 100780775. 102666898. 100778467. 100500303. 100127378	77	1122	22384	3.62729	0.00528774	0.00176717	0.00170406
GOTERM_MF_DIRECT	GO:0044212~transcription regulatory region DNA binding	5	4	0.000167471	100816598. 100793782. 100778467. 100526897. 100500303	77	81	22384	17.9445	0.00933531	0.00234459	0.00226086
GOTERM_CC_DIRECT	GO:0005634~nucleus	16	12.8	0.0363882	100790471. 100810736. 100802487. 100793782. 100500462. 100775665. 100526897. 100778998. 100789792. 100816598. 100813693. 100783723. 100780775. 100785773. 100778467. 100500303	56	3175	18761	1.68828	0.46748	0.32022	0.32022
SMART	SM00380:AP2	4	3.2	0.0498704	100500462. 100780775. 100778998. 100500303	37	302	13062	4.67585	0.601809	0.434591	0.434591
Annotation Cluster 5	Enrichment Score: 1.5316811396818777
GOTERM_BP_DIRECT	GO:0052696~flavonoid glucuronidation	4	3.2	0.00991452	100811700. 100780411. 100802029. 100778086	46	160	16194	8.80109	0.308345	0.165799	0.165799
GOTERM_BP_DIRECT	GO:0009813~flavonoid biosynthetic process	4	3.2	0.0138166	100811700. 100780411. 100802029. 100778086	46	181	16194	7.77997	0.402367	0.165799	0.165799
GOTERM_MF_DIRECT	GO:0080043~quercetin 3-O-glucosyltransferase activity	4	3.2	0.0142616	100811700. 100780411. 100802029. 100778086	77	149	22384	7.80406	0.552644	0.0887389	0.0855696
GOTERM_MF_DIRECT	GO:0080044~quercetin 7-O-glucosyltransferase activity	4	3.2	0.0142616	100811700. 100780411. 100802029. 100778086	77	149	22384	7.80406	0.552644	0.0887389	0.0855696
INTERPRO	IPR002213:UDP-glucuronosyl/UDP-glucosyltransferase	4	3.2	0.0178074	100811700. 100780411. 100802029. 100778086	99	186	33224	7.21712	0.941511	0.468927	0.462992
GOTERM_CC_DIRECT	GO:0043231~intracellular membrane-bounded organelle	4	3.2	0.037673	100811700. 100780411. 100802029. 100778086	56	252	18761	5.31774	0.479422	0.32022	0.32022
Annotation Cluster 6	Enrichment Score: 1.1613142923660715
UP_KEYWORDS	Heme	8	6.4	0.000770891	102661758. 100813471. 100778255. 100818538. 100786161. 100789386. 100786791. 100805244	112	477	35521	5.31911	0.0393083	0.0200432	0.0192723
UP_KEYWORDS	Disulfide bond	5	4	0.0195787	100802289. 100818538. 547924. 100786161. 100786791	112	327	35521	4.84942	0.642346	0.203618	0.195787
INTERPRO	IPR019794:Peroxidase. active site	3	2.4	0.045523	100818538. 100786161. 100786791	99	115	33224	8.75468	0.999365	0.762858	0.753201
24 Hours after Inoculation (24HAI)
Annotation Cluster 1	Enrichment Score: 17.028388591207996
UP_KEYWORDS	Heme	87	4.83602	6.1823e-29	100794128. 100775843. 100808331. 100789410. 100807367. 100806595. 100806157. 100790209. 100782541. 100818538. 100799894. 100818176. 100810137. 100812478. 100803409. 100782866. 100776770. 100781617. 100780605. 100790480. 100802882. 100792351. 100796311. 606705. 100811634. 100791502. 100789386. 100808223. 100786791. 100775837. 100812163. 100814067. 100815671. 100815350. 100785621. 100807819. 100813…	1579	477	35521	4.10302	9.70622e-27	3.23541e-27	2.74082e-27
GOTERM_CC_DIRECT	GO:0005576~extracellular region	80	4.44691	1.26407e-26	100794128. 100794009. 100806595. 100793958. 100803440. 100779487. 100777265. 100818538. 100777663. 100787511. 100788721. 100799894. 100793071. 100818176. 100812555. 100812478. 100792351. 100804105. 100796311. 100805116. 100810348. 100811634. 547647. 100816529. 100816848. 100779716. 100800220. 100786791. 100775837. 100812163. 100814067. 100815671. 100785900. 100815350. 100806293. 100778424. 100810…	829	449	18761	4.03223	8.46929e-25	8.46929e-25	7.71084e-25
KEGG_PATHWAY	gmx00940:Phenylpropanoid biosynthesis	66	3.6687	5.11806e-25	100812639. 100794128. 100787872. 102663236. 100806595. 100784449. 100818538. 100779642. 100799894. 100818176. 100799731. 100812478. 100811101. 100808944. 100792351. 100796311. 100799303. 100811634. 100802888. 100778626. 100786791. 100775837. 100812163. 100814067. 547492. 100815671. 100815350. 100777773. 100810663. 100811432. 547930. 100803418. 547499. 100803619. 100804829. 100814740. 100775549. 1…	405	318	8552	4.38258	5.06688e-23	2.53344e-23	2.17518e-23
GOTERM_MF_DIRECT	GO:0020037~heme binding	94	5.22513	8.73901e-25	100794128. 100775843. 100794600. 100808331. 100789410. 100807367. 100806595. 100806157. 100790209. 100782541. 100818538. 100799894. 100818176. 100810137. 100812478. 100803409. 100782866. 100776770. 100817200. 100781617. 100780605. 100790480. 100802882. 100792351. 100796311. 606705. 100811634. 100791502. 100795308. 100789386. 100808223. 100786791. 100775837. 100812163. 100814067. 100815671. 100815…	1167	542	22384	3.32656	2.91009e-22	2.91009e-22	2.74405e-22
GOTERM_BP_DIRECT	GO:0006979~response to oxidative stress	42	2.33463	2.87989e-17	100794128. 100811249. 100812415. 100794600. 100793973. 100500036. 100806595. 100786161. 100818538. 100786765. 100799894. 100811641. 100818176. 100812478. 100817200. 100812309. 100792351. 100527283. 100796311. 100527587. 102659700. 100811634. 100790279. 100790910. 100786791. 100775837. 100812163. 100814067. 100815671. 100799162. 100815350. 100812820. 100810663. 100803637. 100811432. 547499. 100777…	743	188	16194	4.86919	8.87005e-15	8.84126e-15	8.20768e-15
UP_KEYWORDS	Peroxidase	39	2.16787	3.99797e-17	100794128. 100811249. 100812415. 100793973. 100500036. 100806595. 100786161. 100818538. 100786765. 100799894. 100811641. 100818176. 100812478. 100812309. 100792351. 100527283. 100796311. 100527587. 102659700. 100811634. 100790279. 100790910. 100786791. 100775837. 100812163. 100814067. 100815671. 100799162. 100815350. 100812820. 100810663. 100803637. 100811432. 547499. 100777191. 100803619. 100804…	1579	166	35521	5.28518	6.27681e-15	1.25536e-15	1.06346e-15
INTERPRO	IPR010255:Haem peroxidase	39	2.16787	4.23158e-17	100794128. 100811249. 100812415. 100794600. 100793973. 100806595. 100786161. 100818538. 100786765. 100799894. 100811641. 100818176. 100812478. 100817200. 100812309. 100792351. 100796311. 100527587. 100811634. 100790279. 100790910. 100786791. 100775837. 100812163. 100814067. 100815671. 100799162. 100815350. 100784258. 100812820. 100810663. 100803637. 100811432. 547499. 100777191. 100803619. 100804…	1531	161	33224	5.25673	4.07078e-14	4.07078e-14	3.65609e-14
UP_KEYWORDS	Secreted	68	3.77988	3.04724e-16	100789492. 100794128. 100812879. 100806595. 100803440. 100779122. 100818538. 100778993. 100788721. 100799894. 100818176. 100812478. 100786906. 100817686. 100792351. 100796311. 100792396. 100790013. 100811634. 100816529. 100816848. 100779716. 100786791. 100775837. 100812163. 100814067. 100815671. 100815350. 100810663. 100811432. 100500621. 547499. 100803619. 100776165. 100804829. 100796446. 100796…	1579	488	35521	3.13467	5.22915e-14	6.83453e-15	5.78977e-15
INTERPRO	IPR000823:Plant peroxidase	36	2.00111	6.51637e-16	100794128. 100811249. 100812415. 100793973. 100806595. 100786161. 100818538. 100786765. 100799894. 100811641. 100818176. 100812478. 100812309. 100792351. 100796311. 100527587. 100811634. 100790279. 100790910. 100786791. 100775837. 100812163. 100814067. 100815671. 100799162. 100815350. 100812820. 100810663. 100803637. 100811432. 547499. 100777191. 100803619. 100804829. 100815654. 547550	1531	147	33224	5.31449	6.40821e-13	3.13437e-13	2.81507e-13
GOTERM_BP_DIRECT	GO:0042744~hydrogen peroxide catabolic process	37	2.0567	6.95184e-16	100794128. 100811249. 100812415. 100793973. 100806595. 100786161. 100818538. 100786765. 100799894. 100811641. 100818176. 100812478. 100812309. 100792351. 100796311. 100527587. 100811634. 100790279. 100790910. 100786791. 100775837. 100812163. 100814067. 100815671. 100799162. 100815350. 100784258. 100812820. 100810663. 100803637. 100811432. 547499. 100777191. 100803619. 100804829. 100815654. 547550	743	158	16194	5.10399	2.05169e-13	1.06711e-13	9.90637e-14
INTERPRO	IPR002016:Haem peroxidase. plant/fungal/bacterial	37	2.0567	1.1392e-15	100794128. 100811249. 100812415. 100793973. 100806595. 100786161. 100818538. 100786765. 100799894. 100811641. 100818176. 100812478. 100812309. 100792351. 100796311. 100527587. 100811634. 100790279. 100790910. 100786791. 100775837. 100812163. 100814067. 100815671. 100799162. 100815350. 100784258. 100812820. 100810663. 100803637. 100811432. 547499. 100777191. 100803619. 100804829. 100815654. 547550	1531	158	33224	5.08184	1.06803e-12	3.65304e-13	3.2809e-13
UP_KEYWORDS	Hydrogen peroxide	35	1.94553	2.85344e-15	100794128. 100811249. 100812415. 100793973. 100806595. 100786161. 100818538. 100786765. 100799894. 100811641. 100818176. 100812478. 100812309. 100792351. 100796311. 100811634. 100790279. 100790910. 100786791. 100775837. 100812163. 100814067. 100815671. 100799162. 100815350. 100812820. 100810663. 100803637. 100811432. 547499. 100777191. 100803619. 100804829. 100815654. 547550	1579	150	35521	5.24904	4.53193e-13	5.59987e-14	4.74384e-14
INTERPRO	IPR019793:Peroxidases heam-ligand binding site	33	1.83435	2.46419e-14	100811249. 100812415. 100793973. 100806595. 100786161. 100818538. 100786765. 100799894. 100811641. 100812478. 100812309. 100792351. 100796311. 100527587. 100790279. 100790910. 100786791. 100775837. 100812163. 100814067. 100815671. 100799162. 100815350. 100784258. 100812820. 100810663. 100803637. 100811432. 547499. 100803619. 100804829. 100815654. 547550	1531	138	33224	5.18933	2.37104e-11	3.95092e-12	3.54844e-12
INTERPRO	IPR019794:Peroxidase. active site	30	1.66759	3.90652e-14	100794128. 100811249. 100812415. 100793973. 100786161. 100818538. 100786765. 100799894. 100811641. 100818176. 100812478. 100792351. 100796311. 100527587. 100811634. 100790910. 100786791. 100775837. 100812163. 100814067. 100815671. 100799162. 100815350. 100812820. 100810663. 100803637. 100811432. 100777191. 100815654. 547550	1531	115	33224	5.66109	3.75948e-11	5.36868e-12	4.82177e-12
UP_KEYWORDS	Disulfide bond	50	2.77932	9.72906e-14	106795446. 100797957. 100794128. 100789730. 100806595. 100781051. 100818538. 100799894. 100818176. 100812478. 100792351. 100802289. 100796311. 100802763. 100805955. 100811634. 100779239. 100786791. 100775837. 100812163. 100814067. 100815671. 100815350. 100527091. 100810663. 100811432. 547499. 100803619. 100804829. 547572. 100775306. 100811249. 100812415. 100793973. 100786161. 100786765. 100811641…	1579	327	35521	3.43974	1.52691e-11	1.69718e-12	1.43774e-12
GOTERM_MF_DIRECT	GO:0004601~peroxidase activity	38	2.11228	1.47128e-13	100794128. 100811249. 100812415. 100794600. 100793973. 100806595. 100786161. 100818538. 100786765. 100799894. 100811641. 100818176. 100812478. 100817200. 100812309. 100792351. 100796311. 100527587. 100811634. 100790279. 100790910. 100786791. 100775837. 100812163. 100814067. 100815671. 100799162. 100815350. 100812820. 100810663. 100803637. 100811432. 547499. 100777191. 100803619. 100804829. 100815…	1167	173	22384	4.21312	4.89858e-11	2.44967e-11	2.3099e-11
UP_KEYWORDS	Calcium	37	2.0567	3.1259e-10	100794128. 100811249. 100812415. 100803229. 100793973. 100806595. 100786161. 100786241. 100818538. 100786765. 100799894. 100811641. 100818176. 100812478. 100812309. 100792351. 100796311. 100811634. 100790279. 100790910. 100786791. 100775837. 100812163. 100814067. 100815671. 100799162. 100815350. 100812820. 100810663. 100803637. 100811432. 547499. 100777191. 100803619. 100804829. 100815654. 547550	1579	245	35521	3.39734	4.90766e-08	4.46151e-09	3.7795e-09
Annotation Cluster 2	Enrichment Score: 14.304482946773232
UP_KEYWORDS	Iron	125	6.9483	1.53824e-35	100794128. 100775843. 100808331. 100807367. 100806157. 100805464. 100790209. 100782541. 100789739. 100818538. 100784444. 100799894. 100810137. 100776770. 100792063. 100781617. 100778273. 100802882. 100792351. 100797528. 100796311. 100811634. 100820290. 102661568. 100788012. 100789342. 100808223. 100775837. 100812163. 100814067. 100815671. 100784455. 100807819. 100810663. 100803619. 100783009. 100…	1579	781	35521	3.60049	2.41503e-33	2.41503e-33	2.04585e-33
UP_KEYWORDS	Heme	87	4.83602	6.1823e-29	100794128. 100775843. 100808331. 100789410. 100807367. 100806595. 100806157. 100790209. 100782541. 100818538. 100799894. 100818176. 100810137. 100812478. 100803409. 100782866. 100776770. 100781617. 100780605. 100790480. 100802882. 100792351. 100796311. 606705. 100811634. 100791502. 100789386. 100808223. 100786791. 100775837. 100812163. 100814067. 100815671. 100815350. 100785621. 100807819. 100813…	1579	477	35521	4.10302	9.70622e-27	3.23541e-27	2.74082e-27
UP_KEYWORDS	Oxidoreductase	142	7.89327	1.73826e-28	100794128. 100775843. 100500036. 100808331. 100807367. 100777869. 100806157. 100805464. 100790209. 100782541. 100789739. 100784449. 100818538. 100784444. 100799894. 100810137. 100776770. 100792063. 100781617. 100778273. 100819104. 100802882. 100792351. 100797528. 100796311. 100811634. 100820290. 102661568. 100101901. 100788012. 100789342. 100808223. 100775837. 100812163. 100814067. 100815671. 100…	1579	1141	35521	2.79966	2.72907e-26	6.82267e-27	5.77971e-27
GOTERM_MF_DIRECT	GO:0020037~heme binding	94	5.22513	8.73901e-25	100794128. 100775843. 100794600. 100808331. 100789410. 100807367. 100806595. 100806157. 100790209. 100782541. 100818538. 100799894. 100818176. 100810137. 100812478. 100803409. 100782866. 100776770. 100817200. 100781617. 100780605. 100790480. 100802882. 100792351. 100796311. 606705. 100811634. 100791502. 100795308. 100789386. 100808223. 100786791. 100775837. 100812163. 100814067. 100815671. 100815…	1167	542	22384	3.32656	2.91009e-22	2.91009e-22	2.74405e-22
UP_KEYWORDS	Metal-binding	172	9.56087	2.25001e-16	100794128. 100775843. 100808331. 100789730. 100807367. 100803440. 100806157. 100805464. 100790209. 100782541. 100789739. 100818538. 100786104. 100784444. 100799894. 100819340. 100810137. 100776770. 100792063. 100781617. 100780649. 100778273. 100802882. 100792351. 100797528. 100500384. 100796311. 100802763. 100811876. 100811634. 100820290. 100803218. 102661568. 100805195. 100794539. 100788012. 100…	1579	2015	35521	1.92024	3.4861e-14	5.88752e-15	4.98752e-15
INTERPRO	IPR001128:Cytochrome P450	51	2.83491	1.10166e-14	100775843. 100808331. 100789410. 100807367. 100806157. 100790209. 100782541. 100810137. 100803409. 100782866. 100776770. 100781617. 100780605. 100790480. 100802882. 606705. 100791502. 100795308. 100789386. 100808223. 100785621. 100807819. 100813216. 100804509. 100781909. 100776878. 100808915. 100793336. 100798546. 100810679. 100806730. 100790507. 100816377. 100778056. 100817669. 100783298. 100779…	1531	310	33224	3.57014	1.05735e-11	2.6208e-12	2.35381e-12
INTERPRO	IPR002401:Cytochrome P450. E-class. group I	49	2.72374	1.36216e-14	100775843. 100808331. 100789410. 100807367. 100806157. 100782541. 100810137. 100803409. 100782866. 100776770. 100781617. 100780605. 100790480. 100802882. 606705. 100791502. 100795308. 100789386. 100808223. 100785621. 100807819. 100813216. 100804509. 100781909. 100776878. 100808915. 100793336. 100798546. 100810679. 100806730. 100790507. 100816377. 100778056. 100817669. 100783298. 100779588. 100780…	1531	290	33224	3.6667	1.31368e-11	2.6208e-12	2.35381e-12
INTERPRO	IPR017972:Cytochrome P450. conserved site	46	2.55698	2.34124e-13	100781909. 100776878. 100808915. 100775843. 100793336. 100798546. 100810679. 100808331. 100789410. 100807367. 100806730. 100790507. 100790209. 100806157. 100816377. 100782541. 100778056. 100783298. 100779588. 100780625. 100810137. 100803409. 100776770. 100782866. 100797371. 100790480. 100781617. 100780605. 100810154. 100802882. 100806940. 606705. 100792017. 100791502. 100789386. 100785284. 100808…	1531	279	33224	3.57792	2.25248e-10	2.50253e-11	2.24759e-11
UP_KEYWORDS	Monooxygenase	46	2.55698	3.03566e-12	100781909. 100776878. 100808915. 100775843. 100793336. 100798546. 100810679. 100808331. 100789410. 100807367. 100806730. 100790507. 100790209. 100806157. 100816377. 100782541. 100778056. 100783298. 100779588. 100780625. 100810137. 100803409. 100776770. 100782866. 100797371. 100790480. 100781617. 100780605. 100810154. 100802882. 100806940. 606705. 100792017. 100791502. 100789386. 100785284. 100808…	1579	310	35521	3.3381	4.76602e-10	4.76598e-11	4.03743e-11
GOTERM_BP_DIRECT	GO:0044550~secondary metabolite biosynthetic process	33	1.83435	4.41401e-12	100781909. 100776878. 100808915. 100798546. 100808331. 100789410. 100807367. 100790507. 100806157. 100778056. 100783298. 100779588. 100810137. 100776770. 100782866. 100797371. 100790480. 100781617. 100780605. 100810154. 100806940. 100814529. 100792017. 100789386. 100808223. 100805772. 100814284. 100785621. 100807819. 100813216. 100812102. 547475. 100812188	743	167	16194	4.30688	1.35952e-09	4.51701e-10	4.19331e-10
GOTERM_MF_DIRECT	GO:0016709~oxidoreductase activity. acting on paired donors. with incorporation or reduction of molecular oxygen. NAD(P)H as one donor. and incorporation of one atom of oxygen	34	1.88994	8.69683e-12	100781909. 100776878. 100808915. 100798546. 100808331. 100789410. 100807367. 100790507. 100806157. 100782541. 100778056. 100783298. 100779588. 100810137. 100776770. 100782866. 100797371. 100790480. 100781617. 100780605. 100810154. 100806940. 100814529. 100792017. 100789386. 100808223. 100805772. 100814284. 100785621. 100807819. 100813216. 100812102. 547475. 100812188	1167	160	22384	4.07592	2.89604e-09	9.65348e-10	9.10268e-10
GOTERM_MF_DIRECT	GO:0005506~iron ion binding	55	3.05725	6.59783e-10	100775843. 100794523. 100808331. 100801743. 100789410. 100807367. 100806157. 100790209. 100782541. 100810137. 100803409. 100782866. 100776770. 100781617. 100780605. 100790480. 100778273. 100802882. 606705. 100819481. 100791502. 100795308. 100789386. 100808223. 100785621. 100807819. 100813216. 100804509. 100781909. 100776878. 100808915. 100793336. 100798546. 100810679. 100806730. 100790507. 100816…	1167	417	22384	2.52984	2.19708e-07	5.49269e-08	5.1793e-08
GOTERM_MF_DIRECT	GO:0046872~metal ion binding	111	6.17009	8.09148e-06	100794128. 100794764. 100789730. 100805464. 100816598. 100789739. 100818538. 100784444. 100799894. 100792063. 100780649. 100792351. 100797528. 100796311. 100802763. 100811634. 100820290. 100306251. 102661568. 100794539. 100527006. 100788012. 100789342. 100775837. 100812163. 100814067. 100815671. 100782793. 100784455. 100810663. 100803619. 100783009. 100804829. 100812415. 100793973. 100790622. 100…	1167	1395	22384	1.52621	0.00269085	0.000299385	0.000282303
GOTERM_CC_DIRECT	GO:0016020~membrane	48	2.66815	3.57358e-05	100799814. 100807943. 100781909. 100799835. 100797957. 100776878. 100808915. 100808718. 100798546. 100808331. 100789410. 100807367. 100786241. 100790507. 100806157. 100778056. 100777122. 100783298. 100779588. 100798783. 100810137. 100776770. 100782866. 100811044. 100797371. 100790480. 100781617. 100780605. 100810154. 100806940. 606705. 100814529. 100792017. 100816848. 100788698. 100808027. 100789…	829	574	18761	1.89248	0.00239148	0.00047886	0.000435977
GOTERM_MF_DIRECT	GO:0004497~monooxygenase activity	22	1.2229	0.000949545	100802882. 100776878. 606705. 100775843. 100793336. 100790266. 100798546. 100810679. 100791502. 100789386. 100785284. 100806730. 100790209. 100806157. 100816377. 100788404. 100807192. 100780625. 100799486. 100813159. 100804509. 100803409	1167	190	22384	2.22094	0.271195	0.0175666	0.0165643
GOTERM_MF_DIRECT	GO:0016705~oxidoreductase activity. acting on paired donors. with incorporation or reduction of molecular oxygen	20	1.11173	0.0055734	100802882. 100776878. 606705. 100775843. 100793336. 100798546. 100810679. 100791502. 100795308. 100789386. 100785284. 100806730. 100806157. 100816377. 100817669. 100807192. 100780625. 100813159. 100804509. 100803409	1167	192	22384	1.998	0.844503	0.0773309	0.0729186
Annotation Cluster 3	Enrichment Score: 8.385827462482947
SMART	SM00452:STI	16	0.889383	1.13091e-09	100789064. 100777609. 100777708. 100776726. 547933. 100305352. 100306165. 100306134. 100306662. 100305754. 100527288. 100305549. 100800889. 100500599. 100811731. 100500648	552	50	13062	7.57217	1.30055e-07	6.50273e-08	5.88073e-08
INTERPRO	IPR011065:Kunitz inhibitor ST1-like	16	0.889383	4.07197e-09	100789064. 100777609. 100777708. 100776726. 547933. 100305352. 100306165. 100306134. 100306662. 100305754. 100527288. 100305549. 100800889. 100500599. 100811731. 100500648	1531	50	33224	6.94427	3.91723e-06	3.26437e-07	2.93182e-07
INTERPRO	IPR002160:Proteinase inhibitor I3. Kunitz legume	16	0.889383	4.07197e-09	100789064. 100777609. 100777708. 100776726. 547933. 100305352. 100306165. 100306134. 100306662. 100305754. 100527288. 100305549. 100800889. 100500599. 100811731. 100500648	1531	50	33224	6.94427	3.91723e-06	3.26437e-07	2.93182e-07
GOTERM_MF_DIRECT	GO:0004866~endopeptidase inhibitor activity	16	0.889383	1.52634e-08	100789064. 100777609. 100777708. 100776726. 547933. 100305352. 100306165. 100306134. 100306662. 100305754. 100527288. 100305549. 100800889. 100500599. 100811731. 100500648	1167	49	22384	6.26312	5.08271e-06	1.01655e-06	9.58544e-07
Annotation Cluster 4	Enrichment Score: 7.781239715237965
SMART	SM00774:WRKY	32	1.77877	8.82378e-13	100810978. 100791870. 100170679. 100127380. 100170747. 102670495. 100819462. 100127421. 732583. 732584. 732586. 100170682. 100805895. 100802124. 100811812. 100788697. 100786198. 100796836. 100776906. 100170683. 100127370. 102663281. 100127397. 100798375. 102659367. 100127378. 100812027. 100778162. 100127373. 100127396. 100792150. 100790050	552	161	13062	4.70321	1.01477e-10	1.01473e-10	9.17673e-11
INTERPRO	IPR003657:DNA-binding WRKY	32	1.77877	1.16448e-11	100810978. 100791870. 100170679. 100127380. 100170747. 102670495. 100819462. 100127421. 732583. 732584. 732586. 100170682. 100805895. 100802124. 100811812. 100788697. 100786198. 100796836. 100776906. 100170683. 100127370. 102663281. 100127397. 100798375. 102659367. 100127378. 100812027. 100778162. 100127373. 100127396. 100792150. 100790050	1531	161	33224	4.31321	1.12023e-08	1.12023e-09	1.00611e-09
GOTERM_MF_DIRECT	GO:0003700~transcription factor activity. sequence-specific DNA binding	92	5.11395	1.76944e-05	100789097. 100810978. 100806997. 100527194. 100810414. 100170679. 100778998. 100786140. 100792946. 100816598. 100783832. 100170747. 100779524. 102670495. 100819462. 547622. 732583. 100816317. 732584. 100785936. 732586. 100802124. 100775316. 100500462. 100775830. 100797644. 100788697. 100786198. 100818907. 100796836. 100779318. 100800069. 100788098. 100795828. 100802242. 100809160. 100783723. 1007…	1167	1122	22384	1.57276	0.00587497	0.000535673	0.000505109
GOTERM_MF_DIRECT	GO:0043565~sequence-specific DNA binding	56	3.11284	0.000412495	100794400. 100810978. 100806997. 100170679. 100786140. 100816598. 100783832. 100170747. 102670495. 100819462. 732583. 100816317. 732584. 732586. 100802124. 100797644. 100788697. 100786198. 100796836. 100795828. 100809160. 100783723. 100778467. 100798375. 100127397. 102659367. 100813377. 100790050. 100127396. 100792150. 100791870. 100775665. 100776038. 778153. 100789792. 100784347. 100127380. 1008…	1167	659	22384	1.62993	0.128369	0.00981149	0.00925168
Annotation Cluster 5	Enrichment Score: 6.371407497918657
INTERPRO	IPR027443:Isopenicillin N synthase-like	31	1.72318	6.87434e-09	100807726. 100790622. 100787893. 100305378. 100305379. 100805464. 100787979. 100782741. 100789739. 100784444. 100799432. 100814810. 100817683. 100792063. 100797528. 100820290. 102661568. 100819184. 100788874. 100783384. 100789342. 100788012. 100806026. 100817159. 100782572. 100778488. 100784455. 100818482. 100816206. 100783009. 100815336	1531	195	33224	3.44988	6.61309e-06	5.08701e-07	4.56879e-07
INTERPRO	IPR026992:Non-haem dioxygenase N-terminal domain	30	1.66759	8.9567e-09	100807726. 100790622. 100787893. 100305378. 100305379. 100805464. 100787979. 100782741. 100789739. 100784444. 100799432. 100814810. 100817683. 100792063. 100797528. 100820290. 102661568. 100819184. 100788874. 100783384. 100788012. 100806026. 100817159. 100782572. 100778488. 100784455. 100818482. 100816206. 100783009. 100815336	1531	186	33224	3.50014	8.61631e-06	6.15453e-07	5.52756e-07
INTERPRO	IPR005123:Oxoglutarate/iron-dependent dioxygenase	31	1.72318	2.46792e-07	100807726. 100790622. 100787893. 100305378. 100305379. 100805464. 100787979. 100782741. 100789739. 100784444. 100799432. 100814810. 100817683. 100792063. 100797528. 100820290. 102661568. 100819184. 100788874. 100783384. 100789342. 100788012. 100806026. 100817159. 100782572. 100778488. 100784455. 100818482. 100816206. 100783009. 100815336	1531	228	33224	2.95055	0.000237386	1.48536e-05	1.33404e-05
INTERPRO	IPR002283:Isopenicillin N synthase	12	0.667037	1.35484e-05	100787979. 100789739. 100778488. 100784444. 102661568. 100799432. 100788874. 100783384. 100816206. 100305378. 100788012. 100806026	1531	50	33224	5.2082	0.0129491	0.000420438	0.000377608
GOTERM_MF_DIRECT	GO:0051213~dioxygenase activity	18	1.00056	6.75093e-05	100790622. 100788874. 100787893. 100788012. 100789342. 100805464. 100817159. 100787979. 100782741. 100782572. 100778488. 100784455. 100784444. 100799432. 100818482. 100815336. 100817683. 100792063	1167	112	22384	3.08263	0.0222305	0.00172928	0.00163061
Annotation Cluster 6	Enrichment Score: 5.5587944063969195
GOTERM_MF_DIRECT	GO:0016747~transferase activity. transferring acyl groups other than amino-acyl groups	28	1.55642	1.52809e-06	100775549. 100811986. 100795679. 100814714. 100788048. 100801403. 100777149. 100795616. 102669920. 100785554. 100127365. 100815887. 100813644. 100500612. 100814826. 100790895. 100802888. 100778626. 100790997. 100809433. 102667695. 100785983. 100777157. 100813271. 100782335. 100799685. 100803418. 100810046	1167	187	22384	2.87199	0.000508725	7.26934e-05	6.85457e-05
INTERPRO	IPR003480:Transferase	20	1.11173	1.67095e-06	100775549. 100814826. 100811986. 100795679. 100802888. 100814714. 100801403. 100777149. 100795616. 100778626. 102667695. 100777157. 100813271. 100782335. 100799685. 100127365. 100803418. 100810046. 100813644. 100500612	1531	117	33224	3.70955	0.00160617	6.69774e-05	6.01543e-05
INTERPRO	IPR023213:Chloramphenicol acetyltransferase-like domain	20	1.11173	8.25095e-06	100775549. 100814826. 100811986. 100795679. 100802888. 100814714. 100801403. 100777149. 100795616. 100778626. 102667695. 100777157. 100813271. 100782335. 100799685. 100127365. 100803418. 100810046. 100813644. 100500612	1531	130	33224	3.33859	0.00790602	0.000273704	0.000245821
Annotation Cluster 7	Enrichment Score: 5.422271190508782
GOTERM_BP_DIRECT	GO:0005975~carbohydrate metabolic process	50	2.77932	7.56553e-08	100806753. 100812639. 100783593. 100818856. 100777980. 100777663. 100787511. 100782664. 100810057. 100799731. 100811467. 100802518. 100804105. 100810348. 100805195. 100801599. 100785900. 100777773. 100783003. 100527091. 100798772. 100814788. 547454. 100783329. 100814740. 547572. 100796446. 100804477. 100792369. 100791994. 100815291. 100781197. 100781512. 100820528. 100803190. 100819164. 100795474…	743	472	16194	2.30884	2.33016e-05	3.87103e-06	3.59363e-06
UP_KEYWORDS	Glycosidase	40	2.22346	3.45474e-06	100796446. 100806753. 100796768. 100818063. 100815291. 100783593. 100779122. 100778993. 100820528. 100787511. 100810057. 100819164. 100799731. 100802518. 100795474. 100776791. 100786906. 100809979. 100794312. 778029. 547748. 100810348. 100790013. 547822. 100806220. 100801599. 100775292. 100785900. 100807040. 100777773. 100783003. 100785005. 100798772. 100814788. 100776165. 547454. 100783329. 1007…	1579	396	35521	2.27231	0.000542248	4.51995e-05	3.82901e-05
INTERPRO	IPR013781:Glycoside hydrolase. catalytic domain	32	1.77877	6.53633e-06	100804477. 100812639. 100818063. 100791994. 100815291. 100783593. 100777980. 100820528. 100777663. 100803190. 100787511. 100782664. 100819164. 100799731. 100811467. 100795474. 100794312. 100776945. 100804105. 778029. 547748. 100810348. 547822. 100801599. 100775292. 100785900. 100777773. 100787941. 100783543. 547454. 100783329. 100814740	1531	280	33224	2.4801	0.00626824	0.00022457	0.000201692
GOTERM_MF_DIRECT	GO:0004553~hydrolase activity. hydrolyzing O-glycosyl compounds	30	1.66759	1.76949e-05	100806753. 100812639. 100796768. 100791994. 100815291. 100783593. 100779122. 100777980. 100778993. 100803190. 100782664. 100799731. 100811467. 100802518. 100776791. 100786906. 100794312. 100776945. 547748. 100790013. 547822. 100806220. 100801599. 100775292. 100783003. 100783543. 100776165. 100776561. 547454. 100781528	1167	237	22384	2.42795	0.00587513	0.000535673	0.000505109
INTERPRO	IPR017853:Glycoside hydrolase. superfamily	35	1.94553	2.55981e-05	100804477. 100812639. 100818063. 100791994. 100815291. 100783593. 100777980. 100820528. 100779642. 100777663. 100803190. 100787511. 100782664. 100819164. 100799731. 100811467. 100802518. 100795474. 100794312. 100776945. 100804105. 778029. 547748. 100810348. 100812823. 547822. 100801599. 100775292. 100785900. 100777773. 100787941. 100783543. 547454. 100783329. 100814740	1531	343	33224	2.21437	0.0243249	0.000746222	0.000670204
Annotation Cluster 8	Enrichment Score: 5.419334599833463
KEGG_PATHWAY	gmx00480:Glutathione metabolism	26	1.44525	5.63731e-08	100527851. 100806714. 100500036. 100809346. 547582. 547580. 100500477. 100819783. 547588. 547587. 547586. 547584. 547682. 100807613. 100500680. 100527283. 547925. 102659700. 100791741. 100527221. 100816962. 100784258. 547578. 547577. 547455. 100819377	405	155	8552	3.54205	5.58092e-06	1.39523e-06	1.19793e-06
INTERPRO	IPR004045:Glutathione S-transferase. N-terminal	18	1.00056	3.35531e-07	100807613. 100500680. 100527851. 547925. 100806714. 100791741. 100527221. 547582. 100816962. 547580. 100500477. 547578. 100819783. 547588. 547577. 547587. 547586. 547584	1531	86	33224	4.54204	0.000322729	1.79323e-05	1.61055e-05
INTERPRO	IPR004046:Glutathione S-transferase. C-terminal	14	0.77821	4.70644e-07	100807613. 100500680. 100527851. 547925. 100806714. 547582. 100500477. 547578. 100819783. 547588. 547577. 547587. 547586. 547584	1531	52	33224	5.84254	0.000452658	2.38295e-05	2.14019e-05
GOTERM_BP_DIRECT	GO:0009407~toxin catabolic process	11	0.611451	9.88755e-07	547582. 100807613. 547580. 100527851. 547925. 100806714. 100500477. 547587. 547586. 547584. 100527221	743	32	16194	7.49218	0.00030449	4.3364e-05	4.02565e-05
INTERPRO	IPR010987:Glutathione S-transferase. C-terminal-like	18	1.00056	2.64236e-06	100807613. 100500680. 100527851. 547925. 100806714. 100791741. 100527221. 547582. 100816962. 547580. 100500477. 547578. 100819783. 547588. 547577. 547587. 547586. 547584	1531	99	33224	3.94561	0.00253872	0.000101678	9.13198e-05
GOTERM_MF_DIRECT	GO:0004364~glutathione transferase activity	15	0.833797	4.15185e-06	100807613. 100527851. 547925. 100806714. 100527221. 547582. 547580. 100500477. 547578. 100819783. 547588. 547577. 547587. 547586. 547584	1167	64	22384	4.4955	0.00138161	0.000172821	0.00016296
GOTERM_BP_DIRECT	GO:0006749~glutathione metabolic process	13	0.722624	3.94859e-05	100807613. 100527851. 547925. 100806714. 100527221. 547582. 547580. 100500477. 100819783. 547588. 547587. 547586. 547584	743	66	16194	4.29304	0.0120882	0.00100512	0.000933095
INTERPRO	IPR012336:Thioredoxin-like fold	29	1.61201	0.0115894	100527851. 100806714. 100500036. 100792704. 547582. 547580. 100500477. 100500610. 100819783. 547588. 547587. 547586. 547584. 100807613. 100500680. 100527283. 547925. 102659700. 100791741. 100527221. 100500083. 100819536. 100816962. 100820138. 547578. 547577. 100810642. 100818445. 100781748	1531	383	33224	1.64315	0.999987	0.101355	0.0910296
Annotation Cluster 9	Enrichment Score: 4.813042557657789
SMART	SM00054:EFh	27	1.50083	1.28675e-06	100527230. 100793377. 100808976. 100791253. 100812778. 100527117. 100791756. 100500092. 100779760. 100781375. 100783079. 100526868. 100783575. 100810494. 100818434. 100807117. 100500561. 100775336. 100306370. 100527700. 100527206. 100527447. 100526852. 100499969. 548064. 100784553. 100500308	552	215	13062	2.97164	0.000147965	3.6994e-05	3.34554e-05
INTERPRO	IPR018247:EF-Hand 1. calcium-binding site	32	1.77877	1.38794e-06	100527230. 100793377. 100808976. 100791253. 100812778. 100527117. 100791756. 100500092. 100779760. 100816697. 100781375. 100783079. 100526868. 100783575. 100500379. 100810494. 100818434. 100807117. 100813858. 100500561. 100775336. 100306370. 100527700. 100527206. 100527447. 100526852. 100499969. 548064. 100784553. 100775872. 100776185. 100500308	1531	260	33224	2.67087	0.0013343	6.06907e-05	5.4508e-05
INTERPRO	IPR002048:EF-hand domain	33	1.83435	3.73738e-06	100527230. 100793377. 100808976. 100791253. 100812778. 100527117. 100791756. 100500092. 100779760. 100816697. 100781375. 100783079. 100526868. 100783575. 100797792. 100500379. 100810494. 100818434. 100807117. 100813858. 100500561. 100775336. 100306370. 100527700. 100527206. 100527447. 100526852. 100499969. 548064. 100784553. 100775872. 100776185. 100500308	1531	286	33224	2.50394	0.00358891	0.000133162	0.000119596
KEGG_PATHWAY	gmx04626:Plant-pathogen interaction	35	1.94553	8.55143e-06	100805346. 102663839. 100527230. 100793377. 100791253. 100812778. 100527117. 100791756. 100500092. 100793958. 100779760. 100786868. 100783079. 100783575. 100782506. 100793071. 100805529. 100127421. 100776847. 100807117. 100805116. 100500561. 100775336. 100306370. 100526852. 100808840. 100499969. 100820237. 548064. 100780593. 100784553. 100806194. 100127397. 100797784. 100500308	405	323	8552	2.28812	0.000846237	8.46592e-05	7.26872e-05
INTERPRO	IPR011992:EF-hand-like domain	32	1.77877	6.92961e-05	100527230. 100793377. 100808976. 100791253. 100812778. 100527117. 100791756. 100500092. 100779760. 100781375. 100783079. 100526868. 100783575. 100797792. 100500379. 100810494. 100818434. 100807117. 100813858. 100500561. 100775336. 100306370. 100527700. 100527206. 100527447. 100526852. 100499969. 548064. 100784553. 100775872. 100776185. 100500308	1531	316	33224	2.19755	0.0644916	0.00162592	0.00146029
GOTERM_MF_DIRECT	GO:0005509~calcium ion binding	37	2.0567	0.00334631	100527230. 100793377. 106795446. 100808976. 100791253. 100812778. 100527117. 100791756. 100500092. 100786241. 100781051. 100779760. 100816697. 100781375. 100783079. 100526868. 100783575. 100797792. 100500379. 100810494. 100818434. 100807117. 100813858. 100500561. 100775336. 100306370. 100527700. 100527206. 100527447. 100526852. 100784078. 100499969. 548064. 100784553. 100775872. 100776185. 100500…	1167	428	22384	1.65815	0.672475	0.0530629	0.0500353
Annotation Cluster 10	Enrichment Score: 4.097631814847673
GOTERM_MF_DIRECT	GO:0004568~chitinase activity	15	0.833797	2.75604e-07	100775306. 100804105. 100805955. 100810348. 100792215. 100526916. 100785900. 548085. 100777663. 100787511. 100527091. 100819164. 100783329. 100776582. 547572	1167	52	22384	5.53292	9.17718e-05	1.5296e-05	1.44233e-05
GOTERM_MF_DIRECT	GO:0008061~chitin binding	11	0.611451	2.86287e-05	100804105. 100785900. 548085. 100805955. 100810348. 100777663. 100787511. 100819164. 100783329. 100776582. 547572	1167	40	22384	5.27472	0.00948818	0.000794446	0.000749117
GOTERM_BP_DIRECT	GO:0006032~chitin catabolic process	11	0.611451	4.25407e-05	100775306. 100804105. 100785900. 100810348. 100777663. 100787511. 100527091. 100819164. 100783329. 100776582. 547572	743	47	16194	5.10106	0.0130174	0.00100512	0.000933095
INTERPRO	IPR001223:Glycoside hydrolase. family 18. catalytic domain	9	0.500278	6.05956e-05	100804105. 100785900. 100810348. 100777663. 100787511. 100815291. 100819164. 547454. 100783329	1531	31	33224	6.30025	0.0566281	0.00145732	0.00130886
INTERPRO	IPR001579:Glycoside hydrolase. chitinase active site	7	0.389105	0.000108632	100785900. 100810348. 100787511. 100815291. 100819164. 547454. 100783329	1531	18	33224	8.43922	0.0992338	0.00222349	0.00199698
Annotation Cluster 11	Enrichment Score: 3.6735218232575337
INTERPRO	IPR009009:Barwin-related endoglucanase	17	0.944969	1.47052e-06	100500393. 100805955. 100792215. 100813628. 100791557. 100816848. 100794009. 100526916. 100777550. 100779487. 100777265. 548085. 100800307. 100783697. 100778963. 100778424. 100812555	1531	85	33224	4.34017	0.00141364	6.15061e-05	5.52404e-05
INTERPRO	IPR007112:Expansin/pollen allergen. DPBB domain	12	0.667037	0.000695498	100779487. 100777550. 100777265. 100792215. 100813628. 100783697. 100778963. 100778424. 100816848. 100791557. 100794009. 100812555	1531	76	33224	3.42645	0.487934	0.0106201	0.00953826
INTERPRO	IPR007117:Expansin. cellulose-binding-like domain	11	0.611451	0.00133077	100779487. 100777550. 100777265. 100813628. 100783697. 100778963. 100778424. 100816848. 100791557. 100794009. 100812555	1531	70	33224	3.41013	0.722257	0.0170694	0.0153305
INTERPRO	IPR007118:Expansin/Lol pI	11	0.611451	0.00148608	100779487. 100777550. 100777265. 100813628. 100783697. 100778963. 100778424. 100816848. 100791557. 100794009. 100812555	1531	71	33224	3.3621	0.760851	0.0188106	0.0168944
Annotation Cluster 12	Enrichment Score: 3.672540345141416
GOTERM_BP_DIRECT	GO:0009813~flavonoid biosynthetic process	28	1.55642	5.8954e-08	100798326. 100818184. 100786860. 100791957. 100805563. 100816697. 102669920. 100787855. 100783255. 100816053. 100817085. 547489. 100776274. 100776196. 100815146. 732546. 732547. 100795128. 547602. 100788235. 100787483. 100806089. 100809433. 100779176. 100783761. 100807938. 732575. 100778086	743	181	16194	3.37167	1.81577e-05	3.61978e-06	3.36038e-06
GOTERM_BP_DIRECT	GO:0052696~flavonoid glucuronidation	21	1.16732	4.39255e-05	100798326. 100795128. 100818184. 100788235. 100786860. 100791957. 100787483. 100806089. 100805563. 100816697. 100779176. 100787855. 100783761. 100783255. 100816053. 100817085. 100807938. 100776274. 100776196. 100778086. 100815146	743	160	16194	2.86065	0.0134383	0.00100512	0.000933095
INTERPRO	IPR002213:UDP-glucuronosyl/UDP-glucosyltransferase	23	1.27849	5.0412e-05	100792112. 100798326. 100795128. 100818184. 100788235. 100786860. 100791957. 100787483. 100806089. 100806069. 100805563. 100816697. 100779176. 100787855. 100783761. 100783255. 100816053. 100817085. 100807938. 100776274. 100776196. 100778086. 100815146	1531	186	33224	2.68344	0.0473404	0.00127622	0.00114621
GOTERM_MF_DIRECT	GO:0080043~quercetin 3-O-glucosyltransferase activity	19	1.05614	0.000764901	100798326. 100795128. 100818184. 100786860. 100787483. 100806089. 100805563. 100816697. 100779176. 100787855. 100783761. 100783255. 100816053. 100817085. 100807938. 100776274. 100776196. 100778086. 100815146	1167	149	22384	2.44587	0.224936	0.0149831	0.0141282
GOTERM_MF_DIRECT	GO:0080044~quercetin 7-O-glucosyltransferase activity	19	1.05614	0.000764901	100798326. 100795128. 100818184. 100786860. 100787483. 100806089. 100805563. 100816697. 100779176. 100787855. 100783761. 100783255. 100816053. 100817085. 100807938. 100776274. 100776196. 100778086. 100815146	1167	149	22384	2.44587	0.224936	0.0149831	0.0141282
GOTERM_CC_DIRECT	GO:0043231~intracellular membrane-bounded organelle	24	1.33407	0.000818494	100804477. 606705. 100798326. 100795128. 100818184. 100788235. 100786860. 100791957. 100787483. 100806089. 100805563. 100816697. 100779176. 100787855. 100783761. 100783255. 100816053. 100787941. 100817085. 100807938. 100776274. 100776196. 100778086. 100815146	829	252	18761	2.15532	0.0533838	0.00783416	0.00713259
Annotation Cluster 13	Enrichment Score: 3.537491989283918
UP_KEYWORDS	Apoplast	19	1.05614	0.000115727	100789492. 100792396. 100812879. 100500484. 100790013. 100796768. 100806935. 100790549. 100779122. 100778993. 100785797. 100812336. 100500621. 100817263. 100817155. 100776165. 100786906. 100817686. 100781528	1579	149	35521	2.8686	0.0180061	0.00121127	0.00102611
INTERPRO	IPR004265:Plant disease resistance response protein	10	0.555864	0.00025411	100789492. 100792396. 100500484. 100785797. 100806935. 100500621. 100817263. 100817155. 100790549. 100817686	1531	47	33224	4.6172	0.216892	0.00470103	0.00422213
GOTERM_BP_DIRECT	GO:0009699~phenylpropanoid biosynthetic process	8	0.444691	0.000332853	100789492. 100792396. 100785797. 100806935. 100817263. 100817155. 100790549. 100817686	743	30	16194	5.81211	0.0974542	0.005677	0.00527018
GOTERM_MF_DIRECT	GO:0042349~guiding stereospecific synthesis activity	8	0.444691	0.000723309	100789492. 100792396. 100785797. 100806935. 100817263. 100817155. 100790549. 100817686	1167	30	22384	5.11488	0.214118	0.0149831	0.0141282
Annotation Cluster 14	Enrichment Score: 3.5063904580882572
SMART	SM00198:SCP	7	0.389105	6.59242e-05	100805116. 100806194. 100793071. 106794095. 100306346. 100793958. 100808840	552	18	13062	9.20229	0.00755286	0.00094766	0.000857014
INTERPRO	IPR018244:Allergen V5/Tpx-1-related. conserved site	7	0.389105	7.53566e-05	100805116. 100806194. 100793071. 106794095. 100306346. 100793958. 100808840	1531	17	33224	8.93564	0.0699303	0.00168589	0.00151414
INTERPRO	IPR001283:Allergen V5/Tpx-1-related	7	0.389105	0.000108632	100805116. 100806194. 100793071. 106794095. 100306346. 100793958. 100808840	1531	18	33224	8.43922	0.0992338	0.00222349	0.00199698
INTERPRO	IPR014044:CAP domain	7	0.389105	0.000281922	100805116. 100806194. 100793071. 106794095. 100306346. 100793958. 100808840	1531	21	33224	7.23362	0.237572	0.00511715	0.00459586
INTERPRO	IPR002413:Ves allergen	3	0.166759	0.0193106	100805116. 100806194. 100306346	1531	5	33224	13.0205	1	0.152878	0.137304
Annotation Cluster 15	Enrichment Score: 3.4958259748295735
INTERPRO	IPR003245:Plastocyanin-like	15	0.833797	1.16994e-05	100810439. 100527575. 100807820. 100805802. 100781181. 100803580. 100795901. 100527593. 100806172. 100305948. 100785335. 100784808. 100799422. 100500505. 100813442	1531	78	33224	4.17324	0.0111918	0.000375161	0.000336943
INTERPRO	IPR008972:Cupredoxin	21	1.16732	7.71581e-05	100810439. 100527575. 100807820. 100812879. 547647. 100775521. 100810503. 100805802. 100781181. 100803580. 100795901. 100527593. 100819758. 100806172. 100305948. 100785335. 100812336. 100784808. 100799422. 100500505. 100813442	1531	165	33224	2.76193	0.0715409	0.00168696	0.0015151
GOTERM_MF_DIRECT	GO:0009055~electron carrier activity	20	1.11173	0.036056	100810439. 100527575. 100807820. 100805802. 100781181. 100803580. 100795901. 100792704. 100527593. 100806172. 100305948. 100305937. 100785335. 100784808. 100810642. 100799422. 100500505. 100813442. 100818445. 100781748	1167	233	22384	1.64642	0.999995	0.414022	0.390399
Annotation Cluster 16	Enrichment Score: 3.3986284045024915
GOTERM_BP_DIRECT	GO:0042742~defense response to bacterium	8	0.444691	2.72651e-05	100791582. 100500393. 100526916. 548085. 100805955. 102662291. 100784223. 100789002	743	21	16194	8.30302	0.0083626	0.000930043	0.000863395
INTERPRO	IPR018226:Barwin. conserved site	4	0.222346	0.00037647	100500393. 100526916. 548085. 100805955	1531	4	33224	21.7008	0.303879	0.00613837	0.00551305
INTERPRO	IPR001153:Barwin	4	0.222346	0.00037647	100500393. 100526916. 548085. 100805955	1531	4	33224	21.7008	0.303879	0.00613837	0.00551305
GOTERM_BP_DIRECT	GO:0006040~amino sugar metabolic process	6	0.333519	0.000407463	100526916. 548085. 100805955. 100792215. 100776582. 547572	743	15	16194	8.71817	0.117966	0.00658374	0.00611194
GOTERM_BP_DIRECT	GO:0050832~defense response to fungus	5	0.277932	0.00645213	100500393. 100526916. 548085. 100805955. 100779239	743	17	16194	6.41042	0.863809	0.0772135	0.0716803
Annotation Cluster 17	Enrichment Score: 3.391703710336724
SMART	SM00640:Glyco_32	7	0.389105	1.98105e-05	100806753. 100783003. 100798772. 100810057. 100814788. 100806220. 100776791	552	15	13062	11.0428	0.00227563	0.000379701	0.000343382
INTERPRO	IPR018053:Glycoside hydrolase. family 32. active site	7	0.389105	2.06043e-05	100806753. 100783003. 100798772. 100810057. 100814788. 100806220. 100776791	1531	14	33224	10.8504	0.0196263	0.000619415	0.000556315
INTERPRO	IPR013189:Glycosyl hydrolase family 32. C-terminal	7	0.389105	3.29992e-05	100806753. 100783003. 100798772. 100810057. 100814788. 100806220. 100776791	1531	15	33224	10.1271	0.0312471	0.000857979	0.000770575
INTERPRO	IPR001362:Glycoside hydrolase. family 32	7	0.389105	3.29992e-05	100806753. 100783003. 100798772. 100810057. 100814788. 100806220. 100776791	1531	15	33224	10.1271	0.0312471	0.000857979	0.000770575
INTERPRO	IPR013148:Glycosyl hydrolase family 32. N-terminal	7	0.389105	3.29992e-05	100806753. 100783003. 100798772. 100810057. 100814788. 100806220. 100776791	1531	15	33224	10.1271	0.0312471	0.000857979	0.000770575
INTERPRO	IPR023296:Glycosyl hydrolase. five-bladed beta-propellor domain	7	0.389105	0.000372598	100806753. 100783003. 100798772. 100810057. 100814788. 100806220. 100776791	1531	22	33224	6.90482	0.301281	0.00613837	0.00551305
INTERPRO	IPR021792:Beta-fructofuranosidase	3	0.166759	0.0280883	100798772. 100810057. 100814788	1531	6	33224	10.8504	1	0.211101	0.189596
KEGG_PATHWAY	gmx00052:Galactose metabolism	11	0.611451	0.0406513	100806753. 100783003. 100798766. 100794539. 100779602. 100798772. 100810057. 100814788. 100806220. 100802518. 100776791	405	113	8552	2.05554	0.983569	0.203529	0.174747
GOTERM_MF_DIRECT	GO:0004575~sucrose alpha-glucosidase activity	3	0.166759	0.0478041	100798772. 100810057. 100814788	1167	7	22384	8.22035	1	0.509082	0.480036
Annotation Cluster 18	Enrichment Score: 3.3163467509683646
GOTERM_BP_DIRECT	GO:0006468~protein phosphorylation	27	1.50083	4.58362e-05	100790585. 100810930. 100817509. 100789354. 100779807. 100784223. 100819308. 100786721. 100780524. 100791582. 106798964. 100809353. 100790436. 100789002. 100808940. 100803275. 100807113. 100775518. 100807333. 102662291. 100798091. 100814745. 100775297. 100782811. 100783647. 100798691. 100818126	743	241	16194	2.44181	0.0140187	0.00100512	0.000933095
SMART	SM00108:B_lectin	15	0.833797	0.00011522	102662509. 106798964. 100809353. 100790436. 100808940. 100804561. 100803275. 100779807. 100807333. 100775518. 100819308. 100786721. 100814745. 100775297. 100782811	552	104	13062	3.41294	0.0131637	0.00147226	0.00133143
GOTERM_BP_DIRECT	GO:0048544~recognition of pollen	14	0.77821	0.000139494	102662509. 106798964. 100809353. 100790436. 100808940. 100803275. 100779807. 100807333. 100775518. 100819308. 100786721. 100814745. 100775297. 100782811	743	86	16194	3.54809	0.042057	0.00285497	0.00265038
INTERPRO	IPR000858:S-locus glycoprotein	14	0.77821	0.000150748	102662509. 106798964. 100809353. 100790436. 100808940. 100803275. 100779807. 100807333. 100775518. 100819308. 100786721. 100814745. 100775297. 100782811	1531	86	33224	3.5327	0.135004	0.00295959	0.00265809
INTERPRO	IPR001480:Bulb-type lectin domain	15	0.833797	0.000364502	102662509. 106798964. 100809353. 100790436. 100808940. 100804561. 100803275. 100779807. 100807333. 100775518. 100819308. 100786721. 100814745. 100775297. 100782811	1531	106	33224	3.07087	0.295815	0.00613837	0.00551305
INTERPRO	IPR024171:S-receptor-like serine/threonine-protein kinase	13	0.722624	0.000859363	102662509. 106798964. 100809353. 100790436. 100808940. 100803275. 100779807. 100807333. 100775518. 100819308. 100786721. 100814745. 100782811	1531	90	33224	3.13457	0.562668	0.0127186	0.0114229
PIR_SUPERFAMILY	PIRSF000641:receptor kinase. S-locus SRK type	13	0.722624	0.000966187	102662509. 106798964. 100809353. 100790436. 100808940. 100803275. 100779807. 100807333. 100775518. 100819308. 100786721. 100814745. 100782811	101	90	2072	2.96326	0.0545232	0.0356353	0.0356353
SMART	SM00473:PAN_AP	9	0.500278	0.00635552	106798964. 100819308. 100786721. 100814745. 100809353. 100775297. 100790436. 100782811. 100803275	552	66	13062	3.22678	0.519639	0.0562219	0.0508442
INTERPRO	IPR003609:Apple-like	11	0.611451	0.00665652	106798964. 100819308. 100786721. 100814745. 100809353. 100775297. 100790436. 100782811. 100803275. 100807333. 100775518	1531	87	33224	2.74379	0.998379	0.0634017	0.0569429
Annotation Cluster 19	Enrichment Score: 3.046609450480343
GOTERM_MF_DIRECT	GO:0008061~chitin binding	11	0.611451	2.86287e-05	100804105. 100785900. 548085. 100805955. 100810348. 100777663. 100787511. 100819164. 100783329. 100776582. 547572	1167	40	22384	5.27472	0.00948818	0.000794446	0.000749117
GOTERM_BP_DIRECT	GO:0006040~amino sugar metabolic process	6	0.333519	0.000407463	100526916. 548085. 100805955. 100792215. 100776582. 547572	743	15	16194	8.71817	0.117966	0.00658374	0.00611194
SMART	SM00270:ChtBD1	4	0.222346	0.0013571	548085. 100805955. 100776582. 547572	552	6	13062	15.7754	0.144589	0.0156067	0.0141139
UP_KEYWORDS	Chitin-binding	4	0.222346	0.00158176	548085. 100805955. 100776582. 547572	1579	6	35521	14.9973	0.220056	0.0130703	0.0110723
INTERPRO	IPR001002:Chitin-binding. type 1	4	0.222346	0.00175525	548085. 100805955. 100776582. 547572	1531	6	33224	14.4672	0.815486	0.0211068	0.0189567
INTERPRO	IPR018371:Chitin-binding. type 1. conserved site	3	0.166759	0.0119499	548085. 100776582. 547572	1531	4	33224	16.2756	0.999991	0.102641	0.0921848
Annotation Cluster 20	Enrichment Score: 2.852072923793606
INTERPRO	IPR013320:Concanavalin A-like lectin/glucanase. subgroup	96	5.3363	1.71448e-13	100792540. 102662509. 100806753. 106795446. 100810930. 100305394. 100811702. 100786462. 100779807. 100781051. 100804497. 100804650. 100779122. 100784920. 100815066. 100778993. 100819308. 100781977. 100810057. 100781932. 100811066. 100786906. 106797139. 100791582. 100776847. 100775318. 100812725. 100790013. 100798578. 100790454. 100788896. 100809353. 100808940. 100807333. 100775518. 100783886. 102…	1531	918	33224	2.26937	1.64905e-10	2.06166e-11	1.85164e-11
INTERPRO	IPR001245:Serine-threonine/tyrosine-protein kinase catalytic domain	60	3.33519	1.33196e-06	100792540. 100809704. 100810930. 100305394. 102664092. 100305430. 100804650. 100784920. 100815066. 100785212. 100781977. 100780524. 106797139. 100791582. 100776847. 100775318. 100812725. 100798578. 100790454. 100305440. 100788896. 100809353. 100815871. 100815397. 102662291. 100783323. 100814745. 100797003. 100798691. 100801161. 100790585. 100805724. 100808319. 100305371. 100793137. 100817509. 100…	1531	664	33224	1.96092	0.00128052	6.06907e-05	5.4508e-05
SMART	SM00220:S_TKc	91	5.05837	3.5283e-05	102662509. 106795446. 100810930. 100305394. 100811702. 100305430. 100779807. 100781051. 100804650. 100784920. 100820269. 100785212. 100783079. 100785773. 100819308. 100781977. 100780524. 100811980. 106797139. 100791582. 100776847. 100802487. 100790454. 100788896. 100809353. 100808940. 100782076. 100807333. 100775518. 100815871. 100783886. 100815397. 100813693. 100800825. 102662291. 100798091. 100…	552	1411	13062	1.52611	0.0040494	0.00057965	0.000524205
INTERPRO	IPR008271:Serine/threonine-protein kinase. active site	96	5.3363	0.00022619	102662509. 106795446. 100810930. 100305394. 100811702. 100305430. 100779807. 100781051. 100804650. 100784920. 100820269. 100785212. 100783079. 100785773. 100819308. 100781977. 100780524. 100811980. 106797139. 100791582. 100776847. 100775318. 100802487. 100812725. 100798578. 100790454. 100305440. 100788896. 100809353. 100808940. 100782076. 100807333. 100775518. 100815871. 100783886. 100815397. 100…	1531	1428	33224	1.45888	0.195568	0.00435189	0.00390856
INTERPRO	IPR000719:Protein kinase. catalytic domain	116	6.44803	0.000417702	100809704. 106795446. 100810930. 100305394. 100786462. 100305430. 100779807. 100781051. 100804650. 100804497. 100785773. 100783079. 100781977. 100780524. 100811066. 100811980. 100775318. 100802487. 100812725. 100798578. 100790454. 100305440. 100788896. 100783886. 100815397. 100778268. 100814745. 100797003. 100783647. 100798691. 100817213. 100798901. 100803026. 100790585. 100805724. 100808319. 100…	1531	1829	33224	1.37633	0.330961	0.00658736	0.0059163
INTERPRO	IPR011009:Protein kinase-like domain	117	6.50361	0.0012499	100809704. 106795446. 100810930. 100305394. 100786462. 100305430. 100779807. 100781051. 100804650. 100804497. 100785773. 100783079. 100781977. 100780524. 100811066. 100811980. 100775318. 100802487. 100812725. 100798578. 100790454. 100305440. 100788896. 100783886. 100815397. 100778268. 100814745. 100797003. 100783647. 100798691. 100817213. 100798901. 100803026. 100790585. 100805724. 100808319. 100…	1531	1903	33224	1.33421	0.699756	0.0162487	0.0145935
INTERPRO	IPR017441:Protein kinase. ATP binding site	76	4.22457	0.00720208	102662509. 106795446. 100305394. 100811702. 100779807. 100781051. 100804650. 100815066. 100820269. 100783079. 100781977. 100781932. 100780524. 106797139. 100791582. 100776847. 100775318. 100812725. 100798578. 100790454. 100305440. 100788896. 100808940. 100782076. 100807333. 100775518. 100815871. 100783886. 100815397. 100778268. 100798091. 100783323. 100781427. 100783647. 100817213. 100793377. 100…	1531	1220	33224	1.35186	0.999045	0.0679255	0.0610059
GOTERM_MF_DIRECT	GO:0004672~protein kinase activity	65	3.61312	0.0149527	100792540. 100809704. 100810930. 100305394. 100811702. 102664092. 100786462. 100305430. 100804497. 100804650. 100784920. 100815066. 100781977. 100781932. 100780524. 100811066. 100811980. 106797139. 100776847. 100775318. 100798578. 100778268. 100783323. 100781427. 100797003. 100783647. 100798691. 100817213. 100810714. 100794861. 100801161. 100790585. 100805724. 100808319. 100305371. 100793137. 100…	1167	931	22384	1.33915	0.993375	0.19917	0.187806
GOTERM_MF_DIRECT	GO:0004674~protein serine/threonine kinase activity	57	3.16843	0.0489208	102662509. 106795446. 100810930. 100779807. 100781051. 100820269. 100785212. 100785773. 100819308. 100780524. 100791582. 100802487. 100812725. 100790454. 100305440. 100788896. 100809353. 100808940. 100782076. 100807333. 100775518. 100815871. 100783886. 100815397. 100813693. 100800825. 102662291. 100798091. 100814745. 100783647. 100798691. 100798901. 100790585. 100817509. 100788143. 100789354. 100…	1167	856	22384	1.27723	1	0.509082	0.480036
Annotation Cluster 21	Enrichment Score: 2.661191013704972
GOTERM_BP_DIRECT	GO:0009058~biosynthetic process	16	0.889383	0.000197605	100791024. 100788048. 100790997. 100775969. 100809433. 100780254. 100814593. 102669920. 100785554. 100037458. 100500423. 100813347. 732650. 732575. 100797560. 100797692	743	113	16194	3.08608	0.059053	0.00379155	0.00351984
INTERPRO	IPR004839:Aminotransferase. class I/classII	10	0.555864	0.000742928	100780254. 100814593. 100791024. 100791895. 100037458. 100500423. 100813347. 732650. 100775969. 100797692	1531	54	33224	4.01868	0.51079	0.0111671	0.0100295
INTERPRO	IPR004838:Aminotransferases. class-I. pyridoxal-phosphate-binding site	7	0.389105	0.00121348	100780254. 100791024. 100037458. 100500423. 100813347. 100775969. 100797692	1531	27	33224	5.62615	0.689034	0.0159913	0.0143622
INTERPRO	IPR015422:Pyridoxal phosphate-dependent transferase. major region. subdomain 2	14	0.77821	0.00211962	100808736. 100790890. 100791024. 100791895. 100775969. 100780254. 100782177. 100814593. 100037458. 100500423. 100813347. 732650. 100795286. 100797692	1531	113	33224	2.6886	0.870132	0.0248667	0.0223335
INTERPRO	IPR015424:Pyridoxal phosphate-dependent transferase	16	0.889383	0.00452408	100808736. 100790890. 100791024. 100791895. 100775969. 100780254. 100782177. 100814593. 100782330. 100781791. 100037458. 100500423. 100813347. 732650. 100795286. 100797692	1531	152	33224	2.2843	0.987248	0.0458123	0.0411453
INTERPRO	IPR015421:Pyridoxal phosphate-dependent transferase. major region. subdomain 1	16	0.889383	0.00452408	100808736. 100790890. 100791024. 100791895. 100775969. 100780254. 100782177. 100814593. 100782330. 100781791. 100037458. 100500423. 100813347. 732650. 100795286. 100797692	1531	152	33224	2.2843	0.987248	0.0458123	0.0411453
GOTERM_MF_DIRECT	GO:0030170~pyridoxal phosphate binding	15	0.833797	0.0304487	100808736. 100791024. 100791895. 100806420. 100775969. 100780254. 100778177. 100814593. 100782330. 100781791. 100037458. 100500423. 100813347. 732650. 100797692	1167	154	22384	1.86826	0.999966	0.375533	0.354107
Annotation Cluster 22	Enrichment Score: 2.5110342833124175
GOTERM_CC_DIRECT	GO:0016021~integral component of membrane	393	21.8455	0.000749387	100800053. 100800293. 100527593. 100527112. 100527111. 100804650. 100782663. 100782541. 100785934. 100784602. 100781699. 100780368. 100811066. 100814333. 100803218. 100792235. 100816529. 102663467. 100803570. 100801156. 100780491. 100788098. 102662131. 100777295. 100783886. 100813372. 100778268. 100783647. 100792350. 100792122. 100795511. 100798901. 100793336. 100805724. 100781471. 102666772. 100…	829	7865	18761	1.13082	0.0489872	0.00783416	0.00713259
UP_KEYWORDS	Transmembrane helix	408	22.6793	0.00349903	100800053. 100800293. 100527593. 100527112. 100527111. 100804650. 100782663. 100782541. 100785934. 100784602. 100811184. 100781699. 100780368. 100811066. 100814333. 100803218. 100792235. 100816529. 102663467. 100803570. 100801156. 100780491. 100788098. 102662131. 100777295. 100783886. 100813372. 100778268. 100783647. 100792350. 100792122. 100795511. 100798901. 100793336. 100805724. 100781471. 102…	1579	8152	35521	1.1259	0.42323	0.0274674	0.0232686
UP_KEYWORDS	Transmembrane	409	22.7349	0.00420731	100800053. 100800293. 100527593. 100527112. 100527111. 100804650. 100782663. 100782541. 100785934. 100784602. 100811184. 100781699. 100780368. 100811066. 100814333. 100803218. 100792235. 100816529. 102663467. 100803570. 100801156. 100780491. 100788098. 102662131. 100777295. 100783886. 100813372. 100778268. 100783647. 100792350. 100792122. 100795511. 100798901. 100793336. 100805724. 100781471. 102…	1579	8195	35521	1.12274	0.484151	0.0300249	0.0254351
UP_KEYWORDS	Membrane	412	22.9016	0.0081885	100800053. 100800293. 100527593. 100527112. 100527111. 100804650. 100782663. 100782541. 100785934. 100784602. 100811184. 100781699. 100780368. 100811066. 100814333. 100803218. 100792235. 100816529. 102663467. 100803570. 100801156. 100780491. 100788098. 102662131. 100777295. 100783886. 100813372. 100778268. 100783647. 100792350. 100792122. 100795511. 100798901. 100793336. 100805724. 100781471. 102…	1579	8344	35521	1.11077	0.724973	0.0535665	0.045378
Annotation Cluster 23	Enrichment Score: 2.510772370582523
SMART	SM00380:AP2	36	2.00111	5.45215e-08	100789097. 100796247. 100527194. 100810414. 100793215. 100787091. 100778998. 100792946. 100801682. 100782886. 100819649. 100779524. 547622. 100785936. 100819565. 100811486. 100775316. 100500462. 100793589. 100804843. 100775830. 100796898. 100800600. 100804481. 100818907. 100800069. 100786651. 100779318. 100802242. 100777915. 100813230. 100817436. 100780775. 100305726. 100780576. 100779173	552	302	13062	2.82076	6.26995e-06	2.08999e-06	1.89008e-06
INTERPRO	IPR001471:AP2/ERF domain	36	2.00111	6.35138e-07	100789097. 100796247. 100527194. 100810414. 100793215. 100787091. 100778998. 100792946. 100801682. 100782886. 100819649. 100779524. 547622. 100785936. 100819565. 100811486. 100775316. 100500462. 100793589. 100804843. 100775830. 100796898. 100800600. 100804481. 100818907. 100800069. 100786651. 100779318. 100802242. 100777915. 100813230. 100817436. 100780775. 100305726. 100780576. 100779173	1531	303	33224	2.57832	0.000610817	3.05502e-05	2.7438e-05
INTERPRO	IPR016177:DNA-binding. integrase-type	36	2.00111	2.99265e-06	100789097. 100796247. 100527194. 100810414. 100793215. 100787091. 100778998. 100792946. 100801682. 100782886. 100819649. 100779524. 547622. 100785936. 100819565. 100811486. 100775316. 100500462. 100793589. 100804843. 100775830. 100796898. 100800600. 100804481. 100818907. 100800069. 100786651. 100779318. 100802242. 100777915. 100813230. 100817436. 100780775. 100305726. 100780576. 100779173	1531	324	33224	2.41121	0.0028748	0.000110728	9.94481e-05
GOTERM_MF_DIRECT	GO:0003700~transcription factor activity. sequence-specific DNA binding	92	5.11395	1.76944e-05	100789097. 100810978. 100806997. 100527194. 100810414. 100170679. 100778998. 100786140. 100792946. 100816598. 100783832. 100170747. 100779524. 102670495. 100819462. 547622. 732583. 100816317. 732584. 100785936. 732586. 100802124. 100775316. 100500462. 100775830. 100797644. 100788697. 100786198. 100818907. 100796836. 100779318. 100800069. 100788098. 100795828. 100802242. 100809160. 100783723. 1007…	1167	1122	22384	1.57276	0.00587497	0.000535673	0.000505109
UP_KEYWORDS	DNA-binding	67	3.72429	0.0107672	100789097. 100794400. 100301906. 100527194. 100810414. 100778998. 100787111. 100790888. 100786140. 100800056. 100792946. 100170708. 100820105. 100783832. 100779524. 100784323. 100811301. 547622. 100785936. 100813003. 100815663. 100775316. 100500462. 100775830. 100806284. 100792714. 100818907. 100779318. 100800069. 100802242. 100301891. 100783723. 100780775. 100780576. 100305726. 100814504. 100813…	1579	1108	35521	1.36031	0.817246	0.0650172	0.0550783
UP_KEYWORDS	Transcription regulation	65	3.61312	0.0140992	100789097. 100301906. 100527194. 100810414. 100778998. 100787111. 100790888. 100800056. 100792946. 100170708. 100820105. 100779524. 100784323. 100811301. 547622. 100816317. 100785936. 100813003. 100815663. 100775316. 100500462. 100775830. 100797644. 100806284. 100792714. 100818907. 100779318. 100800069. 100802242. 100809160. 100301891. 100780775. 100780576. 100305726. 100814504. 100796247. 100795…	1579	1086	35521	1.34644	0.892399	0.0790562	0.0669712
UP_KEYWORDS	Transcription	65	3.61312	0.0276106	100789097. 100301906. 100527194. 100810414. 100778998. 100787111. 100790888. 100800056. 100792946. 100170708. 100820105. 100779524. 100784323. 100811301. 547622. 100816317. 100785936. 100813003. 100815663. 100775316. 100500462. 100775830. 100797644. 100806284. 100792714. 100818907. 100779318. 100800069. 100802242. 100809160. 100301891. 100780775. 100780576. 100305726. 100814504. 100796247. 100795…	1579	1126	35521	1.29861	0.987671	0.149478	0.126628
Annotation Cluster 24	Enrichment Score: 2.4767665117139166
INTERPRO	IPR024949:Bet v I type allergen	10	0.555864	2.62486e-07	100101844. 100527097. 100527073. 100791036. 100527307. 100306363. 100810115. 100500525. 100527201. 100500506	1531	22	33224	9.86402	0.000252479	1.48536e-05	1.33404e-05
INTERPRO	IPR000916:Bet v I domain	10	0.555864	2.77012e-05	100101844. 100527097. 100527073. 100791036. 100527307. 100306363. 100810115. 100500525. 100527201. 100500506	1531	36	33224	6.02801	0.026297	0.000783781	0.000703936
UP_KEYWORDS	Pathogenesis-related protein	10	0.555864	0.000114149	100101844. 100527097. 100527073. 100791036. 100306363. 100810115. 100500525. 100789563. 100527201. 100775372	1579	44	35521	5.1127	0.0177627	0.00121127	0.00102611
GOTERM_BP_DIRECT	GO:0009607~response to biotic stimulus	12	0.667037	0.000213418	100101844. 100527097. 100527073. 100791036. 100527307. 100306363. 100810115. 100500525. 100789563. 100527201. 100775372. 100500506	743	67	16194	3.90366	0.0636256	0.00385409	0.0035779
UP_KEYWORDS	Plant defense	21	1.16732	0.00475448	100805346. 100101844. 100527097. 100776878. 100799733. 100527073. 100791036. 547822. 100306363. 100802182. 100789563. 100527201. 102667222. 100780593. 100784366. 100805529. 100810115. 100814688. 100500525. 100775372. 100793054	1579	237	35521	1.99331	0.526799	0.0324545	0.0274933
Annotation Cluster 25	Enrichment Score: 2.3752473963283536
INTERPRO	IPR001223:Glycoside hydrolase. family 18. catalytic domain	9	0.500278	6.05956e-05	100804105. 100785900. 100810348. 100777663. 100787511. 100815291. 100819164. 547454. 100783329	1531	31	33224	6.30025	0.0566281	0.00145732	0.00130886
SMART	SM00636:Glyco_18	3	0.166759	0.0323945	100804105. 100777663. 100787511	552	7	13062	10.1413	0.977337	0.219139	0.198178
INTERPRO	IPR011583:Chitinase II	3	0.166759	0.038137	100804105. 100777663. 100787511	1531	7	33224	9.30036	1	0.271761	0.244077
Annotation Cluster 26	Enrichment Score: 2.3726475601564383
UP_KEYWORDS	Phenylpropanoid metabolism	5	0.277932	0.000408448	100787902. 100788438. 100787872. 547930. 100811101	1579	9	35521	12.4977	0.0621259	0.00377214	0.00319551
GOTERM_BP_DIRECT	GO:0009800~cinnamic acid biosynthetic process	4	0.222346	0.00291908	100787902. 100788438. 100787872. 100811101	743	7	16194	12.4545	0.59359	0.0373399	0.0346641
INTERPRO	IPR022313:Phenylalanine/histidine ammonia-lyases. active site	4	0.222346	0.00296654	100787902. 100788438. 100787872. 100811101	1531	7	33224	12.4005	0.94262	0.0313606	0.0281659
INTERPRO	IPR023144:Phenylalanine ammonia-lyase. shielding domain	4	0.222346	0.00296654	100787902. 100788438. 100787872. 100811101	1531	7	33224	12.4005	0.94262	0.0313606	0.0281659
INTERPRO	IPR005922:Phenylalanine ammonia-lyase	4	0.222346	0.00296654	100787902. 100788438. 100787872. 100811101	1531	7	33224	12.4005	0.94262	0.0313606	0.0281659
GOTERM_MF_DIRECT	GO:0045548~phenylalanine ammonia-lyase activity	4	0.222346	0.00421228	100787902. 100788438. 100787872. 100811101	1167	7	22384	10.9605	0.754793	0.0609865	0.0575067
INTERPRO	IPR001106:Aromatic amino acid lyase	4	0.222346	0.0045844	100787902. 100788438. 100787872. 100811101	1531	8	33224	10.8504	0.98797	0.0459395	0.0412596
GOTERM_BP_DIRECT	GO:0006559~L-phenylalanine catabolic process	4	0.222346	0.00653925	100787902. 100788438. 100787872. 100811101	743	9	16194	9.68686	0.867438	0.0772135	0.0716803
INTERPRO	IPR024083:Fumarase/histidase. N-terminal	4	0.222346	0.0197057	100787902. 100788438. 100787872. 100811101	1531	13	33224	6.67718	1	0.152878	0.137304
INTERPRO	IPR008948:L-Aspartase-like	4	0.222346	0.0242365	100787902. 100788438. 100787872. 100811101	1531	14	33224	6.20024	1	0.186524	0.167523
Annotation Cluster 27	Enrichment Score: 2.3321611876390915
UP_KEYWORDS	Flavonoid biosynthesis	6	0.333519	0.000164022	732546. 102669920. 547602. 547489. 732575. 100809433	1579	13	35521	10.3827	0.0254248	0.00160947	0.00136344
INTERPRO	IPR018088:Chalcone/stilbene synthase. active site	6	0.333519	0.000290529	102669920. 100785554. 100788048. 100790997. 732575. 100809433	1531	14	33224	9.30036	0.243861	0.00517572	0.00464847
INTERPRO	IPR012328:Chalcone/stilbene synthase. C-terminal	6	0.333519	0.00106581	102669920. 100785554. 100788048. 100790997. 732575. 100809433	1531	18	33224	7.23362	0.641511	0.0148596	0.0133458
INTERPRO	IPR011141:Polyketide synthase. type III	6	0.333519	0.00106581	102669920. 100785554. 100788048. 100790997. 732575. 100809433	1531	18	33224	7.23362	0.641511	0.0148596	0.0133458
INTERPRO	IPR001099:Chalcone/stilbene synthase. N-terminal	6	0.333519	0.00106581	102669920. 100785554. 100788048. 100790997. 732575. 100809433	1531	18	33224	7.23362	0.641511	0.0148596	0.0133458
PIR_SUPERFAMILY	PIRSF000451:type III polyketide synthase	6	0.333519	0.0012288	102669920. 100785554. 100788048. 100790997. 732575. 100809433	101	18	2072	6.83828	0.0688309	0.0356353	0.0356353
INTERPRO	IPR016039:Thiolase-like	9	0.500278	0.013762	102669920. 100785554. 100785983. 100500596. 100788048. 100790997. 100815887. 732575. 100809433	1531	69	33224	2.83055	0.999998	0.116132	0.104301
Annotation Cluster 28	Enrichment Score: 2.2734587750820356
SMART	SM00235:ZnMc	6	0.333519	0.00152092	100782377. 100786104. 100803218. 100194417. 100781471. 548001	552	21	13062	6.76087	0.160576	0.0159005	0.0143796
GOTERM_CC_DIRECT	GO:0031012~extracellular matrix	6	0.333519	0.00186499	100782377. 100786104. 100803218. 100194417. 100781471. 548001	829	21	18761	6.46597	0.117566	0.0156193	0.0142206
INTERPRO	IPR021190:Peptidase M10A	6	0.333519	0.00225617	100782377. 100786104. 100803218. 100194417. 100781471. 548001	1531	21	33224	6.20024	0.886152	0.0253455	0.0227635
INTERPRO	IPR001818:Peptidase M10. metallopeptidase	6	0.333519	0.00225617	100782377. 100786104. 100803218. 100194417. 100781471. 548001	1531	21	33224	6.20024	0.886152	0.0253455	0.0227635
INTERPRO	IPR006026:Peptidase. metallopeptidase	6	0.333519	0.00225617	100782377. 100786104. 100803218. 100194417. 100781471. 548001	1531	21	33224	6.20024	0.886152	0.0253455	0.0227635
INTERPRO	IPR002477:Peptidoglycan binding-like	6	0.333519	0.00345617	100782377. 100786104. 100803218. 100194417. 100781471. 548001	1531	23	33224	5.66109	0.964228	0.0357509	0.0321089
INTERPRO	IPR024079:Metallopeptidase. catalytic domain	6	0.333519	0.00505643	100782377. 100786104. 100803218. 100194417. 100781471. 548001	1531	25	33224	5.2082	0.992377	0.0501472	0.0450387
UP_KEYWORDS	Metalloprotease	6	0.333519	0.0127406	100782377. 100786104. 100803218. 100194417. 100781471. 548001	1579	32	35521	4.21798	0.86643	0.0740845	0.0627594
Annotation Cluster 29	Enrichment Score: 2.21024046821418
INTERPRO	IPR022739:Polyphenol oxidase. central domain	5	0.277932	0.00164661	100802289. 100803874. 100802763. 100792012. 100789730	1531	12	33224	9.04202	0.795123	0.0200511	0.0180085
INTERPRO	IPR002227:Tyrosinase	5	0.277932	0.00164661	100802289. 100803874. 100802763. 100792012. 100789730	1531	12	33224	9.04202	0.795123	0.0200511	0.0180085
INTERPRO	IPR022740:Polyphenol oxidase. C-terminal	5	0.277932	0.00229216	100802289. 100803874. 100802763. 100792012. 100789730	1531	13	33224	8.34648	0.890035	0.0253455	0.0227635
INTERPRO	IPR008922:Uncharacterised domain. di-copper centre	5	0.277932	0.00229216	100802289. 100803874. 100802763. 100792012. 100789730	1531	13	33224	8.34648	0.890035	0.0253455	0.0227635
GOTERM_MF_DIRECT	GO:0004097~catechol oxidase activity	5	0.277932	0.00358618	100802289. 100803874. 100802763. 100792012. 100789730	1167	13	22384	7.37723	0.697702	0.0542817	0.0511845
KEGG_PATHWAY	gmx00950:Isoquinoline alkaloid biosynthesis	8	0.444691	0.00685993	100780254. 100802289. 100814593. 100803874. 100802763. 100792012. 100789730. 732650	405	48	8552	3.51934	0.494129	0.0411867	0.0353623
KEGG_PATHWAY	gmx00350:Tyrosine metabolism	11	0.611451	0.00707246	100780254. 100802289. 100814593. 100803874. 100802763. 100792012. 100800668. 100789730. 732650. 100101901. 100798341	405	86	8552	2.70089	0.504734	0.0411867	0.0353623
GOTERM_BP_DIRECT	GO:0046148~pigment biosynthetic process	4	0.222346	0.00902653	100802289. 100802763. 100792012. 100789730	743	10	16194	8.71817	0.93875	0.102635	0.0952801
INTERPRO	IPR016213:Polyphenol oxidase	4	0.222346	0.0091667	100802289. 100802763. 100792012. 100789730	1531	10	33224	8.68034	0.999858	0.0824147	0.074019
PIR_SUPERFAMILY	PIRSF000290:polyphenol oxidase. plant type	4	0.222346	0.0102183	100802289. 100802763. 100792012. 100789730	101	10	2072	8.20594	0.448828	0.197553	0.197553
Annotation Cluster 30	Enrichment Score: 2.1760836796187566
INTERPRO	IPR003293:Nudix hydrolase 6-like	5	0.277932	0.000468448	100783941. 100818821. 106795478. 100815518. 100801176	1531	9	33224	12.056	0.362852	0.0072685	0.00652805
INTERPRO	IPR020084:NUDIX hydrolase. conserved site	7	0.389105	0.00644181	100783941. 100818821. 106795478. 100786379. 100815518. 100801176. 100305863	1531	37	33224	4.10557	0.998005	0.0619703	0.0556573
INTERPRO	IPR000086:NUDIX hydrolase domain	8	0.444691	0.00764588	100783941. 100818821. 106795478. 100786379. 100815518. 100789313. 100801176. 100305863	1531	50	33224	3.47214	0.999379	0.0700508	0.0629146
INTERPRO	IPR015797:NUDIX hydrolase domain-like	8	0.444691	0.0115731	100783941. 100818821. 106795478. 100786379. 100815518. 100789313. 100801176. 100305863	1531	54	33224	3.21494	0.999986	0.101355	0.0910296
INTERPRO	IPR020476:NUDIX hydrolase	3	0.166759	0.0493211	100783941. 100818821. 100815518	1531	8	33224	8.13782	1	0.336066	0.301831
Annotation Cluster 31	Enrichment Score: 1.93245995265608
KEGG_PATHWAY	gmx00460:Cyanoamino acid metabolism	12	0.667037	0.00250808	100778110. 100101899. 100812639. 100820528. 100779642. 100777773. 100803190. 100783543. 100811884. 100799731. 100806420. 100814740	405	87	8552	2.91256	0.220117	0.0206916	0.0177656
INTERPRO	IPR001360:Glycoside hydrolase. family 1	7	0.389105	0.00644181	100812639. 100820528. 100777773. 100803190. 100783543. 100799731. 100814740	1531	37	33224	4.10557	0.998005	0.0619703	0.0556573
Annotation Cluster 32	Enrichment Score: 1.9058480534212592
GOTERM_BP_DIRECT	GO:0006032~chitin catabolic process	11	0.611451	4.25407e-05	100775306. 100804105. 100785900. 100810348. 100777663. 100787511. 100527091. 100819164. 100783329. 100776582. 547572	743	47	16194	5.10106	0.0130174	0.00100512	0.000933095
GOTERM_BP_DIRECT	GO:0016998~cell wall macromolecule catabolic process	4	0.222346	0.019418	100775306. 100527091. 100776582. 547572	743	13	16194	6.70628	0.997617	0.19871	0.184471
INTERPRO	IPR000726:Glycoside hydrolase. family 19. catalytic	4	0.222346	0.0197057	100775306. 100527091. 100776582. 547572	1531	13	33224	6.67718	1	0.152878	0.137304
INTERPRO	IPR023346:Lysozyme-like domain	4	0.222346	0.0197057	100775306. 100527091. 100776582. 547572	1531	13	33224	6.67718	1	0.152878	0.137304
Annotation Cluster 33	Enrichment Score: 1.8686654953931208
GOTERM_BP_DIRECT	GO:0010200~response to chitin	8	0.444691	5.35656e-06	100816598. 100806997. 100793782. 100778467. 100776038. 100819484. 100526897. 100795828	743	17	16194	10.2567	0.00164846	0.000205558	0.000190827
SMART	SM00355:ZnF_C2H2	14	0.77821	0.0315436	100500371. 100806459. 100527151. 100806997. 100793782. 100776038. 100526897. 100526874. 100795828. 100816598. 100500607. 100788426. 100778467. 100819484	552	173	13062	1.91493	0.974927	0.219139	0.198178
Annotation Cluster 34	Enrichment Score: 1.8493818129136128
KEGG_PATHWAY	gmx00910:Nitrogen metabolism	9	0.500278	0.00834859	100813471. 100776677. 100811978. 100819340. 547687. 100799362. 100777869. 100801991. 547671	405	62	8552	3.06523	0.563942	0.0459173	0.0394239
SMART	SM01057:SM01057	4	0.222346	0.0123503	100776677. 100811978. 100819340. 100799362	552	12	13062	7.88768	0.760481	0.0946853	0.0856285
INTERPRO	IPR023561:Carbonic anhydrase. alpha-class	4	0.222346	0.0197057	100776677. 100811978. 100819340. 100799362	1531	13	33224	6.67718	1	0.152878	0.137304
INTERPRO	IPR001148:Alpha carbonic anhydrase	4	0.222346	0.0197057	100776677. 100811978. 100819340. 100799362	1531	13	33224	6.67718	1	0.152878	0.137304
Annotation Cluster 35	Enrichment Score: 1.7123574290409584
INTERPRO	IPR013581:Plant PDR ABC transporter associated	8	0.444691	7.5079e-05	100787814. 100777295. 100815197. 100812888. 100793825. 100804030. 100819411. 100786482	1531	24	33224	7.23362	0.0696819	0.00168589	0.00151414
INTERPRO	IPR013525:ABC-2 type transporter	12	0.667037	0.000383425	100787814. 100777295. 100813462. 100815197. 100800934. 100812888. 100777598. 100776279. 100793825. 100804030. 100819411. 100786482	1531	71	33224	3.66775	0.308523	0.00614759	0.00552133
INTERPRO	IPR003439:ABC transporter-like	19	1.05614	0.00206388	100800293. 100810688. 100812888. 100794567. 100793825. 100804030. 100786761. 100777836. 100786482. 100787814. 100777295. 100813462. 100815197. 100800934. 100788127. 100777598. 100776279. 100776122. 100819411	1531	183	33224	2.25309	0.862963	0.0245117	0.0220147
GOTERM_MF_DIRECT	GO:0042626~ATPase activity. coupled to transmembrane movement of substances	18	1.00056	0.00262912	100800293. 100810688. 100794567. 100793825. 100804030. 100786761. 100777836. 100786482. 100787814. 100777295. 100813462. 100815197. 100800934. 100788127. 100777598. 100776279. 100776122. 100819411	1167	153	22384	2.25657	0.583826	0.0437749	0.0412772
Annotation Cluster 36	Enrichment Score: 1.4868401712009989
SMART	SM00369:LRR_TYP	27	1.50083	0.00239331	100809704. 100789677. 100786462. 100803781. 100802571. 100790817. 100784920. 100785934. 100778950. 102666977. 100799494. 100811066. 100801571. 100805833. 100787289. 100785561. 100305444. 100782076. 100820277. 102662131. 100784831. 100783886. 100778268. 100781983. 102666504. 100783862. 102668329	552	339	13062	1.88467	0.240854	0.0229359	0.020742
INTERPRO	IPR003591:Leucine-rich repeat. typical subtype	27	1.50083	0.00824035	100809704. 100789677. 100786462. 100803781. 100802571. 100790817. 100784920. 100785934. 100778950. 102666977. 100799494. 100811066. 100801571. 100805833. 100787289. 100785561. 100305444. 100782076. 100820277. 102662131. 100784831. 100783886. 100778268. 100781983. 102666504. 100783862. 102668329	1531	339	33224	1.72839	0.999651	0.0747851	0.0671667
Annotation Cluster 37	Enrichment Score: 1.4247113603193151
UP_KEYWORDS	Apoplast	19	1.05614	0.000115727	100789492. 100792396. 100812879. 100500484. 100790013. 100796768. 100806935. 100790549. 100779122. 100778993. 100785797. 100812336. 100500621. 100817263. 100817155. 100776165. 100786906. 100817686. 100781528	1579	149	35521	2.8686	0.0180061	0.00121127	0.00102611
UP_KEYWORDS	Cell wall	10	0.555864	0.010508	100779122. 100778993. 100790013. 100796768. 100816529. 100776165. 100783428. 100786906. 100793904. 100781528	1579	82	35521	2.7434	0.809573	0.0650172	0.0550783
INTERPRO	IPR016455:Xyloglucan endotransglucosylase/hydrolase	7	0.389105	0.0401289	100779122. 100778993. 100790013. 100796768. 100776165. 100786906. 100781528	1531	55	33224	2.76193	1	0.281781	0.253075
INTERPRO	IPR010713:Xyloglucan endo-transglycosylase. C-terminal	7	0.389105	0.0432636	100779122. 100778993. 100790013. 100796768. 100776165. 100786906. 100781528	1531	56	33224	2.71261	1	0.299422	0.268919
PIR_SUPERFAMILY	PIRSF005604:xyloglucan endotransglucosylase/hydrolase	7	0.389105	0.0463234	100779122. 100778993. 100790013. 100796768. 100776165. 100786906. 100781528	101	55	2072	2.61098	0.936135	0.537351	0.537351
INTERPRO	IPR000757:Glycoside hydrolase. family 16	7	0.389105	0.0499818	100779122. 100778993. 100790013. 100796768. 100776165. 100786906. 100781528	1531	58	33224	2.61907	1	0.336066	0.301831
Annotation Cluster 38	Enrichment Score: 1.3727612924772454
INTERPRO	IPR001155:NADH:flavin oxidoreductase/NADH oxidase. N-terminal	5	0.277932	0.00164661	100816003. 100810271. 100796758. 100803381. 100797662	1531	12	33224	9.04202	0.795123	0.0200511	0.0180085
Annotation Cluster 39	Enrichment Score: 1.288662857925256
KEGG_PATHWAY	gmx00910:Nitrogen metabolism	9	0.500278	0.00834859	100813471. 100776677. 100811978. 100819340. 547687. 100799362. 100777869. 100801991. 547671	405	62	8552	3.06523	0.563942	0.0459173	0.0394239
GOTERM_BP_DIRECT	GO:0006520~cellular amino acid metabolic process	6	0.333519	0.020692	100814593. 100790890. 547687. 732650. 100777869. 100801991	743	35	16194	3.73636	0.998404	0.204918	0.190233
INTERPRO	IPR014362:Glutamate dehydrogenase	3	0.166759	0.038137	547687. 100777869. 100801991	1531	7	33224	9.30036	1	0.271761	0.244077
PIR_SUPERFAMILY	PIRSF000185:glutamate dehydrogenase	3	0.166759	0.0413213	547687. 100777869. 100801991	101	7	2072	8.79208	0.913496	0.537351	0.537351
GOTERM_MF_DIRECT	GO:0004352~glutamate dehydrogenase (NAD+) activity	3	0.166759	0.0478041	547687. 100777869. 100801991	1167	7	22384	8.22035	1	0.509082	0.480036
Annotation Cluster 40	Enrichment Score: 1.275707346894672
INTERPRO	IPR014710:RmlC-like jelly roll fold	18	1.00056	0.00570124	100792369. 100793722. 100527866. 100527888. 100805195. 100806473. 100779716. 100803440. 100527781. 100810390. 100786868. 100786576. 100788721. 100782506. 100775597. 100780789. 100798422. 100797784	1531	186	33224	2.10008	0.995914	0.0559652	0.050264
INTERPRO	IPR011051:RmlC-like cupin domain	14	0.77821	0.00752979	100792369. 100793722. 100527866. 100527888. 100805195. 100806473. 100779716. 100803440. 100527781. 100810390. 100786576. 100788721. 100775597. 100780789	1531	131	33224	2.31917	0.999305	0.0700508	0.0629146
INTERPRO	IPR019780:Germin. manganese binding site	7	0.389105	0.0183109	100786576. 100788721. 100527866. 100780789. 100779716. 100803440. 100527781	1531	46	33224	3.3023	1	0.150556	0.135219
INTERPRO	IPR001929:Germin	7	0.389105	0.031604	100786576. 100788721. 100527866. 100780789. 100779716. 100803440. 100527781	1531	52	33224	2.92127	1	0.23387	0.210045
GOTERM_BP_DIRECT	GO:0033609~oxalate metabolic process	6	0.333519	0.0382331	100786576. 100788721. 100780789. 100779716. 100803440. 100527781	743	41	16194	3.18957	0.999994	0.345223	0.320484
Annotation Cluster 41	Enrichment Score: 1.2141563675062932
GOTERM_BP_DIRECT	GO:0016114~terpenoid biosynthetic process	7	0.389105	3.18013e-05	100799481. 100798930. 100819481. 100814637. 100801743. 100812541. 100306378	743	15	16194	10.1712	0.00974714	0.0009763	0.000906337
Annotation Cluster 42	Enrichment Score: 1.0989541068268236
INTERPRO	IPR025110:Domain of unknown function DUF4009	7	0.389105	0.0290491	100808944. 547492. 100792142. 100777882. 547930. 100813324. 100810130	1531	51	33224	2.97855	1	0.21663	0.194561
Annotation Cluster 43	Enrichment Score: 1.0600540532064258
INTERPRO	IPR006094:FAD linked oxidase. N-terminal	8	0.444691	0.0253841	100799814. 100780114. 100801515. 100800722. 100778568. 732592. 100803041. 100779395	1531	63	33224	2.75566	1	0.193806	0.174063
INTERPRO	IPR016169:CO dehydrogenase flavoprotein-like. FAD-binding. subdomain 2	8	0.444691	0.0341306	100799814. 100780114. 100801515. 100800722. 100778568. 732592. 100803041. 100779395	1531	67	33224	2.59115	1	0.24874	0.2234
INTERPRO	IPR016166:FAD-binding. type 2	8	0.444691	0.0365942	100799814. 100780114. 100801515. 100800722. 100778568. 732592. 100803041. 100779395	1531	68	33224	2.55304	1	0.264689	0.237724
Annotation Cluster 44	Enrichment Score: 1.0349673562417838
SMART	SM00855:SM00855	5	0.277932	0.0442352	100777582. 100802621. 100794512. 100777603. 100817808	552	32	13062	3.69735	0.9945	0.267739	0.24213
Annotation Cluster 45	Enrichment Score: 1.0289716068199801
INTERPRO	IPR002528:Multi antimicrobial extrusion protein	9	0.500278	0.039549	100800053. 100792122. 100777255. 100787316. 100780024. 100795127. 100788027. 100811560. 100811167	1531	84	33224	2.32509	1	0.279751	0.251253
Annotation Cluster 46	Enrichment Score: 0.9816553265078684
GOTERM_BP_DIRECT	GO:0008652~cellular amino acid biosynthetic process	6	0.333519	0.0163002	100101899. 100101866. 100782644. 100811656. 100806420. 100811089	743	33	16194	3.9628	0.993666	0.17872	0.165912
Annotation Cluster 47	Enrichment Score: 0.9594382308460602
INTERPRO	IPR000742:Epidermal growth factor-like domain	8	0.444691	0.00283852	106795446. 100814745. 100775297. 100790436. 100784078. 100782811. 100781051. 100779807	1531	42	33224	4.1335	0.935076	0.0310302	0.0278691
Annotation Cluster 48	Enrichment Score: 0.9326550717022766
SMART	SM00829:SM00829	6	0.333519	0.0399985	100812491. 100811802. 100800668. 100792857. 100808819. 100779140	552	45	13062	3.15507	0.990853	0.255546	0.231102
Annotation Cluster 49	Enrichment Score: 0.8684594007501957
GOTERM_MF_DIRECT	GO:0010181~FMN binding	8	0.444691	0.035711	100816003. 100793045. 100810271. 100796758. 100788328. 100803381. 100797662. 100783867	1167	60	22384	2.55744	0.999994	0.414022	0.390399
Annotation Cluster 50	Enrichment Score: 0.8601471184257602
INTERPRO	IPR001958:Tetracycline resistance protein. TetA/multidrug resistance protein MdtG	3	0.166759	0.0493211	100798192. 100800124. 100799583	1531	8	33224	8.13782	1	0.336066	0.301831
Annotation Cluster 51	Enrichment Score: 0.8561722995783906
GOTERM_BP_DIRECT	GO:0080167~response to karrikin	3	0.166759	0.02781	732546. 732547. 547602	743	6	16194	10.8977	0.999831	0.266802	0.247682
Annotation Cluster 52	Enrichment Score: 0.8315595588442016
UP_KEYWORDS	Plant defense	21	1.16732	0.00475448	100805346. 100101844. 100527097. 100776878. 100799733. 100527073. 100791036. 547822. 100306363. 100802182. 100789563. 100527201. 102667222. 100780593. 100784366. 100805529. 100810115. 100814688. 100500525. 100775372. 100793054	1579	237	35521	1.99331	0.526799	0.0324545	0.0274933
Annotation Cluster 53	Enrichment Score: 0.7104176354779831
UP_KEYWORDS	Lipid metabolism	13	0.722624	0.0372765	100799835. 100786391. 100806989. 100806925. 100789434. 100786241. 100527024. 100786646. 100777122. 100798783. 100811820. 100795276. 100815477	1579	151	35521	1.93673	0.997431	0.195081	0.165259
Annotation Cluster 54	Enrichment Score: 0.6941637276643844
SMART	SM00504:Ubox	12	0.667037	0.0071269	100811293. 100787419. 100817623. 100820501. 548086. 100800966. 100809123. 100778547. 100795913. 100775550. 100777715. 100790182	552	111	13062	2.55817	0.560681	0.0585424	0.0529427
INTERPRO	IPR003613:U box domain	12	0.667037	0.0161576	100811293. 100787419. 100817623. 100820501. 548086. 100800966. 100809123. 100778547. 100795913. 100775550. 100777715. 100790182	1531	114	33224	2.2843	1	0.135161	0.121392
48 Hours after Inoculation (48HAI)
Annotation Cluster 1	Enrichment Score: 7.587790025866568
UP_KEYWORDS	Iron	94	5.58195	2.1211e-19	100794125. 100794128. 100807726. 100777788. 100796909. 100806595. 100806157. 100790209. 100805464. 100782741. 102665189. 100782541. 100779366. 100783430. 100784444. 100799894. 100810137. 100811820. 100814810. 100782866. 100776770. 100792063. 100799691. 100778273. 102665908. 100802243. 100796311. 606705. 100811634. 102659647. 100791502. 100804462. 100814067. 548065. 100783602. 100784455. 100785621…	1507	781	35521	2.83693	3.33012e-17	3.05959e-17	2.68933e-17
UP_KEYWORDS	Oxidoreductase	107	6.35392	3.70358e-14	100794125. 100794128. 100500036. 100806157. 100805464. 100790209. 100782541. 100779366. 100784444. 100780641. 100799894. 100810137. 100776770. 100792063. 100778273. 100819104. 100796311. 100811634. 102659647. 100101901. 100814067. 100815672. 100784455. 100807819. 100799715. 100791791. 100791396. 100776878. 100793336. 100776755. 100305378. 100785152. 100790507. 100305379. 100787616. 100816056. 100…	1507	1141	35521	2.2104	5.82179e-12	1.93821e-12	1.70365e-12
UP_KEYWORDS	Heme	60	3.56295	2.19733e-13	100794128. 100806595. 100806157. 100790209. 102665189. 100782541. 100779366. 100783430. 100799894. 100810137. 100782866. 100776770. 100799691. 102665908. 100796311. 606705. 100811634. 100791502. 100804462. 100814067. 100783602. 100785621. 100807819. 100813216. 100811432. 100804509. 547499. 100799715. 100776878. 100793336. 100811249. 100798546. 100810679. 100786161. 100806730. 100790507. 100787616…	1507	477	35521	2.96486	3.4495e-11	8.62454e-12	7.58081e-12
GOTERM_MF_DIRECT	GO:0020037~heme binding	65	3.85986	8.21967e-12	100794128. 100806595. 100806157. 100790209. 102665189. 100782541. 100779366. 100783430. 100799894. 100810137. 100782866. 100776770. 100799691. 102665908. 100796311. 606705. 100811634. 100791502. 100795308. 100804462. 100814067. 100783602. 100784258. 100785621. 100807819. 100813216. 100811432. 100804509. 547499. 100799715. 100776878. 100793336. 100811249. 100798546. 100810679. 100786161. 100806730…	1044	542	22384	2.57129	2.60563e-09	2.60564e-09	2.48234e-09
INTERPRO	IPR001128:Cytochrome P450	39	2.31591	7.98771e-09	100799715. 100776878. 100793336. 100798546. 100810679. 100806730. 100790507. 100790209. 100806157. 100787616. 100816377. 102665189. 100782541. 100779366. 100783430. 100817669. 100780625. 100810137. 100798388. 100776770. 100782866. 100814157. 100810154. 606705. 100814529. 100791502. 100785241. 100795308. 100804462. 100805772. 100814284. 100783602. 100785621. 100807819. 100781923. 100813216. 100804…	1433	310	33224	2.91681	7.88384e-06	3.94194e-06	3.72227e-06
INTERPRO	IPR002401:Cytochrome P450. E-class. group I	37	2.19715	1.40743e-08	100799715. 100776878. 100793336. 100798546. 100810679. 100806730. 100790507. 100806157. 100816377. 102665189. 100782541. 100779366. 100783430. 100817669. 100780625. 100810137. 100798388. 100776770. 100782866. 100814157. 100810154. 606705. 100814529. 100791502. 100785241. 100795308. 100804462. 100805772. 100814284. 100783602. 100785621. 100807819. 100781923. 100813216. 100804509. 100813159. 100812…	1433	290	33224	2.95808	1.38912e-05	4.63043e-06	4.3724e-06
UP_KEYWORDS	Monooxygenase	37	2.19715	5.24447e-08	100799715. 100776878. 100793336. 100798546. 100810679. 100806730. 100790507. 100790209. 100806157. 100787616. 100816377. 102665189. 100782541. 100779366. 100783430. 100780625. 100810137. 100798388. 100776770. 100782866. 100814157. 100810154. 606705. 100791502. 100785241. 100786530. 100804462. 100791507. 100814284. 100783602. 100785621. 100807819. 100781923. 100813216. 100804509. 100813159. 100812…	1507	310	35521	2.81327	8.23378e-06	1.3723e-06	1.20623e-06
INTERPRO	IPR017972:Cytochrome P450. conserved site	35	2.07838	5.57651e-08	100799715. 100776878. 100793336. 100798546. 100810679. 100806730. 100790507. 100790209. 100806157. 100787616. 100816377. 102665189. 100782541. 100779366. 100783430. 100780625. 100810137. 100798388. 100776770. 100782866. 100814157. 100810154. 606705. 100791502. 100785241. 100804462. 100814284. 100783602. 100785621. 100807819. 100781923. 100813216. 100804509. 100813159. 100812188	1433	279	33224	2.9085	5.50386e-05	7.86287e-06	7.42472e-06
UP_KEYWORDS	Metal-binding	134	7.95724	2.79328e-07	100794125. 100794128. 100789730. 100806157. 100805464. 100790209. 100782541. 100779366. 100784444. 100799894. 100810137. 547862. 100776770. 100792063. 100780649. 100778273. 100796311. 100802763. 100811634. 102659647. 100803218. 100805195. 100794539. 100808585. 100814067. 100815672. 100820335. 100784455. 100802922. 100807819. 100814224. 100799715. 100791791. 100776878. 100793336. 100792369. 100776…	1507	2015	35521	1.56748	4.38535e-05	6.26493e-06	5.50675e-06
GOTERM_MF_DIRECT	GO:0005506~iron ion binding	44	2.61283	1.01297e-06	100799715. 100776878. 100793336. 547758. 100798546. 100810679. 100801743. 100806730. 100790507. 100790209. 100806157. 100787616. 100816377. 102665189. 100782541. 100779366. 100783430. 100817669. 100780625. 100810137. 100798388. 100776770. 100782866. 100814157. 100778273. 100810154. 606705. 100814529. 100805998. 100819481. 100791502. 100785241. 100795308. 100804462. 100805772. 100814284. 100783602…	1044	417	22384	2.26232	0.00032106	0.000107037	0.000101972
GOTERM_MF_DIRECT	GO:0016709~oxidoreductase activity. acting on paired donors. with incorporation or reduction of molecular oxygen. NAD(P)H as one donor. and incorporation of one atom of oxygen	24	1.42518	1.51958e-06	100776878. 100814529. 100798546. 100785241. 100804462. 100790507. 100805772. 100806157. 102665189. 100782541. 100779366. 100814284. 100783602. 100783430. 100785621. 100813216. 100807819. 100798388. 100810137. 100776770. 100782866. 100814157. 100810154. 100812188	1044	160	22384	3.21609	0.000481591	0.000120427	0.000114728
GOTERM_BP_DIRECT	GO:0044550~secondary metabolite biosynthetic process	23	1.3658	1.7839e-06	100776878. 100814529. 100808968. 100798546. 100785241. 100804462. 100790507. 100805772. 100806157. 102665189. 100779366. 100814284. 100783602. 100785621. 100813216. 100807819. 100798388. 100810137. 100776770. 100782866. 100814157. 100810154. 100812188	677	167	16194	3.2944	0.000543942	0.000180769	0.00017066
GOTERM_MF_DIRECT	GO:0046872~metal ion binding	101	5.99762	1.06689e-05	100794125. 100794128. 102660800. 100789730. 100805464. 100816598. 100788646. 100784444. 100799894. 547862. 100500316. 100792063. 100780649. 100796311. 100802763. 100811634. 102659647. 100794539. 100527006. 100814067. 100790607. 100820335. 100784455. 100802922. 100814224. 100791791. 100804910. 100776755. 100801369. 100305378. 100808676. 100785152. 100305379. 100820327. 100813583. 100816056. 100788…	1044	1395	22384	1.55233	0.00337634	0.000563673	0.000537001
GOTERM_MF_DIRECT	GO:0004497~monooxygenase activity	20	1.18765	0.00146213	100799715. 100776878. 606705. 100793336. 100808968. 100798546. 100810679. 100791502. 100786530. 100806730. 100790209. 100806157. 100791507. 100787616. 100816377. 100783430. 100781923. 100780625. 100813159. 100804509	1044	190	22384	2.25691	0.371132	0.0386246	0.0367969
GOTERM_MF_DIRECT	GO:0016705~oxidoreductase activity. acting on paired donors. with incorporation or reduction of molecular oxygen	18	1.06888	0.00857733	100799715. 100776878. 606705. 100793336. 100805998. 100798546. 100810679. 100791502. 100795308. 100806730. 100806157. 100816377. 100783430. 100817669. 100781923. 100780625. 100813159. 100804509	1044	192	22384	2.01006	0.934829	0.135951	0.129518
Annotation Cluster 2	Enrichment Score: 7.5580349764789005
KEGG_PATHWAY	gmx00940:Phenylpropanoid biosynthesis	50	2.96912	7.35486e-18	100812639. 100794128. 102663236. 100806595. 100783430. 100779642. 100799894. 100812431. 100799691. 102665908. 100808944. 547729. 100796311. 100799303. 100811634. 100802888. 100814067. 100811432. 100803418. 547499. 100775549. 100791396. 100790188. 100811249. 100812613. 100802250. 100786161. 100813384. 100777680. 100816056. 100812491. 100800911. 100820528. 100803190. 100811884. 100811641. 100500657…	323	318	8552	4.16302	7.28131e-16	4.79183e-16	4.211e-16
GOTERM_CC_DIRECT	GO:0005576~extracellular region	57	3.3848	1.74725e-13	100306160. 100794128. 100794009. 100806595. 100803242. 100793958. 100779487. 100777265. 100787511. 100788721. 100799894. 100799179. 100781459. 100812555. 547543. 100799691. 102665908. 100804105. 100796311. 100805116. 100811634. 100816529. 100779716. 100800220. 100814067. 100785900. 100806293. 100811432. 547499. 100783329. 100796155. 732599. 100170691. 100803027. 100811249. 100791557. 100786161. 1…	780	449	18761	3.05344	1.29314e-11	1.29296e-11	1.18813e-11
UP_KEYWORDS	Heme	60	3.56295	2.19733e-13	100794128. 100806595. 100806157. 100790209. 102665189. 100782541. 100779366. 100783430. 100799894. 100810137. 100782866. 100776770. 100799691. 102665908. 100796311. 606705. 100811634. 100791502. 100804462. 100814067. 100783602. 100785621. 100807819. 100813216. 100811432. 100804509. 547499. 100799715. 100776878. 100793336. 100811249. 100798546. 100810679. 100786161. 100806730. 100790507. 100787616…	1507	477	35521	2.96486	3.4495e-11	8.62454e-12	7.58081e-12
GOTERM_MF_DIRECT	GO:0020037~heme binding	65	3.85986	8.21967e-12	100794128. 100806595. 100806157. 100790209. 102665189. 100782541. 100779366. 100783430. 100799894. 100810137. 100782866. 100776770. 100799691. 102665908. 100796311. 606705. 100811634. 100791502. 100795308. 100804462. 100814067. 100783602. 100784258. 100785621. 100807819. 100813216. 100811432. 100804509. 547499. 100799715. 100776878. 100793336. 100811249. 100798546. 100810679. 100786161. 100806730…	1044	542	22384	2.57129	2.60563e-09	2.60564e-09	2.48234e-09
UP_KEYWORDS	Secreted	51	3.0285	1.00868e-08	100789492. 100306160. 100794128. 100806595. 100803242. 100779122. 100778993. 102666637. 100788721. 100799894. 100781459. 547543. 100799691. 102665908. 100796311. 100811634. 100816529. 100784571. 100779716. 100805352. 100814067. 100815672. 100785982. 100808391. 100811432. 547499. 732599. 100803027. 100811249. 100806935. 100801567. 100786161. 100500490. 100813384. 100816056. 100785797. 100812336. 1…	1507	488	35521	2.46333	1.58363e-06	3.16726e-07	2.78396e-07
GOTERM_BP_DIRECT	GO:0042744~hydrogen peroxide catabolic process	24	1.42518	1.70315e-07	100803114. 100812309. 100796311. 100527587. 100792775. 100794128. 100811634. 100811249. 100790279. 100790910. 100806595. 100786161. 100813384. 100814067. 100816056. 100784258. 100817030. 100799894. 100803637. 100811432. 100811641. 547499. 100799691. 102665908	677	158	16194	3.63345	5.19446e-05	5.17756e-05	4.88803e-05
INTERPRO	IPR002016:Haem peroxidase. plant/fungal/bacterial	24	1.42518	3.3136e-07	100803114. 100812309. 100796311. 100527587. 100792775. 100794128. 100811634. 100811249. 100790279. 100790910. 100806595. 100786161. 100813384. 100814067. 100816056. 100784258. 100817030. 100799894. 100803637. 100811432. 100811641. 547499. 100799691. 102665908	1433	158	33224	3.52176	0.000326998	3.59317e-05	3.39294e-05
INTERPRO	IPR000823:Plant peroxidase	23	1.3658	3.64049e-07	100803114. 100812309. 100796311. 100527587. 100792775. 100794128. 100811634. 100811249. 100790279. 100790910. 100806595. 100786161. 100813384. 100814067. 100816056. 100817030. 100799894. 100803637. 100811432. 100811641. 547499. 100799691. 102665908	1433	147	33224	3.62757	0.000359252	3.59317e-05	3.39294e-05
INTERPRO	IPR010255:Haem peroxidase	24	1.42518	4.66547e-07	100803114. 100812309. 100796311. 100527587. 100792775. 100794128. 100811634. 100811249. 100790279. 100790910. 100806595. 100786161. 100813384. 100814067. 100816056. 100784258. 100817030. 100799894. 100803637. 100811432. 100811641. 547499. 100799691. 102665908	1433	161	33224	3.45614	0.000460376	4.1862e-05	3.95293e-05
UP_KEYWORDS	Peroxidase	24	1.42518	6.13379e-07	100803114. 100812309. 100796311. 100527587. 100792775. 100794128. 100811634. 100811249. 100790279. 100500036. 100790910. 100806595. 100786161. 100813384. 100814067. 100816056. 100817030. 100799894. 100803637. 100811432. 100811641. 547499. 100799691. 102665908	1507	166	35521	3.40781	9.62958e-05	1.20376e-05	1.05808e-05
GOTERM_BP_DIRECT	GO:0006979~response to oxidative stress	25	1.48456	1.08599e-06	100794128. 100811249. 100500036. 100806595. 100786161. 100813384. 100816056. 100799894. 100811641. 100799691. 102665908. 100812309. 100803114. 100796311. 100527587. 100792775. 100811634. 100790279. 100790910. 100814067. 100817030. 100803637. 100811432. 547499. 100817275	677	188	16194	3.18088	0.000331172	0.00016507	0.000155839
UP_KEYWORDS	Hydrogen peroxide	22	1.30641	1.56955e-06	100803114. 100812309. 100796311. 100792775. 100794128. 100811634. 100811249. 100790279. 100790910. 100806595. 100786161. 100813384. 100814067. 100816056. 100817030. 100799894. 100803637. 100811432. 100811641. 547499. 100799691. 102665908	1507	150	35521	3.45703	0.000246389	2.73799e-05	2.40664e-05
INTERPRO	IPR019793:Peroxidases heam-ligand binding site	21	1.24703	2.03886e-06	100803114. 100812309. 100796311. 100527587. 100792775. 100811249. 100790279. 100790910. 100806595. 100786161. 100813384. 100814067. 100816056. 100784258. 100799894. 100803637. 100811432. 100811641. 547499. 100799691. 102665908	1433	138	33224	3.52814	0.00201033	0.000134157	0.000126681
GOTERM_MF_DIRECT	GO:0004601~peroxidase activity	24	1.42518	5.87161e-06	100796455. 100803114. 100812309. 100796311. 100527587. 100792775. 100794128. 100811634. 100811249. 100790279. 100790910. 100806595. 100786161. 100813384. 100814067. 100816056. 100817030. 100799894. 100803637. 100811432. 100811641. 547499. 100799691. 102665908	1044	173	22384	2.97442	0.00185958	0.00037226	0.000354645
UP_KEYWORDS	Disulfide bond	31	1.84086	6.86849e-05	100794128. 100811249. 100801369. 100789730. 100785397. 100806595. 100786161. 100813384. 100815682. 100816056. 100799894. 100811641. 100799691. 102665908. 100812309. 100803114. 100802763. 100796311. 100527587. 100805955. 100792775. 100811634. 100790279. 100790910. 100814067. 548085. 100817030. 100527091. 100803637. 100811432. 547499	1507	327	35521	2.23453	0.010726	0.000770252	0.000677037
INTERPRO	IPR019794:Peroxidase. active site	16	0.950119	0.000128237	100803114. 100796311. 100527587. 100792775. 100794128. 100811634. 100811249. 100790910. 100786161. 100813384. 100814067. 100816056. 100799894. 100803637. 100811432. 100811641	1433	115	33224	3.22573	0.118895	0.00527374	0.00497987
UP_KEYWORDS	Calcium	25	1.48456	0.000131831	100794128. 100811249. 100803229. 100806472. 100806595. 100786161. 100813384. 100816056. 100799894. 100811641. 100799691. 102665908. 100812309. 100803114. 100796311. 100792775. 100811634. 100790279. 100790910. 100814067. 100817030. 100803637. 100781845. 100811432. 547499	1507	245	35521	2.40517	0.0204861	0.00137983	0.00121285
Annotation Cluster 3	Enrichment Score: 6.503993472680504
INTERPRO	IPR027443:Isopenicillin N synthase-like	29	1.72209	2.46416e-08	100791791. 100807427. 100794125. 100776755. 100807726. 100777788. 100305378. 100796909. 100785152. 100305379. 100805464. 100782741. 100785514. 100815288. 100777761. 100784444. 100799432. 100794180. 100814810. 100792063. 100802243. 102659647. 100806026. 100778488. 100784455. 100818482. 100796690. 100816206. 100815336	1433	195	33224	3.44801	2.4321e-05	4.86426e-06	4.5932e-06
INTERPRO	IPR026992:Non-haem dioxygenase N-terminal domain	28	1.66271	3.45082e-08	100791791. 100807427. 100794125. 100776755. 100807726. 100777788. 100305378. 100796909. 100785152. 100305379. 100805464. 100782741. 100785514. 100777761. 100784444. 100799432. 100794180. 100814810. 100792063. 100802243. 102659647. 100806026. 100778488. 100784455. 100818482. 100796690. 100816206. 100815336	1433	186	33224	3.4902	3.4059e-05	5.6766e-06	5.36028e-06
INTERPRO	IPR005123:Oxoglutarate/iron-dependent dioxygenase	29	1.72209	6.81177e-07	100791791. 100807427. 100794125. 100776755. 100807726. 100777788. 100305378. 100796909. 100785152. 100305379. 100805464. 100782741. 100785514. 100815288. 100777761. 100784444. 100799432. 100794180. 100814810. 100792063. 100802243. 102659647. 100806026. 100778488. 100784455. 100818482. 100796690. 100816206. 100815336	1433	228	33224	2.94896	0.000672096	5.60268e-05	5.29047e-05
GOTERM_MF_DIRECT	GO:0051213~dioxygenase activity	18	1.06888	1.66408e-05	100802243. 100791791. 100794125. 102659647. 100777788. 100785152. 100805464. 100785514. 100782741. 100815288. 100777761. 100778488. 100784455. 100784444. 100799432. 100818482. 100815336. 100792063	1044	112	22384	3.44581	0.00526129	0.000753591	0.000717933
Annotation Cluster 4	Enrichment Score: 5.930880375866066
GOTERM_MF_DIRECT	GO:0016747~transferase activity. transferring acyl groups other than amino-acyl groups	29	1.72209	4.73555e-08	100775549. 100811986. 100814714. 100788048. 100801403. 100791997. 100795616. 100801121. 100777680. 102669920. 100127365. 100813644. 100776052. 100814826. 100792476. 100819383. 100802888. 100170701. 100788434. 100790997. 100809433. 102667695. 100782897. 100785983. 100777157. 100799685. 100803418. 100810046. 100787907	1044	187	22384	3.32501	1.50116e-05	7.50584e-06	7.15068e-06
INTERPRO	IPR003480:Transferase	19	1.12827	2.73874e-06	100775549. 100814826. 100811986. 100819383. 100792476. 100802888. 100814714. 100801403. 100788434. 100795616. 102667695. 100777680. 100777157. 100799685. 100127365. 100803418. 100810046. 100813644. 100787907	1433	117	33224	3.76507	0.00269949	0.000168946	0.000159531
INTERPRO	IPR023213:Chloramphenicol acetyltransferase-like domain	19	1.12827	1.24291e-05	100775549. 100814826. 100811986. 100819383. 100792476. 100802888. 100814714. 100801403. 100788434. 100795616. 102667695. 100777680. 100777157. 100799685. 100127365. 100803418. 100810046. 100813644. 100787907	1433	130	33224	3.38857	0.0121926	0.000721617	0.000681405
Annotation Cluster 5	Enrichment Score: 5.318176373386873
GOTERM_CC_DIRECT	GO:0016021~integral component of membrane	397	23.5748	1.89451e-07	100800053. 100800293. 100792104. 100801386. 100527232. 100804650. 100782663. 100782541. 100779366. 100781699. 100781459. 100811066. 100814333. 100306092. 732549. 100796714. 100803218. 100816529. 102663467. 106794186. 100801156. 100780491. 100788098. 100777295. 100813372. 100816766. 100778268. 100816528. 100813139. 100784978. 100792350. 100777050. 100814224. 100798901. 100793336. 100527578. 100527…	780	7865	18761	1.2141	1.40192e-05	4.67311e-06	4.29421e-06
UP_KEYWORDS	Transmembrane	419	24.8812	8.59601e-06	100800053. 100800293. 100792104. 100801386. 100527232. 100804650. 100782663. 100782541. 100779366. 100811184. 100781699. 100781459. 100811066. 100814333. 100306092. 100803334. 732549. 100796714. 100803218. 100816529. 102663467. 106794186. 100801156. 100780491. 100788098. 100777295. 100813372. 100816766. 100778268. 100816528. 100813139. 100784978. 100792350. 100777050. 100814224. 100798901. 100793…	1507	8195	35521	1.20514	0.00134867	0.000134957	0.000118625
UP_KEYWORDS	Transmembrane helix	415	24.6437	1.46819e-05	100800053. 100800293. 100792104. 100801386. 100527232. 100804650. 100782663. 100782541. 100779366. 100811184. 100781699. 100781459. 100811066. 100814333. 100306092. 100803334. 732549. 100796714. 100803218. 100816529. 102663467. 106794186. 100801156. 100780491. 100788098. 100777295. 100813372. 100816766. 100778268. 100816528. 100813139. 100784978. 100792350. 100777050. 100814224. 100798901. 100793…	1507	8152	35521	1.19993	0.00230242	0.000209551	0.000184191
UP_KEYWORDS	Membrane	422	25.0594	2.23213e-05	100800053. 100800293. 100792104. 100801386. 100527232. 100804650. 100782663. 100782541. 100779366. 100811184. 100781699. 100781459. 100811066. 100814333. 100306092. 100803334. 732549. 100796714. 100803218. 100816529. 102663467. 106794186. 100801156. 100780491. 100788098. 100777295. 100813372. 100816766. 100778268. 100816528. 100813139. 100784978. 100792350. 100777050. 100814224. 100798901. 100793…	1507	8344	35521	1.19209	0.00349835	0.000269573	0.000236949
Annotation Cluster 6	Enrichment Score: 4.688535004815636
SMART	SM00774:WRKY	21	1.24703	8.85438e-06	100170682. 100810978. 100797911. 100811812. 100170679. 100805360. 100788697. 100796836. 100776906. 100780044. 100127380. 102663281. 100798375. 100127397. 102659367. 100127421. 732584. 100795177. 100127393. 100127384. 100127396	534	161	13062	3.19052	0.00114157	0.000571108	0.000544544
INTERPRO	IPR003657:DNA-binding WRKY	21	1.24703	2.15897e-05	100170682. 100810978. 100797911. 100811812. 100170679. 100805360. 100788697. 100796836. 100776906. 100780044. 100127380. 102663281. 100798375. 100127397. 102659367. 100127421. 732584. 100795177. 100127393. 100127384. 100127396	1433	161	33224	3.02412	0.0210838	0.00118383	0.00111787
GOTERM_MF_DIRECT	GO:0043565~sequence-specific DNA binding	55	3.26603	4.4977e-05	100797911. 100810978. 100808898. 100800095. 100797836. 778139. 100791013. 100170679. 100794605. 778170. 100807323. 100818336. 100781134. 100816598. 100780044. 100784129. 732584. 100101890. 100500316. 100795177. 100797644. 100791543. 100788697. 100796836. 100795828. 100778467. 100798375. 100127397. 102659367. 100500303. 100813377. 100127393. 100127396. 100776038. 100805360. 100814080. 100791116. 7…	1044	659	22384	1.78943	0.0141569	0.00142577	0.00135831
Annotation Cluster 7	Enrichment Score: 4.5244054481157265
INTERPRO	IPR013320:Concanavalin A-like lectin/glucanase. subgroup	92	5.46318	1.56317e-13	100792540. 102662509. 100806753. 100305390. 100802873. 100810930. 100793711. 100305394. 100788367. 100798809. 100786462. 100808098. 100784287. 100777308. 100779807. 100804650. 100779122. 100305436. 100787359. 100778993. 100819308. 100814933. 100810057. 100811148. 100811066. 100791582. 100775318. 100802443. 100798578. 100802403. 100776324. 100788896. 100809353. 106794186. 100801993. 100808940. 100…	1433	918	33224	2.32354	1.54287e-10	1.54285e-10	1.45688e-10
SMART	SM00220:S_TKc	103	6.11639	4.12623e-09	100802873. 100804898. 100810930. 100798963. 100305394. 100788367. 100777348. 100788245. 100784287. 100305430. 100779807. 100804650. 100785773. 100811980. 100802487. 100802403. 100788896. 100783363. 106794186. 100815397. 100813139. 100810262. 100786639. 100798691. 100798901. 100305372. 100305371. 100807748. 100778537. 100820563. 100782320. 100784223. 100801889. 100784346. 100812259. 100798861. 100…	534	1411	13062	1.78558	5.32283e-07	5.32283e-07	5.07526e-07
INTERPRO	IPR008271:Serine/threonine-protein kinase. active site	108	6.4133	1.9613e-08	100305390. 100802873. 100804898. 100810930. 100798963. 100305394. 100788367. 100777348. 100788245. 100784287. 100305430. 100779807. 100804650. 100785773. 100811980. 100775318. 100802487. 100798578. 100802403. 100788896. 100783363. 106794186. 100815397. 100777573. 100813139. 100810262. 100786639. 100798691. 100798901. 100305372. 100305371. 100807748. 100778537. 100820563. 100782320. 100784223. 100…	1433	1428	33224	1.75348	1.93579e-05	4.83952e-06	4.56984e-06
INTERPRO	IPR000719:Protein kinase. catalytic domain	126	7.48219	2.20082e-07	100809704. 100305390. 100802873. 100804898. 100810930. 100798963. 100305394. 100788367. 100786462. 100777348. 100788245. 100784287. 100305430. 100779807. 100804650. 100305436. 100785773. 100811066. 100811980. 100775318. 100802487. 100798578. 100802403. 100788896. 100783363. 106794186. 100815397. 100777573. 100778268. 100782039. 100813139. 100810262. 100786639. 100798691. 100798901. 100305372. 100…	1433	1829	33224	1.59721	0.000217197	2.71526e-05	2.56396e-05
INTERPRO	IPR011009:Protein kinase-like domain	127	7.54157	1.10326e-06	100809704. 100305390. 100802873. 100804898. 100810930. 100798963. 100305394. 100788367. 100786462. 100777348. 100788245. 100784287. 100305430. 100779807. 100804650. 100305436. 100785773. 100811066. 100811980. 100775318. 100802487. 100798578. 100802403. 100788896. 100783363. 106794186. 100815397. 100777573. 100778268. 100782039. 100813139. 100810262. 100786639. 100798691. 100798901. 100305372. 100…	1433	1903	33224	1.54729	0.00108833	8.37632e-05	7.90956e-05
GOTERM_MF_DIRECT	GO:0004674~protein serine/threonine kinase activity	67	3.97862	4.36593e-05	102662509. 100305390. 100802873. 100810930. 100798963. 100793873. 100788367. 100798809. 100777348. 100788245. 100784287. 100777308. 100779807. 100787359. 100785773. 100819308. 100775762. 100814933. 100811148. 100791582. 100802443. 100802487. 100790133. 100788896. 100786154. 100809353. 100783363. 100801993. 100808940. 100775518. 100806762. 100815871. 100815397. 100813693. 100800825. 100789704. 102…	1044	856	22384	1.67818	0.013745	0.00142577	0.00135831
INTERPRO	IPR001245:Serine-threonine/tyrosine-protein kinase catalytic domain	52	3.08789	5.65371e-05	100792540. 100809704. 100305390. 100810930. 100305394. 100808098. 100305430. 100804970. 100804650. 100305436. 100811148. 100791582. 100775318. 100802443. 100798578. 100776324. 100788896. 100809353. 106794186. 100801993. 100815871. 100815397. 102662291. 100305409. 100798691. 100808319. 100305371. 100807748. 100813945. 100817509. 100778537. 100788386. 100806334. 100788987. 100784223. 100786721. 100…	1433	664	33224	1.81569	0.0542752	0.00293695	0.00277329
INTERPRO	IPR017441:Protein kinase. ATP binding site	81	4.80998	0.000135185	102662509. 100305390. 100802873. 100804898. 100798963. 100305394. 100793873. 100788367. 100798809. 100777348. 100788245. 100784287. 100777308. 100779807. 100804650. 100305436. 100787359. 100775762. 100814933. 100784406. 100791582. 100775318. 100798578. 100790133. 100802403. 100776324. 100788896. 100783363. 106794186. 100808940. 100775518. 100806762. 100816047. 100815871. 100815397. 100789704. 100…	1433	1220	33224	1.53933	0.124917	0.0053371	0.00503969
UP_KEYWORDS	Serine/threonine-protein kinase	49	2.90974	0.000292623	102662509. 100305390. 100802873. 100798963. 100793873. 100798809. 100777348. 100788245. 100784287. 100777308. 100779807. 100819308. 100775762. 100811148. 100802443. 100802487. 100790133. 100788896. 100809353. 100783363. 100808940. 100775518. 100806762. 100815871. 100815397. 100813693. 100800825. 100789704. 100798091. 100813139. 100305372. 100807748. 100813945. 100790817. 100801728. 100782320. 100…	1507	668	35521	1.72899	0.0449089	0.00287136	0.00252387
UP_KEYWORDS	Transferase	112	6.65083	0.000744907	100305390. 100802873. 100798963. 100305394. 100777348. 100788245. 100784287. 100305430. 100780084. 100779807. 100779122. 547582. 100305436. 547580. 547588. 547586. 547982. 106794104. 100802487. 100794539. 100788896. 100783363. 100805352. 100809433. 100815397. 100170739. 100784332. 100813139. 547577. 100305372. 100305371. 100807748. 100791957. 100778817. 100801121. 100782320. 102669920. 100787855.…	1507	1932	35521	1.36642	0.110409	0.00649724	0.00571095
UP_KEYWORDS	Kinase	61	3.62233	0.000969136	102662509. 100305390. 100802873. 100798963. 100305394. 100793873. 100798809. 100777348. 100788245. 100784287. 100305430. 100777308. 100779807. 100305436. 100778752. 100819308. 100775762. 100811148. 100790371. 100802443. 100802487. 100790133. 100794539. 100305363. 100788896. 100809353. 100783363. 100808940. 100775518. 100806762. 100815871. 100815397. 100813693. 100800825. 100789704. 100798091. 100…	1507	933	35521	1.54106	0.141208	0.00800812	0.00703899
GOTERM_MF_DIRECT	GO:0004672~protein kinase activity	64	3.80048	0.00200779	100792540. 100809704. 100809866. 100804898. 100810930. 100305394. 100786462. 100808098. 100305430. 100777308. 100804970. 100804650. 100305436. 100787359. 100784406. 100811066. 100811980. 100775318. 100798578. 100802403. 100776324. 100305363. 106794186. 102668068. 100816047. 100777573. 100818747. 100778268. 100305409. 100776682. 100810262. 100786639. 100798691. 100794861. 100808319. 100305371. 100…	1044	931	22384	1.4739	0.471182	0.0453477	0.0432019
Annotation Cluster 8	Enrichment Score: 3.699912983596393
UP_KEYWORDS	Glycosidase	37	2.19715	1.68382e-05	100806753. 100803027. 100818063. 100801567. 100783593. 100802250. 100779122. 100815682. 100812170. 100778993. 100820528. 100787511. 100810057. 100782602. 100802518. 547543. 100777718. 100794312. 547729. 100802420. 100796895. 100527041. 778029. 547748. 100806220. 100805352. 100798150. 100785900. 100785982. 100783003. 100798772. 100814788. 100780897. 100783329. 100796155. 100781528. 732599	1507	396	35521	2.20231	0.00264013	0.0002203	0.000193639
GOTERM_BP_DIRECT	GO:0005975~carbohydrate metabolic process	41	2.43468	1.7653e-05	100806753. 100804477. 100812639. 100803027. 100792369. 100783593. 100785397. 100802250. 100815682. 100781197. 100818856. 100820528. 100803190. 100787511. 100782664. 100799179. 100810057. 100811467. 100782602. 100802518. 547543. 100812431. 100781958. 100794312. 547729. 100796895. 100776945. 100804105. 100527041. 547748. 100805195. 100806220. 100785900. 100783003. 100527091. 100798772. 100814788. 1…	677	472	16194	2.07782	0.00536975	0.0010733	0.00101328
INTERPRO	IPR017853:Glycoside hydrolase. superfamily	28	1.66271	0.00210348	100804477. 100812639. 100818063. 100783593. 100802250. 100815682. 100820528. 100779642. 100803190. 100787511. 100782664. 100799179. 100811467. 100802518. 100812431. 100781958. 100794312. 547729. 100796895. 100776945. 100804105. 100527041. 778029. 547748. 100785900. 100780897. 100783329. 100796155	1433	343	33224	1.89265	0.87486	0.0442082	0.0417447
INTERPRO	IPR013781:Glycoside hydrolase. catalytic domain	24	1.42518	0.00253685	100794312. 100804477. 100776945. 100812639. 100796895. 100804105. 100527041. 778029. 547748. 100818063. 100783593. 100802250. 100785900. 100820528. 100803190. 100787511. 100782664. 100799179. 100780897. 100811467. 100812431. 100783329. 100796155. 100781958	1433	280	33224	1.98728	0.918492	0.0520287	0.0491294
Annotation Cluster 9	Enrichment Score: 3.3020353177423227
KEGG_PATHWAY	gmx00941:Flavonoid biosynthesis	17	1.0095	4.09512e-08	100775549. 100799303. 100819383. 100802888. 100788048. 100170701. 100788434. 100790997. 100809433. 100777680. 100782897. 100777157. 100800911. 100803418. 100500657. 732575. 100812188	323	81	8552	5.55686	4.05416e-06	1.01354e-06	8.90689e-07
PIR_SUPERFAMILY	PIRSF000451:type III polyketide synthase	7	0.415677	4.35245e-05	100782897. 102669920. 100788048. 100170701. 100790997. 732575. 100809433	84	18	2072	9.59259	0.00208704	0.00208918	0.00208918
INTERPRO	IPR012328:Chalcone/stilbene synthase. C-terminal	7	0.415677	7.5291e-05	100782897. 102669920. 100788048. 100170701. 100790997. 732575. 100809433	1433	18	33224	9.01636	0.0716208	0.00323097	0.00305092
INTERPRO	IPR011141:Polyketide synthase. type III	7	0.415677	7.5291e-05	100782897. 102669920. 100788048. 100170701. 100790997. 732575. 100809433	1433	18	33224	9.01636	0.0716208	0.00323097	0.00305092
INTERPRO	IPR001099:Chalcone/stilbene synthase. N-terminal	7	0.415677	7.5291e-05	100782897. 102669920. 100788048. 100170701. 100790997. 732575. 100809433	1433	18	33224	9.01636	0.0716208	0.00323097	0.00305092
INTERPRO	IPR018088:Chalcone/stilbene synthase. active site	6	0.356295	0.000213373	100782897. 102669920. 100788048. 100790997. 732575. 100809433	1433	14	33224	9.9364	0.189919	0.00779996	0.00736531
UP_KEYWORDS	Flavonoid biosynthesis	5	0.296912	0.00169154	100782897. 102669920. 547489. 732575. 100809433	1507	13	35521	9.06564	0.233405	0.0126463	0.0111158
INTERPRO	IPR016039:Thiolase-like	10	0.593824	0.00276675	100782897. 102669920. 100785983. 100788048. 100170701. 100790997. 732575. 100801121. 100776052. 100809433	1433	69	33224	3.36013	0.935078	0.0546156	0.0515722
GOTERM_MF_DIRECT	GO:0016210~naringenin-chalcone synthase activity	4	0.23753	0.00473568	100782897. 102669920. 732575. 100809433	1044	8	22384	10.7203	0.777933	0.0883066	0.084128
GOTERM_BP_DIRECT	GO:0009058~biosynthetic process	11	0.653207	0.0197568	100782897. 100814593. 102669920. 100788048. 100170701. 100813347. 732650. 100790997. 732575. 100775969. 100809433	677	113	16194	2.32852	0.997726	0.240243	0.226808
UP_KEYWORDS	Acyltransferase	11	0.653207	0.0459717	100782897. 102669920. 100785983. 100788048. 100170701. 100790997. 547982. 732575. 100801121. 100776052. 100809433	1507	128	35521	2.0256	0.999382	0.248881	0.218762
Annotation Cluster 10	Enrichment Score: 3.1778698371469236
GOTERM_BP_DIRECT	GO:0042742~defense response to bacterium	8	0.475059	1.49127e-05	100791582. 100500393. 100526916. 548085. 100805955. 102662291. 100784223. 100782800	677	21	16194	9.11247	0.00453808	0.0010733	0.00101328
INTERPRO	IPR001153:Barwin	4	0.23753	0.000309329	100500393. 100526916. 548085. 100805955	1433	4	33224	23.1849	0.263138	0.00954086	0.0090092
INTERPRO	IPR018226:Barwin. conserved site	4	0.23753	0.000309329	100500393. 100526916. 548085. 100805955	1433	4	33224	23.1849	0.263138	0.00954086	0.0090092
GOTERM_BP_DIRECT	GO:0006040~amino sugar metabolic process	5	0.296912	0.00284208	100526916. 548085. 100805955. 100792215. 100785397	677	15	16194	7.97341	0.580238	0.0548877	0.0518183
GOTERM_BP_DIRECT	GO:0050832~defense response to fungus	4	0.23753	0.031814	100500393. 100526916. 548085. 100805955	677	17	16194	5.62829	0.999948	0.358202	0.338171
Annotation Cluster 11	Enrichment Score: 2.9560999543400373
UP_KEYWORDS	Apoplast	17	1.0095	0.000612981	100789492. 100500484. 100806935. 100784571. 100801567. 100805352. 100500490. 100779122. 100815672. 100778993. 100785982. 100808391. 102666637. 100785797. 100812336. 100817263. 100781528	1507	149	35521	2.68927	0.091779	0.00566106	0.00497597
INTERPRO	IPR004265:Plant disease resistance response protein	9	0.534442	0.000819948	100789492. 100500484. 102666637. 100808391. 100785797. 100806935. 100784571. 100817263. 100500490	1433	47	33224	4.43967	0.554973	0.0212971	0.0201103
GOTERM_BP_DIRECT	GO:0009699~phenylpropanoid biosynthetic process	7	0.415677	0.00130242	100789492. 102666637. 100808391. 100785797. 100806935. 100784571. 100817263	677	30	16194	5.58139	0.328	0.0304566	0.0287534
GOTERM_MF_DIRECT	GO:0042349~guiding stereospecific synthesis activity	7	0.415677	0.00228884	100789492. 102666637. 100808391. 100785797. 100806935. 100784571. 100817263	1044	30	22384	5.00281	0.516351	0.0453477	0.0432019
Annotation Cluster 12	Enrichment Score: 2.9051501073696215
SMART	SM00452:STI	9	0.534442	0.000862288	100776726. 100305549. 547933. 100305352. 100500599. 100306165. 100811731. 100305754. 100500648	534	50	13062	4.40292	0.105315	0.022247	0.0212123
INTERPRO	IPR011065:Kunitz inhibitor ST1-like	9	0.534442	0.00124907	100776726. 100305549. 547933. 100305352. 100500599. 100306165. 100811731. 100305754. 100500648	1433	50	33224	4.17329	0.708758	0.0286705	0.0270728
INTERPRO	IPR002160:Proteinase inhibitor I3. Kunitz legume	9	0.534442	0.00124907	100776726. 100305549. 547933. 100305352. 100500599. 100306165. 100811731. 100305754. 100500648	1433	50	33224	4.17329	0.708758	0.0286705	0.0270728
GOTERM_MF_DIRECT	GO:0004866~endopeptidase inhibitor activity	9	0.534442	0.00178063	100776726. 100305549. 547933. 100305352. 100500599. 100306165. 100811731. 100305754. 100500648	1044	49	22384	3.93807	0.43162	0.0434201	0.0413655
Annotation Cluster 13	Enrichment Score: 2.817162903445026
INTERPRO	IPR018244:Allergen V5/Tpx-1-related. conserved site	6	0.356295	0.0005919	100805116. 100806194. 100499927. 100793958. 100784507. 100808840	1433	17	33224	8.18292	0.442547	0.0171825	0.016225
SMART	SM00198:SCP	6	0.356295	0.000611259	100805116. 100806194. 100499927. 100793958. 100784507. 100808840	534	18	13062	8.15356	0.075846	0.0197131	0.0187962
INTERPRO	IPR001283:Allergen V5/Tpx-1-related	6	0.356295	0.000790595	100805116. 100806194. 100499927. 100793958. 100784507. 100808840	1433	18	33224	7.72831	0.541881	0.0210897	0.0199145
INTERPRO	IPR014044:CAP domain	6	0.356295	0.00168601	100805116. 100806194. 100499927. 100793958. 100784507. 100808840	1433	21	33224	6.62426	0.810902	0.0369797	0.034919
INTERPRO	IPR002413:Ves allergen	3	0.178147	0.0170176	100805116. 100806194. 100784507	1433	5	33224	13.911	1	0.204834	0.19342
Annotation Cluster 14	Enrichment Score: 2.788581263285169
INTERPRO	IPR018053:Glycoside hydrolase. family 32. active site	6	0.356295	0.000213373	100806753. 100783003. 100798772. 100810057. 100814788. 100806220	1433	14	33224	9.9364	0.189919	0.00779996	0.00736531
SMART	SM00640:Glyco_32	6	0.356295	0.000237181	100806753. 100783003. 100798772. 100810057. 100814788. 100806220	534	15	13062	9.78427	0.0301365	0.0101988	0.00972441
INTERPRO	IPR013148:Glycosyl hydrolase family 32. N-terminal	6	0.356295	0.000308712	100806753. 100783003. 100798772. 100810057. 100814788. 100806220	1433	15	33224	9.27397	0.262689	0.00954086	0.0090092
INTERPRO	IPR013189:Glycosyl hydrolase family 32. C-terminal	6	0.356295	0.000308712	100806753. 100783003. 100798772. 100810057. 100814788. 100806220	1433	15	33224	9.27397	0.262689	0.00954086	0.0090092
INTERPRO	IPR001362:Glycoside hydrolase. family 32	6	0.356295	0.000308712	100806753. 100783003. 100798772. 100810057. 100814788. 100806220	1433	15	33224	9.27397	0.262689	0.00954086	0.0090092
INTERPRO	IPR023296:Glycosyl hydrolase. five-bladed beta-propellor domain	6	0.356295	0.00210515	100806753. 100783003. 100798772. 100810057. 100814788. 100806220	1433	22	33224	6.32316	0.875067	0.0442082	0.0417447
INTERPRO	IPR021792:Beta-fructofuranosidase	3	0.178147	0.0248021	100798772. 100810057. 100814788	1433	6	33224	11.5925	1	0.265452	0.25066
KEGG_PATHWAY	gmx00052:Galactose metabolism	10	0.593824	0.0263904	100806753. 100815682. 100796769. 100783003. 100794539. 100798772. 100810057. 100814788. 100806220. 100802518	323	113	8552	2.34308	0.929189	0.163291	0.143498
GOTERM_MF_DIRECT	GO:0004575~sucrose alpha-glucosidase activity	3	0.178147	0.0389649	100798772. 100810057. 100814788	1044	7	22384	9.18883	0.999997	0.441138	0.420264
Annotation Cluster 15	Enrichment Score: 2.658702498505485
INTERPRO	IPR013210:Leucine-rich repeat-containing N-terminal. type 2	34	2.019	0.00041164	100798963. 100793873. 100775544. 100798809. 100786462. 100808098. 100794428. 100777308. 100788386. 100803781. 100790817. 100801889. 100775762. 100813425. 100812510. 100811066. 100783837. 100795489. 100792450. 100795366. 100798936. 100785561. 100305363. 100783363. 100788430. 100820277. 102668068. 548022. 100789704. 102668329. 100813139. 100803759. 100780710. 100776064	1433	406	33224	1.94159	0.333938	0.0123118	0.0116257
UP_KEYWORDS	Leucine-rich repeat	37	2.19715	0.00119738	100798963. 100793873. 100775544. 100798809. 100786462. 100808098. 100794428. 100777308. 100788386. 100803781. 100790817. 100801889. 100775762. 100813425. 100812510. 100811066. 100783837. 100795489. 100792450. 100795366. 100798936. 100820033. 100785561. 100305363. 100783363. 100788430. 100820277. 102668068. 548022. 100789704. 100778268. 102666504. 102668329. 100813139. 100803759. 100780710. 100776…	1507	493	35521	1.769	0.171469	0.00939945	0.00826193
SMART	SM00369:LRR_TYP	27	1.60333	0.0015375	100809704. 100798963. 100798809. 100788345. 100786462. 100794428. 100803781. 100790817. 100801889. 100775762. 100813425. 100811066. 100776295. 100783837. 100785561. 100305363. 100788430. 100820277. 100789704. 100778268. 102666504. 100783862. 102668329. 100813139. 100803759. 100780710. 100776064	534	339	13062	1.9482	0.180032	0.0330562	0.0315187
INTERPRO	IPR003591:Leucine-rich repeat. typical subtype	27	1.60333	0.00355331	100809704. 100798963. 100798809. 100788345. 100786462. 100794428. 100803781. 100790817. 100801889. 100775762. 100813425. 100811066. 100776295. 100783837. 100785561. 100305363. 100788430. 100820277. 100789704. 100778268. 102666504. 100783862. 102668329. 100813139. 100803759. 100780710. 100776064	1433	339	33224	1.84659	0.970203	0.0674446	0.0636863
INTERPRO	IPR001611:Leucine-rich repeat	36	2.13777	0.0188925	100809704. 100786182. 100799733. 100798963. 100793873. 100775544. 100788345. 100786462. 100778537. 100794428. 100777308. 100803781. 100790817. 100801889. 100775762. 100813425. 100812510. 100811066. 100776295. 100811980. 100783837. 100792450. 100795366. 100785561. 100305363. 100783363. 100788430. 100820277. 100789704. 100778268. 102666504. 100783862. 102668329. 100813139. 100803759. 100780710	1433	560	33224	1.49046	1	0.216824	0.204742
Annotation Cluster 16	Enrichment Score: 2.4992599193356275
GOTERM_BP_DIRECT	GO:0043090~amino acid import	5	0.296912	0.00113902	100782997. 100777641. 106798293. 100812537. 100811114	677	12	16194	9.96677	0.293619	0.0288553	0.0272417
GOTERM_BP_DIRECT	GO:0080144~amino acid homeostasis	5	0.296912	0.00113902	100782997. 100777641. 106798293. 100812537. 100811114	677	12	16194	9.96677	0.293619	0.0288553	0.0272417
GOTERM_BP_DIRECT	GO:0032973~amino acid export	5	0.296912	0.00113902	100782997. 100777641. 106798293. 100812537. 100811114	677	12	16194	9.96677	0.293619	0.0288553	0.0272417
Annotation Cluster 17	Enrichment Score: 2.4068269463042076
GOTERM_BP_DIRECT	GO:0006468~protein phosphorylation	25	1.48456	7.44661e-05	100804898. 100810930. 100807748. 100817509. 100784287. 100779807. 100784223. 100819308. 100786721. 100812259. 100811148. 100782800. 100791582. 100802443. 100809353. 100790436. 100808940. 100807113. 100775518. 102662291. 100818747. 100782039. 100798091. 100305409. 100798691	677	241	16194	2.48135	0.022457	0.00282971	0.00267147
PIR_SUPERFAMILY	PIRSF000641:receptor kinase. S-locus SRK type	12	0.712589	0.000683767	102662509. 100802443. 100819308. 100786721. 100807748. 100809353. 100790436. 100811148. 100784287. 100808940. 100779807. 100775518	84	90	2072	3.28889	0.0322989	0.0164104	0.0164104
GOTERM_BP_DIRECT	GO:0048544~recognition of pollen	12	0.712589	0.000875994	102662509. 100802443. 100819308. 100786721. 100807748. 100809353. 100790436. 100811148. 100784287. 100808940. 100779807. 100775518	677	86	16194	3.33771	0.234553	0.0288553	0.0272417
INTERPRO	IPR000858:S-locus glycoprotein	12	0.712589	0.00115754	102662509. 100802443. 100819308. 100786721. 100807748. 100809353. 100790436. 100811148. 100784287. 100808940. 100779807. 100775518	1433	86	33224	3.23511	0.681187	0.0278655	0.0263128
INTERPRO	IPR024171:S-receptor-like serine/threonine-protein kinase	12	0.712589	0.00168428	102662509. 100802443. 100819308. 100786721. 100807748. 100809353. 100790436. 100811148. 100784287. 100808940. 100779807. 100775518	1433	90	33224	3.09132	0.810579	0.0369797	0.034919
SMART	SM00108:B_lectin	12	0.712589	0.00340153	102662509. 100802443. 100819308. 100786721. 100807748. 100809353. 100790436. 100811148. 100784287. 100808940. 100779807. 100775518	534	104	13062	2.82239	0.35567	0.0548496	0.0522984
INTERPRO	IPR001480:Bulb-type lectin domain	12	0.712589	0.00604776	102662509. 100802443. 100819308. 100786721. 100807748. 100809353. 100790436. 100811148. 100784287. 100808940. 100779807. 100775518	1433	106	33224	2.62471	0.997489	0.0988846	0.0933743
INTERPRO	IPR003609:Apple-like	9	0.534442	0.0339778	100802443. 100819308. 100786721. 100807748. 100809353. 100790436. 100811148. 100784287. 100775518	1433	87	33224	2.39844	1	0.335361	0.316673
Annotation Cluster 18	Enrichment Score: 2.3460793406604
GOTERM_BP_DIRECT	GO:0010200~response to chitin	7	0.415677	4.31478e-05	100816598. 100781134. 100800095. 100778467. 100776038. 100500316. 100795828	677	17	16194	9.84951	0.0130741	0.00187385	0.00176906
SMART	SM00355:ZnF_C2H2	17	1.0095	0.00191732	100800095. 100804910. 102660800. 100776038. 100526874. 100795828. 100781134. 100816598. 100500607. 100813583. 100812073. 100788646. 100788426. 100778467. 100788975. 100500316. 100802907	534	173	13062	2.40365	0.219305	0.0353334	0.03369
INTERPRO	IPR015880:Zinc finger. C2H2-like	17	1.0095	0.00364004	100800095. 100804910. 102660800. 100776038. 100526874. 100795828. 100781134. 100816598. 100500607. 100813583. 100812073. 100788646. 100788426. 100778467. 100788975. 100500316. 100802907	1433	174	33224	2.26519	0.972656	0.0677871	0.0640097
Annotation Cluster 19	Enrichment Score: 2.2661272342054453
GOTERM_MF_DIRECT	GO:0004568~chitinase activity	12	0.712589	2.21971e-05	100526916. 100804105. 100785900. 548085. 100805955. 100792215. 100787511. 100799179. 100527091. 100785397. 100783329. 100796155	1044	52	22384	4.94783	0.00701186	0.000879561	0.000837941
GOTERM_MF_DIRECT	GO:0008061~chitin binding	8	0.475059	0.00226235	100804105. 100785900. 548085. 100805955. 100787511. 100799179. 100783329. 100796155	1044	40	22384	4.28812	0.512262	0.0453477	0.0432019
GOTERM_BP_DIRECT	GO:0006032~chitin catabolic process	8	0.475059	0.00314386	100804105. 100785900. 100787511. 100799179. 100527091. 100785397. 100783329. 100796155	677	47	16194	4.07153	0.617255	0.0562196	0.0530757
INTERPRO	IPR001223:Glycoside hydrolase. family 18. catalytic domain	6	0.356295	0.00986075	100804105. 100785900. 100787511. 100799179. 100783329. 100796155	1433	31	33224	4.48741	0.999943	0.147463	0.139246
INTERPRO	IPR001579:Glycoside hydrolase. chitinase active site	4	0.23753	0.0401896	100785900. 100787511. 100783329. 100796155	1433	18	33224	5.15221	1	0.385118	0.363657
Annotation Cluster 20	Enrichment Score: 2.235610271785673
INTERPRO	IPR020084:NUDIX hydrolase. conserved site	7	0.415677	0.00468403	100798559. 100818821. 106795478. 100786379. 100815518. 100801176. 100305863	1433	37	33224	4.38634	0.990284	0.084057	0.079373
INTERPRO	IPR000086:NUDIX hydrolase domain	8	0.475059	0.00537452	100798559. 100818821. 106795478. 100786379. 100815518. 100789313. 100801176. 100305863	1433	50	33224	3.70959	0.995102	0.0930641	0.0878782
INTERPRO	IPR003293:Nudix hydrolase 6-like	4	0.23753	0.00551966	100818821. 106795478. 100815518. 100801176	1433	9	33224	10.3044	0.995759	0.0939294	0.0886953
INTERPRO	IPR015797:NUDIX hydrolase domain-like	8	0.475059	0.0082165	100798559. 100818821. 106795478. 100786379. 100815518. 100789313. 100801176. 100305863	1433	54	33224	3.4348	0.999709	0.126714	0.119653
Annotation Cluster 21	Enrichment Score: 2.2338848939581055
INTERPRO	IPR009009:Barwin-related endoglucanase	14	0.831354	6.8864e-05	100500393. 100805955. 100792215. 100791557. 100794009. 100803242. 100526916. 100779487. 100777265. 548085. 100800307. 100783697. 100781459. 100812555	1433	85	33224	3.81869	0.0657126	0.00323097	0.00305092
INTERPRO	IPR007112:Expansin/pollen allergen. DPBB domain	9	0.534442	0.0164913	100779487. 100777265. 100792215. 100783697. 100791557. 100781459. 100794009. 100812555. 100803242	1433	76	33224	2.74558	1	0.204834	0.19342
INTERPRO	IPR007117:Expansin. cellulose-binding-like domain	8	0.475059	0.0309015	100779487. 100777265. 100783697. 100791557. 100781459. 100794009. 100812555. 100803242	1433	70	33224	2.64971	1	0.32105	0.30316
INTERPRO	IPR007118:Expansin/Lol pI	8	0.475059	0.0330547	100779487. 100777265. 100783697. 100791557. 100781459. 100794009. 100812555. 100803242	1433	71	33224	2.61239	1	0.332908	0.314357
Annotation Cluster 22	Enrichment Score: 2.1528407908640594
GOTERM_BP_DIRECT	GO:0009813~flavonoid biosynthetic process	22	1.30641	2.2414e-05	732547. 100795128. 100818184. 100791957. 100787483. 100806089. 100778817. 100805563. 100809433. 100805695. 100816697. 100782897. 102669920. 100787855. 100783255. 100817617. 100817085. 100796096. 100807938. 547489. 100816227. 732575	677	181	16194	2.90743	0.00681302	0.00113564	0.00107213
GOTERM_BP_DIRECT	GO:0052696~flavonoid glucuronidation	16	0.950119	0.00288883	100795128. 100818184. 100791957. 100787483. 100806089. 100778817. 100805563. 100805695. 100816697. 100787855. 100783255. 100817617. 100817085. 100796096. 100807938. 100816227	677	160	16194	2.39202	0.586198	0.0548877	0.0518183
INTERPRO	IPR002213:UDP-glucuronosyl/UDP-glucosyltransferase	17	1.0095	0.00689	100795128. 100818184. 100791957. 100787483. 100806089. 100778817. 100806069. 100805563. 100805695. 100816697. 100787855. 100783255. 100817617. 100817085. 100796096. 100807938. 100816227	1433	186	33224	2.11905	0.998913	0.107943	0.101928
GOTERM_MF_DIRECT	GO:0080043~quercetin 3-O-glucosyltransferase activity	15	0.890736	0.00991587	100795128. 100818184. 100787483. 100806089. 100778817. 100805563. 100805695. 100816697. 100787855. 100783255. 100817617. 100817085. 100796096. 100807938. 100816227	1044	149	22384	2.15845	0.957533	0.142879	0.136118
GOTERM_MF_DIRECT	GO:0080044~quercetin 7-O-glucosyltransferase activity	15	0.890736	0.00991587	100795128. 100818184. 100787483. 100806089. 100778817. 100805563. 100805695. 100816697. 100787855. 100783255. 100817617. 100817085. 100796096. 100807938. 100816227	1044	149	22384	2.15845	0.957533	0.142879	0.136118
GOTERM_CC_DIRECT	GO:0043231~intracellular membrane-bounded organelle	18	1.06888	0.0343402	100804477. 606705. 100795128. 100818184. 100791957. 100787483. 100806089. 100778817. 100805563. 100805695. 100816697. 100787855. 100783255. 100817617. 100817085. 100796096. 100807938. 100816227	780	252	18761	1.71804	0.924667	0.299036	0.27479
Annotation Cluster 23	Enrichment Score: 2.0789507447475133
KEGG_PATHWAY	gmx00460:Cyanoamino acid metabolism	12	0.712589	0.000393857	547729. 100778110. 100101899. 100812639. 100820528. 100779642. 100803190. 100811884. 100813586. 100802250. 100812431. 100781958	323	87	8552	3.65197	0.0382488	0.00557027	0.00489508
INTERPRO	IPR001360:Glycoside hydrolase. family 1	6	0.356295	0.0204763	100812639. 100820528. 100803190. 100802250. 100812431. 100781958	1433	37	33224	3.75972	1	0.2323	0.219355
Annotation Cluster 24	Enrichment Score: 1.885034642860817
KEGG_PATHWAY	gmx04626:Plant-pathogen interaction	30	1.78147	1.12105e-05	100527117. 100806153. 100791756. 100500092. 100793958. 100779760. 100305637. 100817624. 100786868. 100784168. 100782506. 100805529. 100127421. 100803334. 100796455. 100807117. 100805116. 100500561. 100775336. 100306370. 100527005. 100527487. 100808840. 100499969. 100820237. 548064. 100806194. 100127397. 100802308. 100127393	323	323	8552	2.45914	0.00110923	0.000184974	0.000162552
INTERPRO	IPR018247:EF-Hand 1. calcium-binding site	20	1.18765	0.0183738	100796455. 100807117. 100808976. 100813858. 100500561. 100775336. 100306370. 100527700. 100527117. 100527005. 100791756. 100500092. 100527487. 100499969. 100779760. 100816697. 548064. 100305637. 100775872. 100818434	1433	260	33224	1.78346	1	0.213352	0.201464
INTERPRO	IPR002048:EF-hand domain	21	1.24703	0.0243265	100796455. 100807117. 100808976. 100813858. 100500561. 100775336. 100306370. 100527700. 100527117. 100527005. 100791756. 100500092. 100527487. 100499969. 100779760. 100816697. 548064. 100305637. 100775872. 100797792. 100818434	1433	286	33224	1.70239	1	0.263849	0.249146
SMART	SM00054:EFh	16	0.950119	0.0303725	100807117. 100808976. 100500561. 100775336. 100306370. 100527700. 100527117. 100527005. 100791756. 100500092. 100527487. 100499969. 100779760. 548064. 100305637. 100818434	534	215	13062	1.82033	0.981292	0.356186	0.339619
Annotation Cluster 25	Enrichment Score: 1.790349581723595
INTERPRO	IPR001958:Tetracycline resistance protein. TetA/multidrug resistance protein MdtG	4	0.23753	0.00380103	100798192. 100800124. 100799583. 100806333	1433	8	33224	11.5925	0.976688	0.0694744	0.065603
GOTERM_BP_DIRECT	GO:0090333~regulation of stomatal closure	4	0.23753	0.00503645	100798192. 100800124. 100799583. 100806333	677	9	16194	10.6312	0.785618	0.08506	0.0803033
GOTERM_MF_DIRECT	GO:0022821~potassium ion antiporter activity	4	0.23753	0.00685894	100798192. 100800124. 100799583. 100806333	1044	9	22384	9.52916	0.887159	0.120794	0.115078
INTERPRO	IPR011701:Major facilitator superfamily	7	0.415677	0.0440262	100798192. 100792104. 732549. 100819182. 100800124. 100799583. 100806333	1433	60	33224	2.70491	1	0.409942	0.387098
Annotation Cluster 26	Enrichment Score: 1.723128683875825
INTERPRO	IPR000916:Bet v I domain	8	0.475059	0.000757493	100101844. 100527073. 100527699. 100305838. 100807033. 100306363. 100810115. 100500506	1433	36	33224	5.15221	0.526654	0.0207679	0.0196107
GOTERM_BP_DIRECT	GO:0009607~response to biotic stimulus	9	0.534442	0.00657451	100101844. 100527073. 100527699. 100305838. 100807033. 100306363. 100810115. 100775372. 100500506	677	67	16194	3.21317	0.866259	0.0999326	0.0943443
INTERPRO	IPR024949:Bet v I type allergen	5	0.296912	0.0135043	100101844. 100527073. 100306363. 100810115. 100500506	1433	22	33224	5.2693	0.999999	0.182586	0.172412
SMART	SM01037:SM01037	4	0.23753	0.0402504	100101844. 100527699. 100305838. 100807033	534	19	13062	5.14962	0.995007	0.370879	0.353628
Annotation Cluster 27	Enrichment Score: 1.6917501877558918
INTERPRO	IPR018045:Sulphate anion transporter. conserved site	5	0.296912	0.0135043	100797668. 100812617. 100798723. 100781327. 100810196	1433	22	33224	5.2693	0.999999	0.182586	0.172412
INTERPRO	IPR002645:STAS domain	5	0.296912	0.0183285	100797668. 100812617. 100798723. 100781327. 100810196	1433	24	33224	4.83019	1	0.213352	0.201464
INTERPRO	IPR011547:Sulphate transporter	5	0.296912	0.0210928	100797668. 100812617. 100798723. 100781327. 100810196	1433	25	33224	4.63699	1	0.233917	0.220882
INTERPRO	IPR001902:Sulphate anion transporter	5	0.296912	0.0210928	100797668. 100812617. 100798723. 100781327. 100810196	1433	25	33224	4.63699	1	0.233917	0.220882
GOTERM_MF_DIRECT	GO:0015116~sulfate transmembrane transporter activity	5	0.296912	0.0236531	100797668. 100812617. 100798723. 100781327. 100810196	1044	24	22384	4.46679	0.999494	0.312418	0.297635
GOTERM_MF_DIRECT	GO:0008271~secondary active sulfate transmembrane transporter activity	5	0.296912	0.0271482	100797668. 100812617. 100798723. 100781327. 100810196	1044	25	22384	4.28812	0.999838	0.331	0.315337
Annotation Cluster 28	Enrichment Score: 1.6167947645936493
KEGG_PATHWAY	gmx00904:Diterpenoid biosynthesis	8	0.475059	0.00279672	100776755. 100796690. 100808585. 100794180. 100816206. 100305378. 100806026. 100305379	323	51	8552	4.15322	0.242145	0.0251705	0.0221195
GOTERM_BP_DIRECT	GO:0009416~response to light stimulus	9	0.534442	0.00547022	100820327. 100820335. 100776755. 100796690. 100794180. 100793702. 100816206. 100305378. 100805310	677	65	16194	3.31203	0.812316	0.0875235	0.0826291
Annotation Cluster 29	Enrichment Score: 1.5614574293833205
INTERPRO	IPR000620:Drug/metabolite transporter	13	0.771971	0.00113845	100793168. 100805667. 100813408. 100527877. 100812537. 100790743. 100789540. 100809587. 100783337. 100782997. 100777641. 100811114. 100777050	1433	99	33224	3.04449	0.675116	0.0278655	0.0263128
Annotation Cluster 30	Enrichment Score: 1.4485758258729289
INTERPRO	IPR006459:Uncharacterised protein family UPF0497. trans-membrane plant subgroup	7	0.415677	0.00881074	100781023. 100775765. 100500661. 100500346. 100527457. 100783901. 100793096	1433	42	33224	3.86415	0.999839	0.133788	0.126333
INTERPRO	IPR006702:Uncharacterised protein family UPF0497. trans-membrane plant	8	0.475059	0.0426577	100781023. 100775765. 100500661. 100500346. 100527457. 100789012. 100783901. 100793096	1433	75	33224	2.47306	1	0.400982	0.378638
Annotation Cluster 31	Enrichment Score: 1.4303769135479518
INTERPRO	IPR022739:Polyphenol oxidase. central domain	4	0.23753	0.0131224	100803874. 100802763. 100801369. 100789730	1433	12	33224	7.72831	0.999998	0.182586	0.172412
INTERPRO	IPR002227:Tyrosinase	4	0.23753	0.0131224	100803874. 100802763. 100801369. 100789730	1433	12	33224	7.72831	0.999998	0.182586	0.172412
INTERPRO	IPR008922:Uncharacterised domain. di-copper centre	4	0.23753	0.01652	100803874. 100802763. 100801369. 100789730	1433	13	33224	7.13382	1	0.204834	0.19342
INTERPRO	IPR022740:Polyphenol oxidase. C-terminal	4	0.23753	0.01652	100803874. 100802763. 100801369. 100789730	1433	13	33224	7.13382	1	0.204834	0.19342
GOTERM_MF_DIRECT	GO:0004097~catechol oxidase activity	4	0.23753	0.0203174	100803874. 100802763. 100801369. 100789730	1044	13	22384	6.59711	0.998507	0.280026	0.266776
KEGG_PATHWAY	gmx00950:Isoquinoline alkaloid biosynthesis	6	0.356295	0.0334544	100814593. 100803874. 100802763. 100801369. 100789730. 732650	323	48	8552	3.3096	0.965564	0.187908	0.165131
KEGG_PATHWAY	gmx00350:Tyrosine metabolism	8	0.475059	0.0428156	100814593. 100803874. 100802763. 100801369. 100789730. 732650. 100101901. 100798341	323	86	8552	2.46296	0.986861	0.223092	0.19605
Annotation Cluster 32	Enrichment Score: 1.3444492961321264
KEGG_PATHWAY	gmx00480:Glutathione metabolism	14	0.831354	0.00559197	100796103. 100500361. 547925. 100500036. 100809346. 547582. 547580. 100784258. 100500477. 547588. 547577. 547586. 100813586. 100819377	323	155	8552	2.39145	0.426019	0.0461337	0.0405418
GOTERM_BP_DIRECT	GO:0009407~toxin catabolic process	6	0.356295	0.00986885	547582. 100500361. 547580. 547925. 100500477. 547586	677	32	16194	4.48504	0.95144	0.142863	0.134874
INTERPRO	IPR004046:Glutathione S-transferase. C-terminal	7	0.415677	0.0238301	547582. 100500361. 547925. 100500477. 547577. 547588. 547586	1433	52	33224	3.12105	1	0.261337	0.246774
GOTERM_MF_DIRECT	GO:0004364~glutathione transferase activity	8	0.475059	0.0289069	547582. 100500361. 547580. 547925. 100500477. 547577. 547588. 547586	1044	64	22384	2.68008	0.999908	0.339388	0.323329
Annotation Cluster 33	Enrichment Score: 1.335002110356703
SMART	SM00380:AP2	21	1.24703	0.0229653	100789097. 732579. 100796247. 100527371. 100527194. 100500462. 100804843. 100803832. 100796898. 100804481. 100800069. 102663872. 100801682. 100777915. 100782886. 100817436. 100780576. 100305726. 100500303. 100785936. 100811486	534	302	13062	1.70091	0.950067	0.296252	0.282473
INTERPRO	IPR001471:AP2/ERF domain	21	1.24703	0.0407013	100789097. 732579. 100796247. 100527371. 100527194. 100500462. 100804843. 100803832. 100796898. 100804481. 100800069. 102663872. 100801682. 100777915. 100782886. 100817436. 100780576. 100305726. 100500303. 100785936. 100811486	1433	303	33224	1.60688	1	0.386271	0.364746
UP_KEYWORDS	Transcription regulation	59	3.50356	0.043484	100789097. 732579. 100808898. 100301906. 100527194. 100802192. 100775809. 100787111. 100790888. 102663872. 100800056. 100809389. 100786383. 100820105. 100784323. 100785936. 100813003. 100815663. 100806369. 100500462. 100797644. 100792714. 100800069. 100301891. 100780214. 100779279. 100780576. 100305726. 100814504. 100500303. 100813376. 100796247. 100795553. 100527371. 100790981. 732639. 100812933…	1507	1086	35521	1.28054	0.99907	0.243821	0.214314
Annotation Cluster 34	Enrichment Score: 1.318086826894208
INTERPRO	IPR003441:No apical meristem (NAM) protein	24	1.42518	1.23388e-06	100806369. 100791680. 100795553. 100301906. 732639. 100812933. 100785110. 100792714. 100796849. 100775809. 100787111. 100790888. 100800056. 100786383. 100809389. 100820105. 100301891. 100784323. 100814504. 100817074. 100816770. 732651. 100813376. 100815663	1433	170	33224	3.27317	0.0012171	8.69887e-05	8.21413e-05
UP_KEYWORDS	DNA-binding	63	3.74109	0.0164714	100789097. 732579. 100797836. 100301906. 100527194. 100794605. 100775809. 100787111. 100790888. 100807323. 102663872. 100800056. 100809389. 100786383. 100784129. 100820105. 100784323. 100810379. 100785936. 100813003. 100815663. 100806369. 100500462. 100791543. 100792714. 100800069. 100301891. 100779279. 100780576. 100305726. 100814504. 100500303. 100813377. 100813376. 100796247. 100795553. 100527…	1507	1108	35521	1.34021	0.926285	0.112435	0.0988285
UP_KEYWORDS	Transcription regulation	59	3.50356	0.043484	100789097. 732579. 100808898. 100301906. 100527194. 100802192. 100775809. 100787111. 100790888. 102663872. 100800056. 100809389. 100786383. 100820105. 100784323. 100785936. 100813003. 100815663. 100806369. 100500462. 100797644. 100792714. 100800069. 100301891. 100780214. 100779279. 100780576. 100305726. 100814504. 100500303. 100813376. 100796247. 100795553. 100527371. 100790981. 732639. 100812933…	1507	1086	35521	1.28054	0.99907	0.243821	0.214314
Annotation Cluster 35	Enrichment Score: 1.2836449535095436
SMART	SM00855:SM00855	6	0.356295	0.00897593	100777582. 100802621. 100794512. 100777603. 100802260. 548047	534	32	13062	4.58638	0.687491	0.128655	0.122671
INTERPRO	IPR013078:Histidine phosphatase superfamily. clade-1	6	0.356295	0.01636	100777582. 100802621. 100794512. 100777603. 100802260. 548047	1433	35	33224	3.97456	1	0.204834	0.19342
Annotation Cluster 36	Enrichment Score: 1.2209308944525634
UP_KEYWORDS	Apoplast	17	1.0095	0.000612981	100789492. 100500484. 100806935. 100784571. 100801567. 100805352. 100500490. 100779122. 100815672. 100778993. 100785982. 100808391. 102666637. 100785797. 100812336. 100817263. 100781528	1507	149	35521	2.68927	0.091779	0.00566106	0.00497597
UP_KEYWORDS	Cell wall biogenesis/degradation	17	1.0095	0.0331672	100806786. 100803027. 100500661. 100816529. 100801567. 100527457. 100805352. 100779122. 100778993. 100785982. 100785985. 100500346. 100782602. 547543. 100783428. 100781528. 732599	1507	227	35521	1.7652	0.994986	0.200279	0.176041
GOTERM_BP_DIRECT	GO:0009416~response to light stimulus	9	0.534442	0.00547022	100820327. 100820335. 100776755. 100796690. 100794180. 100793702. 100816206. 100305378. 100805310	677	65	16194	3.31203	0.812316	0.0875235	0.0826291
INTERPRO	IPR022796:Chlorophyll A-B binding protein	7	0.415677	0.00611141	100820327. 100820335. 100802922. 100793702. 547862. 100811033. 100805310	1433	39	33224	4.1614	0.997643	0.0988846	0.0933743
KEGG_PATHWAY	gmx00196:Photosynthesis - antenna proteins	6	0.356295	0.00940802	100820327. 100820335. 100802922. 100793702. 547862. 100805310	323	35	8552	4.53888	0.607729	0.0716457	0.0629613
[truncated: 273 more rows]
