# Supplementary material for: Identification of Candidate Genes for a Major Quantitative Disease Resistance Locus From Soybean PI 427105B for Resistance to Phytophthora sojae
Source: Front Plant Sci. 2022 Jun 14;13:893652. doi: 10.3389/fpls.2022.893652 (PMC9237613; doi:10.3389/fpls.2022.893652)
Supplement: Supplementary file 7 [file Table_7.XLSX]

## Sheet: Between Treatment - Results
Supplementary Table 7. KEGG pathways were significantly upregulated in response to inoculation within NIL type. Glutathione (GSH) metabolism pathway is highlighted.
Comparison	Time point	KEGG Pathway	p-value
Inoc Res vs Mock Res	3	gmx04626 Plant-pathogen interaction	2.45376e-11
Inoc Res vs Mock Res	3	gmx04016 MAPK signaling pathway - plant	1.25768e-09
Inoc Res vs Mock Res	3	gmx00940 Phenylpropanoid biosynthesis	4.71387e-05
Inoc Res vs Mock Res	3	gmx00943 Isoflavonoid biosynthesis	0.000101673
Inoc Res vs Mock Res	3	gmx00592 alpha-Linolenic acid metabolism	0.00208198
Inoc Sus vs Mock Sus	3	gmx04016 MAPK signaling pathway - plant	1.40287e-06
Inoc Sus vs Mock Sus	3	gmx04626 Plant-pathogen interaction	7.94292e-06
Inoc Sus vs Mock Sus	3	gmx00480 Glutathione metabolism	0.0705746
Inoc Sus vs Mock Sus	3	gmx00940 Phenylpropanoid biosynthesis	0.071693
Inoc Res vs Mock Res	24	gmx04016 MAPK signaling pathway - plant	2.22745e-12
Inoc Res vs Mock Res	24	gmx04626 Plant-pathogen interaction	4.13763e-08
Inoc Res vs Mock Res	24	gmx01230 Biosynthesis of amino acids	9.50679e-05
Inoc Res vs Mock Res	24	gmx00943 Isoflavonoid biosynthesis	0.000125571
Inoc Res vs Mock Res	24	gmx00592 alpha-Linolenic acid metabolism	6.93986
Inoc Res vs Mock Res	24	gmx00270 Cysteine and methionine metabolism	0.00190074
Inoc Res vs Mock Res	24	gmx00280 Valine, leucine and isoleucine degradation	0.001906
Inoc Res vs Mock Res	24	gmx01210 2-Oxocarboxylic acid metabolism	0.00221004
Inoc Res vs Mock Res	24	gmx01200 Carbon metabolism	0.00555023
Inoc Res vs Mock Res	24	gmx00940 Phenylpropanoid biosynthesis	0.00561875
Inoc Res vs Mock Res	24	gmx00360 Phenylalanine metabolism	0.00800887
Inoc Sus vs Mock Sus	24	gmx04016 MAPK signaling pathway - plant	5.0251e-11
Inoc Sus vs Mock Sus	24	gmx04626 Plant-pathogen interaction	5.5337e-07
Inoc Sus vs Mock Sus	24	gmx00940 Phenylpropanoid biosynthesis	2.74512e-05
Inoc Sus vs Mock Sus	24	gmx00943 Isoflavonoid biosynthesis	0.000133515
Inoc Sus vs Mock Sus	24	gmx01230 Biosynthesis of amino acids	0.000174745
Inoc Sus vs Mock Sus	24	gmx00941 Flavonoid biosynthesis	0.00202779
Inoc Sus vs Mock Sus	24	gmx00270 Cysteine and methionine metabolism	0.00296367
Inoc Sus vs Mock Sus	24	gmx00360 Phenylalanine metabolism	0.00399401
Inoc Sus vs Mock Sus	24	gmx01200 Carbon metabolism	0.00468883
Inoc Sus vs Mock Sus	24	gmx00480 Glutathione metabolism	0.00511602
Inoc Sus vs Mock Sus	24	gmx01210 2-Oxocarboxylic acid metabolism	0.00593839
Inoc Sus vs Mock Sus	24	gmx00280 Valine, leucine and isoleucine degradation	0.00628971
Inoc Sus vs Mock Sus	24	gmx00592 alpha-Linolenic acid metabolism	0.00926501
Inoc Sus vs Mock Sus	24	gmx00950 Isoquinoline alkaloid biosynthesis	0.0105616
Inoc Sus vs Mock Sus	24	gmx00130 Ubiquinone and other terpenoid-quinone biosynthesis	0.0106575
Inoc Res vs Mock Res	48	gmx04016 MAPK signaling pathway - plant	6.21623e-10
Inoc Res vs Mock Res	48	gmx04626 Plant-pathogen interaction	2.9336e-06
Inoc Res vs Mock Res	48	gmx00943 Isoflavonoid biosynthesis	4.07279e-05
Inoc Res vs Mock Res	48	gmx01230 Biosynthesis of amino acids	5.13022e-05
Inoc Res vs Mock Res	48	gmx00940 Phenylpropanoid biosynthesis	0.000100894
Inoc Res vs Mock Res	48	gmx00592 alpha-Linolenic acid metabolism	0.00110456
Inoc Res vs Mock Res	48	gmx00360 Phenylalanine metabolism	0.00121621
Inoc Res vs Mock Res	48	gmx04141 Protein processing in endoplasmic reticulum	0.0016188
Inoc Res vs Mock Res	48	gmx00350 Tyrosine metabolism	0.00214149
Inoc Res vs Mock Res	48	gmx00270 Cysteine and methionine metabolism	0.00234649
Inoc Res vs Mock Res	48	gmx01210 2-Oxocarboxylic acid metabolism	0.00253582
Inoc Res vs Mock Res	48	gmx00280 Valine, leucine and isoleucine degradation	0.00267569
Inoc Res vs Mock Res	48	gmx00950 Isoquinoline alkaloid biosynthesis	0.00274606
Inoc Res vs Mock Res	48	gmx00130 Ubiquinone and other terpenoid-quinone biosynthesis	0.00321976
Inoc Res vs Mock Res	48	gmx01200 Carbon metabolism	0.00356529
Inoc Res vs Mock Res	48	gmx00941 Flavonoid biosynthesis	0.00394699
Inoc Res vs Mock Res	48	gmx00400 Phenylalanine, tyrosine and tryptophan biosynthesis	0.00620271
Inoc Res vs Mock Res	48	gmx00010 Glycolysis / Gluconeogenesis	0.00843773
Inoc Res vs Mock Res	48	gmx00910 Nitrogen metabolism	0.0085991
Inoc Res vs Mock Res	48	gmx00480 Glutathione metabolism	0.00889531
Inoc Sus vs Mock Sus	48	gmx04016 MAPK signaling pathway - plant	2.14758e-09
Inoc Sus vs Mock Sus	48	gmx04626 Plant-pathogen interaction	1.42987e-05
Inoc Sus vs Mock Sus	48	gmx00940 Phenylpropanoid biosynthesis	1.46381e-05
Inoc Sus vs Mock Sus	48	gmx01230 Biosynthesis of amino acids	6.3021e-05
Inoc Sus vs Mock Sus	48	gmx00943 Isoflavonoid biosynthesis	8.30127e-05
Inoc Sus vs Mock Sus	48	gmx04141 Protein processing in endoplasmic reticulum	0.000343647
Inoc Sus vs Mock Sus	48	gmx00270 Cysteine and methionine metabolism	0.00116433
Inoc Sus vs Mock Sus	48	gmx00360 Phenylalanine metabolism	0.00169997
Inoc Sus vs Mock Sus	48	gmx01210 2-Oxocarboxylic acid metabolism	0.00185085
Inoc Sus vs Mock Sus	48	gmx00941 Flavonoid biosynthesis	0.00204844
Inoc Sus vs Mock Sus	48	gmx01200 Carbon metabolism	0.00212235
Inoc Sus vs Mock Sus	48	gmx00280 Valine, leucine and isoleucine degradation	0.002556
Inoc Sus vs Mock Sus	48	gmx00010 Glycolysis / Gluconeogenesis	0.00269836
Inoc Sus vs Mock Sus	48	gmx00950 Isoquinoline alkaloid biosynthesis	0.00370281
Inoc Sus vs Mock Sus	48	gmx00350 Tyrosine metabolism	0.00397554
Inoc Sus vs Mock Sus	48	gmx00130 Ubiquinone and other terpenoid-quinone biosynthesis	0.00433375
Inoc Sus vs Mock Sus	48	gmx00592 alpha-Linolenic acid metabolism	0.00501364
Inoc Sus vs Mock Sus	48	gmx00400 Phenylalanine, tyrosine and tryptophan biosynthesis	0.00598247
Inoc Sus vs Mock Sus	48	gmx00460 Cyanoamino acid metabolism	0.00691239
Inoc Sus vs Mock Sus	48	gmx03060 Protein export	0.00757824
Inoc Sus vs Mock Sus	48	gmx04136 Autophagy - other	0.00775941
Inoc Sus vs Mock Sus	48	gmx03050 Proteasome	0.0123796
Inoc Sus vs Mock Sus	48	gmx00910 Nitrogen metabolism	0.0134117
Inoc Sus vs Mock Sus	48	gmx00480 Glutathione metabolism	0.0180209
Inoc Sus vs Mock Sus	48	gmx00640 Propanoate metabolism	0.0201275
Inoc Sus vs Mock Sus	48	gmx00020 Citrate cycle (TCA cycle)	0.0202244
B. Between Introgression
II. Downregulated KEGG Pathways
Inoc Res vs Inoc Sus	3	gmx00480 Glutathione metabolism	5.86597e-05
Inoc Res vs Inoc Sus	3	gmx00196 Photosynthesis - antenna proteins	0.00103225
Inoc Res vs Inoc Sus	24	gmx01200 Carbon metabolism	3.6142e-05
Inoc Res vs Inoc Sus	24	gmx00040 Pentose and glucuronate interconversions	0.000344022
Inoc Res vs Inoc Sus	24	gmx01230 Biosynthesis of amino acids	0.00120113
Inoc Res vs Inoc Sus	48	gmx04136 Autophagy - other	1.60291e-06
Inoc Res vs Inoc Sus	48	gmx04144 Endocytosis	0.00035683
Inoc Res vs Inoc Sus	48	gmx00280 Valine, leucine and isoleucine degradation	0.000412156
Inoc Res vs Inoc Sus	48	gmx04016 MAPK signaling pathway - plant	0.000888373
Inoc Res vs Inoc Sus	48	gmx00010 Glycolysis / Gluconeogenesis	0.004206
Inoc Res vs Inoc Sus	48	gmx00071 Fatty acid degradation	0.00429483
Inoc Res vs Inoc Sus	48	gmx04130 SNARE interactions in vesicular transport	0.00433057
Inoc Res vs Inoc Sus	48	gmx00190 Oxidative phosphorylation	0.00496588
Inoc Res vs Inoc Sus	48	gmx03060 Protein export	0.00788242
Inoc Res vs Inoc Sus	48	gmx03050 Proteasome	0.00789932
Inoc Res vs Inoc Sus	48	gmx01200 Carbon metabolism	0.00801272
Mock Res vs Mock Sus	24	gmx00196 Photosynthesis - antenna proteins	0.000197334
Mock Res vs Mock Sus	24	gmx00195 Photosynthesis	0.000202246
Mock Res vs Mock Sus	24	gmx03013 RNA transport	0.00193001
Mock Res vs Mock Sus	48	gmx00280 Valine, leucine and isoleucine degradation	0.000164157
Ran on R version 3.5.2
R packages 'gage' and 'pathview'
Cite:
Weijun Luo, Michael Friedman, Kerby Shedden, Kurt Hankenson, and Peter Woolf. GAGE: generally applicable gene set enrichment for pathway analysis. BMC Bioinformatics, 2009. doi:10.1186/1471-2105-10-161.
Weijun Luo and Cory Brouwer. Pathview: an R/Bioconductor package for pathway-based data integration and visualization. Bioinformatics, 29(14):1830-1831, 2013. doi: 10.1093/bioinformatics/btt285.
Used joint workflow with edgeR (gene symbols converted to EntrezGenes)
Wm82.a2.v1
