# Supplementary material for: Identification of Candidate Genes for a Major Quantitative Disease Resistance Locus From Soybean PI 427105B for Resistance to Phytophthora sojae
Source: Front Plant Sci. 2022 Jun 14;13:893652. doi: 10.3389/fpls.2022.893652 (PMC9237613; doi:10.3389/fpls.2022.893652)
Supplement: Supplementary file 8 [file Table_8.XLSX]

## Sheet: Supplementary Table 2
Supplementary Table 8. Gene ontology term enrichment analysis of Trinity 'genes' differentially expressed between near isogenic lines based on de novo transcriptome.
Contrast	Time point	GO term	Ontology†	Description	p-value
Mock Res vs Mock Sus	24	GO:0007154	BP	cell communication	>0.0001
Mock Res vs Mock Sus	24	GO:0051012	BP	microtubule sliding	0.000172496
Mock Res vs Mock Sus	24	GO:0070840	MF	dynein complex binding	0.000172496
Mock Res vs Mock Sus	24	GO:0047496	BP	vesicle transport along microtubule	0.00017274
Mock Res vs Mock Sus	24	GO:0009267	BP	cellular response to starvation	0.000305366
Mock Res vs Mock Sus	24	GO:0009875	BP	pollen-pistil interaction	0.000344721
Mock Res vs Mock Sus	24	GO:0000132	BP	establishment of mitotic spindle orientation	0.000345668
Mock Res vs Mock Sus	24	GO:0051294	BP	establishment of spindle orientation	0.000345668
Mock Res vs Mock Sus	24	GO:0099518	BP	vesicle cytoskeletal trafficking	0.000346013
Mock Res vs Mock Sus	24	GO:0031669	BP	cellular response to nutrient levels	0.000384955
Mock Res vs Mock Sus	24	GO:0040001	BP	establishment of mitotic spindle localization	0.000432278
Mock Res vs Mock Sus	24	GO:0051293	BP	establishment of spindle localization	0.000432278
Mock Res vs Mock Sus	24	GO:0051653	BP	spindle localization	0.000432278
Mock Res vs Mock Sus	24	GO:0042594	BP	response to starvation	0.000437257
Mock Res vs Mock Sus	24	GO:0031668	BP	cellular response to extracellular stimulus	0.00052006
Mock Res vs Mock Sus	24	GO:0044424	CC	intracellular part	0.000554309
Mock Res vs Mock Sus	24	GO:0071496	BP	cellular response to external stimulus	0.000608086
Mock Res vs Mock Sus	24	GO:0031667	BP	response to nutrient levels	0.000611853
Mock Res vs Mock Sus	24	GO:0004590	MF	orotidine-5'-phosphate decarboxylase activity	0.000777012
Mock Res vs Mock Sus	24	GO:2000574	BP	regulation of microtubule motor activity	0.000779358
Mock Res vs Mock Sus	24	GO:0009991	BP	response to extracellular stimulus	0.000781968
Mock Res vs Mock Sus	24	GO:0004588	MF	orotate phosphoribosyltransferase activity	0.000861526
Mock Res vs Mock Sus	24	GO:0051648	BP	vesicle localization	0.000863902
Mock Res vs Mock Sus	24	GO:0051650	BP	establishment of vesicle localization	0.000863902
Mock Res vs Mock Sus	24	GO:0051219	MF	phosphoprotein binding	0.00112387
Mock Res vs Mock Sus	24	GO:0042149	BP	cellular response to glucose starvation	0.00112487
Mock Res vs Mock Sus	24	GO:0006950	BP	response to stress	0.00123803
Mock Res vs Mock Sus	24	GO:0009605	BP	response to external stimulus	0.00129424
Mock Res vs Mock Sus	24	GO:0044464	CC	cell part	0.00142793
Mock Res vs Mock Sus	24	GO:0030968	BP	endoplasmic reticulum unfolded protein response	0.00155673
Mock Res vs Mock Sus	24	GO:0031369	MF	translation initiation factor binding	0.00164085
Mock Res vs Mock Sus	24	GO:0051010	MF	microtubule plus-end binding	0.00190336
Mock Res vs Mock Sus	24	GO:0071456	BP	cellular response to hypoxia	0.00215938
Mock Res vs Mock Sus	24	GO:0005575	CC	cellular_component	0.00216134
Mock Res vs Mock Sus	24	GO:0072384	BP	organelle transport along microtubule	0.00224986
Mock Res vs Mock Sus	24	GO:0010183	BP	pollen tube guidance	0.00233334
Mock Res vs Mock Sus	24	GO:0036294	BP	cellular response to decreased oxygen levels	0.00250528
Mock Res vs Mock Sus	24	GO:0071453	BP	cellular response to oxygen levels	0.00250528
Mock Res vs Mock Sus	24	GO:0050918	BP	positive chemotaxis	0.00258398
Mock Res vs Mock Sus	24	GO:0031023	BP	microtubule organizing center organization	0.00258513
Mock Res vs Mock Sus	24	GO:0010970	BP	transport along microtubule	0.00268171
Mock Res vs Mock Sus	24	GO:0099111	BP	microtubule-based transport	0.00268171
Mock Res vs Mock Sus	24	GO:0044205	BP	'de novo' UMP biosynthetic process	0.00299954
Mock Res vs Mock Sus	24	GO:0007097	BP	nuclear migration	0.00311123
Mock Res vs Mock Sus	24	GO:0040023	NA	NA	0.00311123
Mock Res vs Mock Sus	24	GO:0051647	BP	nucleus localization	0.00311123
Mock Res vs Mock Sus	24	GO:0006207	BP	'de novo' pyrimidine nucleobase biosynthetic process	0.00327021
Mock Res vs Mock Sus	24	GO:0050896	BP	response to stimulus	0.00444494
Mock Res vs Mock Sus	24	GO:0030705	BP	cytoskeleton-dependent intracellular transport	0.00466601
Mock Res vs Mock Sus	24	GO:0006935	BP	chemotaxis	0.00469809
Mock Res vs Mock Sus	24	GO:0042330	BP	taxis	0.00478142
Mock Res vs Mock Sus	24	GO:0019856	BP	pyrimidine nucleobase biosynthetic process	0.00499533
Mock Res vs Mock Sus	24	GO:0043231	CC	intracellular membrane-bounded organelle	0.00514193
Mock Res vs Mock Sus	24	GO:0006222	BP	UMP biosynthetic process	0.00524386
Mock Res vs Mock Sus	24	GO:0009174	BP	pyrimidine ribonucleoside monophosphate biosynthetic process	0.00524386
Mock Res vs Mock Sus	24	GO:0046049	BP	UMP metabolic process	0.00524386
Mock Res vs Mock Sus	24	GO:0000776	CC	kinetochore	0.0052618
Mock Res vs Mock Sus	24	GO:0009173	BP	pyrimidine ribonucleoside monophosphate metabolic process	0.00550258
Mock Res vs Mock Sus	24	GO:0033612	MF	receptor serine/threonine kinase binding	0.00569052
Mock Res vs Mock Sus	24	GO:0043227	CC	membrane-bounded organelle	0.00574359
Mock Res vs Mock Sus	24	GO:1902850	BP	microtubule cytoskeleton organization involved in mitosis	0.00578042
Mock Res vs Mock Sus	24	GO:0009130	BP	pyrimidine nucleoside monophosphate biosynthetic process	0.00652415
Mock Res vs Mock Sus	24	GO:0009129	BP	pyrimidine nucleoside monophosphate metabolic process	0.00678258
Mock Res vs Mock Sus	24	GO:0008270	MF	zinc ion binding	0.00691216
Mock Res vs Mock Sus	24	GO:0046112	BP	nucleobase biosynthetic process	0.0070557
Mock Res vs Mock Sus	24	GO:0005881	CC	cytoplasmic microtubule	0.0072376
Mock Res vs Mock Sus	24	GO:0043229	CC	intracellular organelle	0.00771848
Mock Res vs Mock Sus	24	GO:0043226	CC	organelle	0.00781423
Mock Res vs Mock Sus	24	GO:0009220	BP	pyrimidine ribonucleotide biosynthetic process	0.00781766
Mock Res vs Mock Sus	24	GO:0046132	BP	pyrimidine ribonucleoside biosynthetic process	0.00781766
Mock Res vs Mock Sus	24	GO:0009218	BP	pyrimidine ribonucleotide metabolic process	0.00789936
Mock Res vs Mock Sus	24	GO:0046134	BP	pyrimidine nucleoside biosynthetic process	0.00790319
Mock Res vs Mock Sus	24	GO:0046131	BP	pyrimidine ribonucleoside metabolic process	0.00824341
Mock Res vs Mock Sus	24	GO:0006206	BP	pyrimidine nucleobase metabolic process	0.00850248
Mock Res vs Mock Sus	24	GO:0006213	BP	pyrimidine nucleoside metabolic process	0.00866819
Mock Res vs Mock Sus	24	GO:0060548	BP	negative regulation of cell death	0.0090367
Mock Res vs Mock Sus	24	GO:0006839	BP	mitochondrial transport	0.00913516
Mock Res vs Mock Sus	24	GO:0032197	BP	transposition, RNA-mediated	0.00998197
Mock Res vs Mock Sus	24	GO:0006221	BP	pyrimidine nucleotide biosynthetic process	0.0101215
Mock Res vs Mock Sus	24	GO:0005635	CC	nuclear envelope	0.0103072
Mock Res vs Mock Sus	24	GO:0001666	BP	response to hypoxia	0.0103312
Mock Res vs Mock Sus	24	GO:0030176	CC	integral component of endoplasmic reticulum membrane	0.0105938
Mock Res vs Mock Sus	24	GO:0006220	BP	pyrimidine nucleotide metabolic process	0.0108002
Mock Res vs Mock Sus	24	GO:0034976	BP	response to endoplasmic reticulum stress	0.0108442
Mock Res vs Mock Sus	24	GO:0031227	CC	intrinsic component of endoplasmic reticulum membrane	0.0108508
Mock Res vs Mock Sus	24	GO:0009553	BP	embryo sac development	0.0116126
Mock Res vs Mock Sus	24	GO:0036293	BP	response to decreased oxygen levels	0.0116182
Mock Res vs Mock Sus	24	GO:0040011	BP	locomotion	0.0117208
Mock Res vs Mock Sus	24	GO:0070482	BP	response to oxygen levels	0.0119607
Mock Res vs Mock Sus	24	GO:0005815	CC	microtubule organizing center	0.012196
Mock Res vs Mock Sus	24	GO:0051336	BP	regulation of hydrolase activity	0.0122035
Mock Res vs Mock Sus	24	GO:0033554	BP	cellular response to stress	0.0126297
Mock Res vs Mock Sus	24	GO:0042455	BP	ribonucleoside biosynthetic process	0.0130223
Mock Res vs Mock Sus	24	GO:0009163	BP	nucleoside biosynthetic process	0.0131875
Mock Res vs Mock Sus	24	GO:0051656	BP	establishment of organelle localization	0.0132464
Mock Res vs Mock Sus	24	GO:0016763	MF	transferase activity, transferring pentosyl groups	0.0132905
Mock Res vs Mock Sus	24	GO:0009112	BP	nucleobase metabolic process	0.0136341
Mock Res vs Mock Sus	24	GO:0008150	BP	biological_process	0.0136569
Mock Res vs Mock Sus	24	GO:0072528	BP	pyrimidine-containing compound biosynthetic process	0.0136889
Mock Res vs Mock Sus	24	GO:0032196	BP	transposition	0.0149754
Mock Res vs Mock Sus	24	GO:0016036	BP	cellular response to phosphate starvation	0.0151288
Mock Res vs Mock Sus	24	GO:0005102	MF	signaling receptor binding	0.0158673
Mock Res vs Mock Sus	24	GO:0003723	MF	RNA binding	0.0165382
Mock Res vs Mock Sus	24	GO:0051640	BP	organelle localization	0.01683
Mock Res vs Mock Sus	24	GO:0009119	BP	ribonucleoside metabolic process	0.0170973
Mock Res vs Mock Sus	24	GO:0046914	MF	transition metal ion binding	0.0173053
Mock Res vs Mock Sus	24	GO:0031348	BP	negative regulation of defense response	0.0173408
Mock Res vs Mock Sus	24	GO:0003887	MF	DNA-directed DNA polymerase activity	0.0175249
Mock Res vs Mock Sus	24	GO:0003674	MF	molecular_function	0.0175976
Mock Res vs Mock Sus	24	GO:1901659	BP	glycosyl compound biosynthetic process	0.0177899
Mock Res vs Mock Sus	24	GO:0072527	BP	pyrimidine-containing compound metabolic process	0.0183557
Mock Res vs Mock Sus	24	GO:0051716	BP	cellular response to stimulus	0.0192615
Mock Res vs Mock Sus	24	GO:0019901	MF	protein kinase binding	0.019559
Mock Res vs Mock Sus	24	GO:0016831	MF	carboxy-lyase activity	0.0195716
Mock Res vs Mock Sus	24	GO:0010941	BP	regulation of cell death	0.0197905
Mock Res vs Mock Sus	24	GO:0007018	BP	microtubule-based movement	0.0198099
Mock Res vs Mock Sus	24	GO:0009156	BP	ribonucleoside monophosphate biosynthetic process	0.0199764
Mock Res vs Mock Sus	24	GO:0005875	CC	microtubule associated complex	0.0206581
Mock Res vs Mock Sus	24	GO:0009124	BP	nucleoside monophosphate biosynthetic process	0.0212401
Mock Res vs Mock Sus	24	GO:0009116	BP	nucleoside metabolic process	0.021834
Mock Res vs Mock Sus	24	GO:1902582	NA	NA	0.0242113
Mock Res vs Mock Sus	24	GO:0016830	MF	carbon-carbon lyase activity	0.025398
Mock Res vs Mock Sus	24	GO:0009260	BP	ribonucleotide biosynthetic process	0.02571
Mock Res vs Mock Sus	24	GO:0005743	CC	mitochondrial inner membrane	0.0258728
Mock Res vs Mock Sus	24	GO:0044699	NA	NA	0.0260502
Mock Res vs Mock Sus	24	GO:0016021	CC	integral component of membrane	0.0260763
Mock Res vs Mock Sus	24	GO:0032403	NA	NA	0.0261625
Mock Res vs Mock Sus	24	GO:0046390	BP	ribose phosphate biosynthetic process	0.0262951
Mock Res vs Mock Sus	24	GO:0044444	CC	cytoplasmic part	0.026447
Mock Res vs Mock Sus	24	GO:1902580	NA	NA	0.0267467
Mock Res vs Mock Sus	24	GO:0005634	CC	nucleus	0.0268688
Mock Res vs Mock Sus	24	GO:0000226	BP	microtubule cytoskeleton organization	0.0273563
Mock Res vs Mock Sus	24	GO:0019900	MF	kinase binding	0.0282876
Mock Res vs Mock Sus	24	GO:0050794	BP	regulation of cellular process	0.0282933
Mock Res vs Mock Sus	24	GO:0031224	CC	intrinsic component of membrane	0.0284306
Mock Res vs Mock Sus	24	GO:0044428	CC	nuclear part	0.0302503
Mock Res vs Mock Sus	24	GO:0006928	BP	movement of cell or subcellular component	0.030346
Mock Res vs Mock Sus	24	GO:0004523	MF	RNA-DNA hybrid ribonuclease activity	0.0318277
Mock Res vs Mock Sus	24	GO:0009628	BP	response to abiotic stimulus	0.0320117
Mock Res vs Mock Sus	24	GO:1901657	BP	glycosyl compound metabolic process	0.0338137
Mock Res vs Mock Sus	24	GO:0009165	BP	nucleotide biosynthetic process	0.0340104
Mock Res vs Mock Sus	24	GO:1901293	BP	nucleoside phosphate biosynthetic process	0.0341785
Mock Res vs Mock Sus	24	GO:0048229	BP	gametophyte development	0.0344054
Mock Res vs Mock Sus	24	GO:0016891	MF	endoribonuclease activity, producing 5'-phosphomonoesters	0.035343
Mock Res vs Mock Sus	24	GO:0007010	BP	cytoskeleton organization	0.0356771
Mock Res vs Mock Sus	24	GO:0008017	MF	microtubule binding	0.036512
Mock Res vs Mock Sus	24	GO:0004386	MF	helicase activity	0.0368129
Mock Res vs Mock Sus	24	GO:0031966	CC	mitochondrial membrane	0.037632
Mock Res vs Mock Sus	24	GO:0015631	MF	tubulin binding	0.0383523
Mock Res vs Mock Sus	24	GO:0044425	CC	membrane part	0.0386044
Mock Res vs Mock Sus	24	GO:0019866	CC	organelle inner membrane	0.038817
Mock Res vs Mock Sus	24	GO:0004521	MF	endoribonuclease activity	0.0388357
Mock Res vs Mock Sus	24	GO:0006796	BP	phosphate-containing compound metabolic process	0.0389207
Mock Res vs Mock Sus	24	GO:0050790	BP	regulation of catalytic activity	0.0398448
Mock Res vs Mock Sus	24	GO:0016893	MF	endonuclease activity, active with either ribo- or deoxyribonucleic acids and producing 5'-phosphomonoesters	0.0400908
Mock Res vs Mock Sus	24	GO:0009161	BP	ribonucleoside monophosphate metabolic process	0.0401679
Mock Res vs Mock Sus	24	GO:0050789	BP	regulation of biological process	0.0403265
Mock Res vs Mock Sus	24	GO:1903047	BP	mitotic cell cycle process	0.0411595
Mock Res vs Mock Sus	24	GO:0009123	BP	nucleoside monophosphate metabolic process	0.0414088
Mock Res vs Mock Sus	24	GO:0006793	BP	phosphorus metabolic process	0.0426946
Mock Res vs Mock Sus	24	GO:0042221	BP	response to chemical	0.0428239
Mock Res vs Mock Sus	24	GO:0046686	BP	response to cadmium ion	0.0431953
Mock Res vs Mock Sus	24	GO:0044877	MF	protein-containing complex binding	0.0433192
Mock Res vs Mock Sus	24	GO:0004540	MF	ribonuclease activity	0.0452366
Mock Res vs Mock Sus	24	GO:0044427	CC	chromosomal part	0.0465369
Mock Res vs Mock Sus	24	GO:0009409	BP	response to cold	0.0472652
Mock Res vs Mock Sus	24	GO:0005874	CC	microtubule	0.0495855
Mock Res vs Mock Sus	24	GO:0009259	BP	ribonucleotide metabolic process	0.0495959
Mock Res vs Mock Sus	24	GO:0007017	BP	microtubule-based process	0.0498422
Mock Res vs Mock Sus	48	GO:0033956	MF	beta-apiosyl-beta-glucosidase activity	0.0012187
Mock Res vs Mock Sus	48	GO:0015117	MF	thiosulfate transmembrane transporter activity	0.00156464
Mock Res vs Mock Sus	48	GO:0015131	MF	oxaloacetate transmembrane transporter activity	0.00156464
Mock Res vs Mock Sus	48	GO:0015709	BP	thiosulfate transport	0.00156464
Mock Res vs Mock Sus	48	GO:0015729	BP	oxaloacetate transport	0.00156464
Mock Res vs Mock Sus	48	GO:0071422	BP	succinate transmembrane transport	0.00173392
Mock Res vs Mock Sus	48	GO:0031492	MF	nucleosomal DNA binding	0.00173584
Mock Res vs Mock Sus	48	GO:0015141	MF	succinate transmembrane transporter activity	0.00225368
Mock Res vs Mock Sus	48	GO:0015744	BP	succinate transport	0.00225368
Mock Res vs Mock Sus	48	GO:0035435	BP	phosphate ion transmembrane transport	0.00260634
Mock Res vs Mock Sus	48	GO:0071423	BP	malate transmembrane transport	0.00277749
Mock Res vs Mock Sus	48	GO:0015140	MF	malate transmembrane transporter activity	0.003473
Mock Res vs Mock Sus	48	GO:0015556	MF	C4-dicarboxylate transmembrane transporter activity	0.00433073
Mock Res vs Mock Sus	48	GO:0031491	MF	nucleosome binding	0.00587734
Mock Res vs Mock Sus	48	GO:0015743	BP	malate transport	0.00589201
Mock Res vs Mock Sus	48	GO:0031490	MF	chromatin DNA binding	0.00827125
Mock Res vs Mock Sus	48	GO:0098661	BP	inorganic anion transmembrane transport	0.00828348
Mock Res vs Mock Sus	48	GO:0005310	MF	dicarboxylic acid transmembrane transporter activity	0.00847241
Mock Res vs Mock Sus	48	GO:0004674	MF	protein serine/threonine kinase activity	0.00912532
Mock Res vs Mock Sus	48	GO:0015740	BP	C4-dicarboxylate transport	0.00930329
Mock Res vs Mock Sus	48	GO:0015116	MF	sulfate transmembrane transporter activity	0.00999305
Mock Res vs Mock Sus	48	GO:0008272	BP	sulfate transport	0.0100042
Mock Res vs Mock Sus	48	GO:0048469	BP	cell maturation	0.010177
Mock Res vs Mock Sus	48	GO:0048764	BP	trichoblast maturation	0.010177
Mock Res vs Mock Sus	48	GO:0048765	BP	root hair cell differentiation	0.010177
Mock Res vs Mock Sus	48	GO:0006334	BP	nucleosome assembly	0.0105305
Mock Res vs Mock Sus	48	GO:0004672	MF	protein kinase activity	0.0113834
Mock Res vs Mock Sus	48	GO:0006817	BP	phosphate ion transport	0.0115554
Mock Res vs Mock Sus	48	GO:0008150	BP	biological_process	0.0118005
Mock Res vs Mock Sus	48	GO:0046983	MF	protein dimerization activity	0.0125566
Mock Res vs Mock Sus	48	GO:0006835	BP	dicarboxylic acid transport	0.0127485
Mock Res vs Mock Sus	48	GO:0072348	BP	sulfur compound transport	0.0130876
Mock Res vs Mock Sus	48	GO:1901682	MF	sulfur compound transmembrane transporter activity	0.0141055
Mock Res vs Mock Sus	48	GO:0000786	CC	nucleosome	0.014832
Mock Res vs Mock Sus	48	GO:0044815	CC	DNA packaging complex	0.0163333
Mock Res vs Mock Sus	48	GO:0016773	MF	phosphotransferase activity, alcohol group as acceptor	0.0164642
Mock Res vs Mock Sus	48	GO:0034728	BP	nucleosome organization	0.0165024
Mock Res vs Mock Sus	48	GO:0009741	BP	response to brassinosteroid	0.0165156
Mock Res vs Mock Sus	48	GO:0010053	BP	root epidermal cell differentiation	0.0173783
Mock Res vs Mock Sus	48	GO:0006839	BP	mitochondrial transport	0.0178683
Mock Res vs Mock Sus	48	GO:0090406	CC	pollen tube	0.0180269
Mock Res vs Mock Sus	48	GO:0035556	BP	intracellular signal transduction	0.0183419
Mock Res vs Mock Sus	48	GO:0016301	MF	kinase activity	0.019394
Mock Res vs Mock Sus	48	GO:0032993	CC	protein-DNA complex	0.0195579
Mock Res vs Mock Sus	48	GO:0016143	BP	S-glycoside metabolic process	0.0199163
Mock Res vs Mock Sus	48	GO:0019757	BP	glycosinolate metabolic process	0.0199163
Mock Res vs Mock Sus	48	GO:0019760	BP	glucosinolate metabolic process	0.0199163
Mock Res vs Mock Sus	48	GO:0065004	BP	protein-DNA complex assembly	0.0203783
Mock Res vs Mock Sus	48	GO:0009931	MF	calcium-dependent protein serine/threonine kinase activity	0.0220167
Mock Res vs Mock Sus	48	GO:0010857	MF	calcium-dependent protein kinase activity	0.0220167
Mock Res vs Mock Sus	48	GO:0004683	MF	calmodulin-dependent protein kinase activity	0.02286
Mock Res vs Mock Sus	48	GO:0090627	BP	plant epidermal cell differentiation	0.0235085
Mock Res vs Mock Sus	48	GO:0006811	BP	ion transport	0.0269466
Mock Res vs Mock Sus	48	GO:0071824	BP	protein-DNA complex subunit organization	0.0273067
Mock Res vs Mock Sus	48	GO:1903825	BP	organic acid transmembrane transport	0.027638
Mock Res vs Mock Sus	48	GO:1905039	BP	carboxylic acid transmembrane transport	0.027638
Mock Res vs Mock Sus	48	GO:0005615	CC	extracellular space	0.0278995
Mock Res vs Mock Sus	48	GO:0012505	CC	endomembrane system	0.0309037
Mock Res vs Mock Sus	48	GO:0008422	MF	beta-glucosidase activity	0.0311213
Mock Res vs Mock Sus	48	GO:0046982	MF	protein heterodimerization activity	0.0331468
Mock Res vs Mock Sus	48	GO:0015103	MF	inorganic anion transmembrane transporter activity	0.0337096
Mock Res vs Mock Sus	48	GO:0018105	BP	peptidyl-serine phosphorylation	0.037162
Mock Res vs Mock Sus	48	GO:0018209	BP	peptidyl-serine modification	0.0386674
Mock Res vs Mock Sus	48	GO:0015926	MF	glucosidase activity	0.0388347
Mock Res vs Mock Sus	48	GO:0098656	BP	anion transmembrane transport	0.0392185
Mock Res vs Mock Sus	48	GO:0005342	MF	organic acid transmembrane transporter activity	0.0403624
Mock Res vs Mock Sus	48	GO:0046943	MF	carboxylic acid transmembrane transporter activity	0.0403624
Mock Res vs Mock Sus	48	GO:0120025	CC	plasma membrane bounded cell projection	0.0404171
Mock Res vs Mock Sus	48	GO:0009755	BP	hormone-mediated signaling pathway	0.0405076
Mock Res vs Mock Sus	48	GO:0003682	MF	chromatin binding	0.0406042
Mock Res vs Mock Sus	48	GO:0021700	BP	developmental maturation	0.0430112
Mock Res vs Mock Sus	48	GO:0042995	CC	cell projection	0.0432115
Mock Res vs Mock Sus	48	GO:0015698	BP	inorganic anion transport	0.0440592
Mock Res vs Mock Sus	48	GO:0005634	CC	nucleus	0.0483947
Mock Res vs Mock Sus	48	GO:0016772	MF	transferase activity, transferring phosphorus-containing groups	0.0485555
Inoc Res vs Inoc Sus	3	GO:0007060	BP	male meiosis chromosome segregation	0.000547131
Inoc Res vs Inoc Sus	3	GO:0009507	CC	chloroplast	0.000627694
Inoc Res vs Inoc Sus	3	GO:0009536	CC	plastid	0.00080453
Inoc Res vs Inoc Sus	3	GO:0005521	MF	lamin binding	0.00100964
Inoc Res vs Inoc Sus	3	GO:0070042	MF	rRNA (uridine-N3-)-methyltransferase activity	0.00102025
Inoc Res vs Inoc Sus	3	GO:0051012	BP	microtubule sliding	0.0011035
Inoc Res vs Inoc Sus	3	GO:0070840	MF	dynein complex binding	0.0011035
Inoc Res vs Inoc Sus	3	GO:0051299	BP	centrosome separation	0.00112044
Inoc Res vs Inoc Sus	3	GO:0080043	MF	quercetin 3-O-glucosyltransferase activity	0.00112902
Inoc Res vs Inoc Sus	3	GO:0080044	MF	quercetin 7-O-glucosyltransferase activity	0.00112902
Inoc Res vs Inoc Sus	3	GO:1902457	BP	negative regulation of stomatal opening	0.00142687
Inoc Res vs Inoc Sus	3	GO:0047496	BP	vesicle transport along microtubule	0.00160119
Inoc Res vs Inoc Sus	3	GO:0050790	BP	regulation of catalytic activity	0.00181525
Inoc Res vs Inoc Sus	3	GO:0005700	CC	polytene chromosome	0.00217012
Inoc Res vs Inoc Sus	3	GO:0019646	BP	aerobic electron transport chain	0.00230797
Inoc Res vs Inoc Sus	3	GO:0051336	BP	regulation of hydrolase activity	0.0025592
Inoc Res vs Inoc Sus	3	GO:0000132	BP	establishment of mitotic spindle orientation	0.00257881
Inoc Res vs Inoc Sus	3	GO:0051294	BP	establishment of spindle orientation	0.00257881
Inoc Res vs Inoc Sus	3	GO:0071763	BP	nuclear membrane organization	0.00266468
Inoc Res vs Inoc Sus	3	GO:0010032	BP	meiotic chromosome condensation	0.00290837
Inoc Res vs Inoc Sus	3	GO:0040001	BP	establishment of mitotic spindle localization	0.00307967
Inoc Res vs Inoc Sus	3	GO:0051293	BP	establishment of spindle localization	0.00307967
Inoc Res vs Inoc Sus	3	GO:0051653	BP	spindle localization	0.00307967
Inoc Res vs Inoc Sus	3	GO:0099518	BP	vesicle cytoskeletal trafficking	0.00315818
Inoc Res vs Inoc Sus	3	GO:0016436	MF	rRNA (uridine) methyltransferase activity	0.00320194
Inoc Res vs Inoc Sus	3	GO:0065009	BP	regulation of molecular function	0.00343873
Inoc Res vs Inoc Sus	3	GO:0016984	MF	ribulose-bisphosphate carboxylase activity	0.00352023
Inoc Res vs Inoc Sus	3	GO:0031492	MF	nucleosomal DNA binding	0.00364452
Inoc Res vs Inoc Sus	3	GO:0000276	CC	mitochondrial proton-transporting ATP synthase complex, coupling factor F(o)	0.00373976
Inoc Res vs Inoc Sus	3	GO:0050502	MF	cis-zeatin O-beta-D-glucosyltransferase activity	0.00399268
Inoc Res vs Inoc Sus	3	GO:0005753	CC	mitochondrial proton-transporting ATP synthase complex	0.00413393
Inoc Res vs Inoc Sus	3	GO:0045259	CC	proton-transporting ATP synthase complex	0.00413393
Inoc Res vs Inoc Sus	3	GO:0005652	CC	nuclear lamina	0.00437961
Inoc Res vs Inoc Sus	3	GO:2000574	BP	regulation of microtubule motor activity	0.00449361
Inoc Res vs Inoc Sus	3	GO:0051648	BP	vesicle localization	0.00582649
Inoc Res vs Inoc Sus	3	GO:0051650	BP	establishment of vesicle localization	0.00582649
Inoc Res vs Inoc Sus	3	GO:0042149	BP	cellular response to glucose starvation	0.00643165
Inoc Res vs Inoc Sus	3	GO:0050403	MF	trans-zeatin O-beta-D-glucosyltransferase activity	0.00645197
Inoc Res vs Inoc Sus	3	GO:0044424	CC	intracellular part	0.00648839
Inoc Res vs Inoc Sus	3	GO:0051219	MF	phosphoprotein binding	0.00665104
Inoc Res vs Inoc Sus	3	GO:0045132	BP	meiotic chromosome segregation	0.00668232
Inoc Res vs Inoc Sus	3	GO:0043231	CC	intracellular membrane-bounded organelle	0.00673465
Inoc Res vs Inoc Sus	3	GO:0009840	CC	chloroplastic endopeptidase Clp complex	0.0075707
Inoc Res vs Inoc Sus	3	GO:2000038	BP	regulation of stomatal complex development	0.00777612
Inoc Res vs Inoc Sus	3	GO:0043085	BP	positive regulation of catalytic activity	0.00835058
Inoc Res vs Inoc Sus	3	GO:0019899	MF	enzyme binding	0.008479
Inoc Res vs Inoc Sus	3	GO:0030968	BP	endoplasmic reticulum unfolded protein response	0.00849545
Inoc Res vs Inoc Sus	3	GO:0043227	CC	membrane-bounded organelle	0.00850946
Inoc Res vs Inoc Sus	3	GO:0004129	MF	cytochrome-c oxidase activity	0.00858121
Inoc Res vs Inoc Sus	3	GO:0015002	MF	heme-copper terminal oxidase activity	0.00858121
Inoc Res vs Inoc Sus	3	GO:0016675	MF	oxidoreductase activity, acting on a heme group of donors	0.00858121
Inoc Res vs Inoc Sus	3	GO:0016676	MF	oxidoreductase activity, acting on a heme group of donors, oxygen as acceptor	0.00858121
Inoc Res vs Inoc Sus	3	GO:0005762	CC	mitochondrial large ribosomal subunit	0.00873553
Inoc Res vs Inoc Sus	3	GO:0045263	CC	proton-transporting ATP synthase complex, coupling factor F(o)	0.00881736
Inoc Res vs Inoc Sus	3	GO:0000315	CC	organellar large ribosomal subunit	0.00928443
Inoc Res vs Inoc Sus	3	GO:0044429	CC	mitochondrial part	0.00994023
Inoc Res vs Inoc Sus	3	GO:1902582	NA	NA	0.00998176
Inoc Res vs Inoc Sus	3	GO:0070475	BP	rRNA base methylation	0.0099975
Inoc Res vs Inoc Sus	3	GO:0098813	BP	nuclear chromosome segregation	0.0102097
Inoc Res vs Inoc Sus	3	GO:0007140	BP	male meiotic nuclear division	0.0105132
Inoc Res vs Inoc Sus	3	GO:0009368	CC	endopeptidase Clp complex	0.0105528
Inoc Res vs Inoc Sus	3	GO:0051010	MF	microtubule plus-end binding	0.0106047
Inoc Res vs Inoc Sus	3	GO:1900057	BP	positive regulation of leaf senescence	0.01142
Inoc Res vs Inoc Sus	3	GO:1905623	BP	positive regulation of leaf development	0.01142
Inoc Res vs Inoc Sus	3	GO:0044093	BP	positive regulation of molecular function	0.0115493
Inoc Res vs Inoc Sus	3	GO:1902580	NA	NA	0.0119905
Inoc Res vs Inoc Sus	3	GO:0071456	BP	cellular response to hypoxia	0.0121658
Inoc Res vs Inoc Sus	3	GO:0072384	BP	organelle transport along microtubule	0.0125381
Inoc Res vs Inoc Sus	3	GO:0015977	BP	carbon fixation	0.0126457
Inoc Res vs Inoc Sus	3	GO:0031369	MF	translation initiation factor binding	0.0130496
Inoc Res vs Inoc Sus	3	GO:0140013	BP	meiotic nuclear division	0.0130613
Inoc Res vs Inoc Sus	3	GO:1902456	BP	regulation of stomatal opening	0.0137599
Inoc Res vs Inoc Sus	3	GO:0031491	MF	nucleosome binding	0.0139036
Inoc Res vs Inoc Sus	3	GO:0032543	BP	mitochondrial translation	0.0143307
Inoc Res vs Inoc Sus	3	GO:0090630	BP	activation of GTPase activity	0.0144346
Inoc Res vs Inoc Sus	3	GO:0036294	BP	cellular response to decreased oxygen levels	0.0145214
Inoc Res vs Inoc Sus	3	GO:0071453	BP	cellular response to oxygen levels	0.0145214
Inoc Res vs Inoc Sus	3	GO:0043229	CC	intracellular organelle	0.0148814
Inoc Res vs Inoc Sus	3	GO:0016558	BP	protein import into peroxisome matrix	0.015159
Inoc Res vs Inoc Sus	3	GO:0043226	CC	organelle	0.0152961
Inoc Res vs Inoc Sus	3	GO:0010970	BP	transport along microtubule	0.016015
Inoc Res vs Inoc Sus	3	GO:0099111	BP	microtubule-based transport	0.016015
Inoc Res vs Inoc Sus	3	GO:0030261	BP	chromosome condensation	0.016439
Inoc Res vs Inoc Sus	3	GO:0031023	BP	microtubule organizing center organization	0.0165578
Inoc Res vs Inoc Sus	3	GO:0019253	BP	reductive pentose-phosphate cycle	0.0167328
Inoc Res vs Inoc Sus	3	GO:0019685	BP	photosynthesis, dark reaction	0.0167328
Inoc Res vs Inoc Sus	3	GO:0016554	BP	cytidine to uridine editing	0.0168877
Inoc Res vs Inoc Sus	3	GO:0007097	BP	nuclear migration	0.0169224
Inoc Res vs Inoc Sus	3	GO:0040023	NA	NA	0.0169224
Inoc Res vs Inoc Sus	3	GO:0051647	BP	nucleus localization	0.0169224
Inoc Res vs Inoc Sus	3	GO:0006997	BP	nucleus organization	0.0175292
Inoc Res vs Inoc Sus	3	GO:0016469	CC	proton-transporting two-sector ATPase complex	0.0176725
Inoc Res vs Inoc Sus	3	GO:0016553	BP	base conversion or substitution editing	0.0178547
Inoc Res vs Inoc Sus	3	GO:0006323	BP	DNA packaging	0.0185023
Inoc Res vs Inoc Sus	3	GO:0044765	NA	NA	0.01865
Inoc Res vs Inoc Sus	3	GO:0035251	MF	UDP-glucosyltransferase activity	0.0199601
Inoc Res vs Inoc Sus	3	GO:0008649	MF	rRNA methyltransferase activity	0.0202392
Inoc Res vs Inoc Sus	3	GO:0046527	MF	glucosyltransferase activity	0.0203464
Inoc Res vs Inoc Sus	3	GO:0031167	BP	rRNA methylation	0.0207935
Inoc Res vs Inoc Sus	3	GO:1902578	NA	NA	0.0209634
Inoc Res vs Inoc Sus	3	GO:0044444	CC	cytoplasmic part	0.0215237
Inoc Res vs Inoc Sus	3	GO:0046907	BP	intracellular transport	0.0235291
Inoc Res vs Inoc Sus	3	GO:0015780	BP	nucleotide-sugar transmembrane transport	0.0236831
Inoc Res vs Inoc Sus	3	GO:0016757	MF	transferase activity, transferring glycosyl groups	0.02372
Inoc Res vs Inoc Sus	3	GO:0070192	BP	chromosome organization involved in meiotic cell cycle	0.0237461
Inoc Res vs Inoc Sus	3	GO:0031490	MF	chromatin DNA binding	0.023976
Inoc Res vs Inoc Sus	3	GO:0000280	BP	nuclear division	0.0240908
Inoc Res vs Inoc Sus	3	GO:0044877	MF	protein-containing complex binding	0.0248464
Inoc Res vs Inoc Sus	3	GO:0043547	BP	positive regulation of GTPase activity	0.0257013
Inoc Res vs Inoc Sus	3	GO:0009060	BP	aerobic respiration	0.0268529
Inoc Res vs Inoc Sus	3	GO:0051649	BP	establishment of localization in cell	0.0272978
Inoc Res vs Inoc Sus	3	GO:0030705	BP	cytoskeleton-dependent intracellular transport	0.0273368
Inoc Res vs Inoc Sus	3	GO:0006334	BP	nucleosome assembly	0.0273955
Inoc Res vs Inoc Sus	3	GO:0006625	BP	protein targeting to peroxisome	0.0274281
Inoc Res vs Inoc Sus	3	GO:0072662	BP	protein localization to peroxisome	0.0274281
Inoc Res vs Inoc Sus	3	GO:0072663	BP	establishment of protein localization to peroxisome	0.0274281
Inoc Res vs Inoc Sus	3	GO:0043087	BP	regulation of GTPase activity	0.0276357
Inoc Res vs Inoc Sus	3	GO:0000154	BP	rRNA modification	0.0277908
Inoc Res vs Inoc Sus	3	GO:0043574	BP	peroxisomal transport	0.0278781
Inoc Res vs Inoc Sus	3	GO:0004709	MF	MAP kinase kinase kinase activity	0.027908
Inoc Res vs Inoc Sus	3	GO:0006754	BP	ATP biosynthetic process	0.0279985
Inoc Res vs Inoc Sus	3	GO:0033177	CC	proton-transporting two-sector ATPase complex, proton-transporting domain	0.028041
Inoc Res vs Inoc Sus	3	GO:0080156	BP	mitochondrial mRNA modification	0.0280593
Inoc Res vs Inoc Sus	3	GO:0009451	BP	RNA modification	0.0294683
Inoc Res vs Inoc Sus	3	GO:1900864	BP	mitochondrial RNA modification	0.029555
Inoc Res vs Inoc Sus	3	GO:0000776	CC	kinetochore	0.0302056
Inoc Res vs Inoc Sus	3	GO:0046914	MF	transition metal ion binding	0.0305073
Inoc Res vs Inoc Sus	3	GO:0044464	CC	cell part	0.0308756
Inoc Res vs Inoc Sus	3	GO:0009853	BP	photorespiration	0.03102
Inoc Res vs Inoc Sus	3	GO:0044427	CC	chromosomal part	0.0310458
Inoc Res vs Inoc Sus	3	GO:0009145	BP	purine nucleoside triphosphate biosynthetic process	0.0316009
Inoc Res vs Inoc Sus	3	GO:0009206	BP	purine ribonucleoside triphosphate biosynthetic process	0.0316009
Inoc Res vs Inoc Sus	3	GO:0005623	CC	cell	0.032482
Inoc Res vs Inoc Sus	3	GO:1902850	BP	microtubule cytoskeleton organization involved in mitosis	0.0325826
Inoc Res vs Inoc Sus	3	GO:0051117	MF	ATPase binding	0.0328481
Inoc Res vs Inoc Sus	3	GO:0050897	MF	cobalt ion binding	0.0329482
Inoc Res vs Inoc Sus	3	GO:0007059	BP	chromosome segregation	0.0343101
Inoc Res vs Inoc Sus	3	GO:0017137	MF	Rab GTPase binding	0.035533
Inoc Res vs Inoc Sus	3	GO:0031098	BP	stress-activated protein kinase signaling cascade	0.0364001
Inoc Res vs Inoc Sus	3	GO:0045333	BP	cellular respiration	0.0364108
Inoc Res vs Inoc Sus	3	GO:0022412	BP	cellular process involved in reproduction in multicellular organism	0.0370613
Inoc Res vs Inoc Sus	3	GO:1900055	BP	regulation of leaf senescence	0.038019
Inoc Res vs Inoc Sus	3	GO:0008270	MF	zinc ion binding	0.0384681
Inoc Res vs Inoc Sus	3	GO:0006749	BP	glutathione metabolic process	0.0388428
Inoc Res vs Inoc Sus	3	GO:0000786	CC	nucleosome	0.0394667
Inoc Res vs Inoc Sus	3	GO:0005881	CC	cytoplasmic microtubule	0.0396916
Inoc Res vs Inoc Sus	3	GO:0008194	MF	UDP-glycosyltransferase activity	0.0400195
Inoc Res vs Inoc Sus	3	GO:0006325	BP	chromatin organization	0.04189
Inoc Res vs Inoc Sus	3	GO:0007031	BP	peroxisome organization	0.0420147
Inoc Res vs Inoc Sus	3	GO:0034728	BP	nucleosome organization	0.0428227
Inoc Res vs Inoc Sus	3	GO:0000959	BP	mitochondrial RNA metabolic process	0.0437182
Inoc Res vs Inoc Sus	3	GO:0044815	CC	DNA packaging complex	0.0443212
Inoc Res vs Inoc Sus	3	GO:0016556	BP	mRNA modification	0.0452463
Inoc Res vs Inoc Sus	3	GO:0023014	BP	signal transduction by protein phosphorylation	0.0459157
Inoc Res vs Inoc Sus	3	GO:0004364	MF	glutathione transferase activity	0.0460962
Inoc Res vs Inoc Sus	3	GO:0005778	CC	peroxisomal membrane	0.0461026
Inoc Res vs Inoc Sus	3	GO:0031903	CC	microbody membrane	0.0461026
Inoc Res vs Inoc Sus	3	GO:0008173	MF	RNA methyltransferase activity	0.0464226
Inoc Res vs Inoc Sus	3	GO:0001510	BP	RNA methylation	0.0468593
Inoc Res vs Inoc Sus	3	GO:0004702	NA	NA	0.0472799
Inoc Res vs Inoc Sus	3	GO:0005057	NA	NA	0.0472799
Inoc Res vs Inoc Sus	3	GO:0006515	BP	protein quality control for misfolded or incompletely synthesized proteins	0.0472902
Inoc Res vs Inoc Sus	3	GO:0051641	BP	cellular localization	0.0475391
Inoc Res vs Inoc Sus	3	GO:0032147	BP	activation of protein kinase activity	0.0479819
Inoc Res vs Inoc Sus	3	GO:0004176	MF	ATP-dependent peptidase activity	0.0480221
Inoc Res vs Inoc Sus	3	GO:0051345	BP	positive regulation of hydrolase activity	0.0483843
Inoc Res vs Inoc Sus	3	GO:0010224	BP	response to UV-B	0.0498995
Inoc Res vs Inoc Sus	24	GO:0016621	MF	cinnamoyl-CoA reductase activity	0.000276552
Inoc Res vs Inoc Sus	24	GO:0003854	MF	3-beta-hydroxy-delta5-steroid dehydrogenase activity	0.00127754
Inoc Res vs Inoc Sus	24	GO:0033764	MF	steroid dehydrogenase activity, acting on the CH-OH group of donors, NAD or NADP as acceptor	0.00129726
Inoc Res vs Inoc Sus	24	GO:0016229	MF	steroid dehydrogenase activity	0.00153373
Inoc Res vs Inoc Sus	24	GO:0009809	BP	lignin biosynthetic process	0.00235044
Inoc Res vs Inoc Sus	24	GO:0009808	BP	lignin metabolic process	0.00337508
Inoc Res vs Inoc Sus	24	GO:0006694	BP	steroid biosynthetic process	0.00364364
Inoc Res vs Inoc Sus	24	GO:0016620	MF	oxidoreductase activity, acting on the aldehyde or oxo group of donors, NAD or NADP as acceptor	0.00393203
Inoc Res vs Inoc Sus	24	GO:0009699	BP	phenylpropanoid biosynthetic process	0.00406401
Inoc Res vs Inoc Sus	24	GO:0008202	BP	steroid metabolic process	0.0049786
Inoc Res vs Inoc Sus	24	GO:0007623	BP	circadian rhythm	0.00512159
Inoc Res vs Inoc Sus	24	GO:0044550	BP	secondary metabolite biosynthetic process	0.00534079
Inoc Res vs Inoc Sus	24	GO:0016903	MF	oxidoreductase activity, acting on the aldehyde or oxo group of donors	0.00541092
Inoc Res vs Inoc Sus	24	GO:0009698	BP	phenylpropanoid metabolic process	0.00595453
Inoc Res vs Inoc Sus	24	GO:0048511	BP	rhythmic process	0.00649865
Inoc Res vs Inoc Sus	24	GO:0019748	BP	secondary metabolic process	0.0104143
Inoc Res vs Inoc Sus	24	GO:0016616	MF	oxidoreductase activity, acting on the CH-OH group of donors, NAD or NADP as acceptor	0.0113717
Inoc Res vs Inoc Sus	24	GO:0009409	BP	response to cold	0.0114966
Inoc Res vs Inoc Sus	24	GO:0016614	MF	oxidoreductase activity, acting on CH-OH group of donors	0.0127626
Inoc Res vs Inoc Sus	24	GO:0009266	BP	response to temperature stimulus	0.0204462
Inoc Res vs Inoc Sus	24	GO:0050662	MF	coenzyme binding	0.0223885
Inoc Res vs Inoc Sus	24	GO:0008610	BP	lipid biosynthetic process	0.0261439
Inoc Res vs Inoc Sus	24	GO:0048037	MF	cofactor binding	0.0304865
Inoc Res vs Inoc Sus	24	GO:0055114	BP	oxidation-reduction process	0.0377508
Inoc Res vs Inoc Sus	24	GO:0019438	BP	aromatic compound biosynthetic process	0.0381594
Inoc Res vs Inoc Sus	24	GO:1901362	BP	organic cyclic compound biosynthetic process	0.0439547
Inoc Res vs Inoc Sus	24	GO:0006629	BP	lipid metabolic process	0.0472669
Inoc Res vs Inoc Sus	48	GO:0004803	MF	transposase activity	>0.0001
Inoc Res vs Inoc Sus	48	GO:0032196	BP	transposition	>0.0001
Inoc Res vs Inoc Sus	48	GO:0006313	BP	transposition, DNA-mediated	>0.0001
Inoc Res vs Inoc Sus	48	GO:0046943	MF	carboxylic acid transmembrane transporter activity	>0.0001
Inoc Res vs Inoc Sus	48	GO:0015171	MF	amino acid transmembrane transporter activity	>0.0001
Inoc Res vs Inoc Sus	48	GO:0005342	MF	organic acid transmembrane transporter activity	>0.0001
Inoc Res vs Inoc Sus	48	GO:0031218	MF	arabinogalactan endo-1,4-beta-galactosidase activity	>0.0001
Inoc Res vs Inoc Sus	48	GO:0006865	BP	amino acid transport	>0.0001
Inoc Res vs Inoc Sus	48	GO:0008514	MF	organic anion transmembrane transporter activity	>0.0001
Inoc Res vs Inoc Sus	48	GO:1902022	BP	L-lysine transport	>0.0001
Inoc Res vs Inoc Sus	48	GO:1903401	BP	L-lysine transmembrane transport	>0.0001
Inoc Res vs Inoc Sus	48	GO:0015849	BP	organic acid transport	>0.0001
Inoc Res vs Inoc Sus	48	GO:0046942	BP	carboxylic acid transport	>0.0001
Inoc Res vs Inoc Sus	48	GO:0005976	BP	polysaccharide metabolic process	>0.0001
Inoc Res vs Inoc Sus	48	GO:1902023	BP	L-arginine transport	>0.0001
Inoc Res vs Inoc Sus	48	GO:1903400	BP	L-arginine transmembrane transport	>0.0001
Inoc Res vs Inoc Sus	48	GO:1903826	BP	arginine transmembrane transport	>0.0001
Inoc Res vs Inoc Sus	48	GO:1901575	BP	organic substance catabolic process	>0.0001
Inoc Res vs Inoc Sus	48	GO:0016289	MF	CoA hydrolase activity	>0.0001
Inoc Res vs Inoc Sus	48	GO:0015822	BP	ornithine transport	>0.0001
Inoc Res vs Inoc Sus	48	GO:1903352	BP	L-ornithine transmembrane transport	>0.0001
Inoc Res vs Inoc Sus	48	GO:0015819	BP	lysine transport	>0.0001
Inoc Res vs Inoc Sus	48	GO:0003860	MF	3-hydroxyisobutyryl-CoA hydrolase activity	>0.0001
Inoc Res vs Inoc Sus	48	GO:0009251	BP	glucan catabolic process	0.000102174
Inoc Res vs Inoc Sus	48	GO:0044712	NA	NA	0.000113235
Inoc Res vs Inoc Sus	48	GO:0016052	BP	carbohydrate catabolic process	0.000139928
Inoc Res vs Inoc Sus	48	GO:0016790	MF	thiolester hydrolase activity	0.000144864
Inoc Res vs Inoc Sus	48	GO:0005739	CC	mitochondrion	0.000154573
Inoc Res vs Inoc Sus	48	GO:0034755	BP	iron ion transmembrane transport	0.000162923
Inoc Res vs Inoc Sus	48	GO:0015809	BP	arginine transport	0.000173521
Inoc Res vs Inoc Sus	48	GO:0015711	BP	organic anion transport	0.000192189
Inoc Res vs Inoc Sus	48	GO:0044282	BP	small molecule catabolic process	0.000206812
Inoc Res vs Inoc Sus	48	GO:0009056	BP	catabolic process	0.000225624
Inoc Res vs Inoc Sus	48	GO:0015926	MF	glucosidase activity	0.000271973
Inoc Res vs Inoc Sus	48	GO:0043457	BP	regulation of cellular respiration	0.000278986
Inoc Res vs Inoc Sus	48	GO:0015807	BP	L-amino acid transport	0.000395354
Inoc Res vs Inoc Sus	48	GO:0004300	MF	enoyl-CoA hydratase activity	0.000521632
Inoc Res vs Inoc Sus	48	GO:0015802	BP	basic amino acid transport	0.000562053
Inoc Res vs Inoc Sus	48	GO:0016835	MF	carbon-oxygen lyase activity	0.000573714
Inoc Res vs Inoc Sus	48	GO:0015181	MF	arginine transmembrane transporter activity	0.000644056
Inoc Res vs Inoc Sus	48	GO:0008509	MF	anion transmembrane transporter activity	0.00071093
Inoc Res vs Inoc Sus	48	GO:0000272	BP	polysaccharide catabolic process	0.000731878
Inoc Res vs Inoc Sus	48	GO:0016836	MF	hydro-lyase activity	0.000747747
Inoc Res vs Inoc Sus	48	GO:0006826	BP	iron ion transport	0.000781011
Inoc Res vs Inoc Sus	48	GO:0102483	MF	scopolin beta-glucosidase activity	0.00078274
Inoc Res vs Inoc Sus	48	GO:0015189	MF	L-lysine transmembrane transporter activity	0.000810676
Inoc Res vs Inoc Sus	48	GO:0048037	MF	cofactor binding	0.00100451
Inoc Res vs Inoc Sus	48	GO:0006066	BP	alcohol metabolic process	0.00110968
Inoc Res vs Inoc Sus	48	GO:0006631	BP	fatty acid metabolic process	0.00114717
Inoc Res vs Inoc Sus	48	GO:0044765	NA	NA	0.00118994
Inoc Res vs Inoc Sus	48	GO:0015179	MF	L-amino acid transmembrane transporter activity	0.00124878
Inoc Res vs Inoc Sus	48	GO:0015174	MF	basic amino acid transmembrane transporter activity	0.00127681
Inoc Res vs Inoc Sus	48	GO:0006820	BP	anion transport	0.00135769
Inoc Res vs Inoc Sus	48	GO:0016722	MF	oxidoreductase activity, oxidizing metal ions	0.00137461
Inoc Res vs Inoc Sus	48	GO:1903825	BP	organic acid transmembrane transport	0.00141725
Inoc Res vs Inoc Sus	48	GO:1905039	BP	carboxylic acid transmembrane transport	0.00141725
Inoc Res vs Inoc Sus	48	GO:0030655	BP	beta-lactam antibiotic catabolic process	0.00142746
Inoc Res vs Inoc Sus	48	GO:0072340	BP	cellular lactam catabolic process	0.00142746
Inoc Res vs Inoc Sus	48	GO:0005280	MF	amino acid:proton symporter activity	0.00143635
Inoc Res vs Inoc Sus	48	GO:0044264	BP	cellular polysaccharide metabolic process	0.00149845
Inoc Res vs Inoc Sus	48	GO:0044042	BP	glucan metabolic process	0.00152741
Inoc Res vs Inoc Sus	48	GO:0006310	BP	DNA recombination	0.00155157
Inoc Res vs Inoc Sus	48	GO:0008537	CC	proteasome activator complex	0.00158222
Inoc Res vs Inoc Sus	48	GO:0008660	MF	1-aminocyclopropane-1-carboxylate deaminase activity	0.00161057
Inoc Res vs Inoc Sus	48	GO:0015355	MF	secondary active monocarboxylate transmembrane transporter activity	0.00161726
Inoc Res vs Inoc Sus	48	GO:0035873	BP	lactate transmembrane transport	0.00161726
Inoc Res vs Inoc Sus	48	GO:0035879	BP	plasma membrane lactate transport	0.00161726
Inoc Res vs Inoc Sus	48	GO:0097079	MF	selenite:proton symporter activity	0.00161726
Inoc Res vs Inoc Sus	48	GO:0097080	BP	plasma membrane selenite transport	0.00161726
Inoc Res vs Inoc Sus	48	GO:0005759	CC	mitochondrial matrix	0.00165419
Inoc Res vs Inoc Sus	48	GO:0009486	MF	cytochrome bo3 ubiquinol oxidase activity	0.00166793
Inoc Res vs Inoc Sus	48	GO:0098655	BP	cation transmembrane transport	0.00177666
Inoc Res vs Inoc Sus	48	GO:0016798	MF	hydrolase activity, acting on glycosyl bonds	0.00183532
Inoc Res vs Inoc Sus	48	GO:0000155	MF	phosphorelay sensor kinase activity	0.00185128
Inoc Res vs Inoc Sus	48	GO:1902475	BP	L-alpha-amino acid transmembrane transport	0.00187463
Inoc Res vs Inoc Sus	48	GO:0004673	MF	protein histidine kinase activity	0.00188973
Inoc Res vs Inoc Sus	48	GO:0044429	CC	mitochondrial part	0.00190652
Inoc Res vs Inoc Sus	48	GO:0002790	BP	peptide secretion	0.00195561
Inoc Res vs Inoc Sus	48	GO:0009306	BP	protein secretion	0.00195561
Inoc Res vs Inoc Sus	48	GO:0008823	MF	cupric reductase activity	0.00196315
Inoc Res vs Inoc Sus	48	GO:0033216	BP	ferric iron import	0.00196315
Inoc Res vs Inoc Sus	48	GO:0052851	MF	ferric-chelate reductase (NADPH) activity	0.00196315
Inoc Res vs Inoc Sus	48	GO:0097286	BP	iron ion import	0.00196315
Inoc Res vs Inoc Sus	48	GO:0098706	BP	ferric iron import across cell outer membrane	0.00196315
Inoc Res vs Inoc Sus	48	GO:0098711	BP	iron ion import across plasma membrane	0.00196315
Inoc Res vs Inoc Sus	48	GO:0034220	BP	ion transmembrane transport	0.00204204
Inoc Res vs Inoc Sus	48	GO:0001171	BP	reverse transcription	0.00206927
Inoc Res vs Inoc Sus	48	GO:0032199	BP	reverse transcription involved in RNA-mediated transposition	0.00206927
Inoc Res vs Inoc Sus	48	GO:1902578	NA	NA	0.0021074
Inoc Res vs Inoc Sus	48	GO:0044262	BP	cellular carbohydrate metabolic process	0.00214313
Inoc Res vs Inoc Sus	48	GO:0016775	MF	phosphotransferase activity, nitrogenous group as acceptor	0.00216545
Inoc Res vs Inoc Sus	48	GO:0055114	BP	oxidation-reduction process	0.00217964
Inoc Res vs Inoc Sus	48	GO:0016042	BP	lipid catabolic process	0.00245498
Inoc Res vs Inoc Sus	48	GO:0004553	MF	hydrolase activity, hydrolyzing O-glycosyl compounds	0.00256976
Inoc Res vs Inoc Sus	48	GO:0050385	MF	ureidoglycolate lyase activity	0.00258283
Inoc Res vs Inoc Sus	48	GO:0016723	MF	oxidoreductase activity, oxidizing metal ions, NAD or NADP as acceptor	0.00266025
Inoc Res vs Inoc Sus	48	GO:0000041	BP	transition metal ion transport	0.00267274
Inoc Res vs Inoc Sus	48	GO:0016829	MF	lyase activity	0.0027392
Inoc Res vs Inoc Sus	48	GO:0004806	MF	triglyceride lipase activity	0.00275759
Inoc Res vs Inoc Sus	48	GO:0006633	BP	fatty acid biosynthetic process	0.00294589
Inoc Res vs Inoc Sus	48	GO:0010121	BP	arginine catabolic process to proline via ornithine	0.00301888
Inoc Res vs Inoc Sus	48	GO:0019493	BP	arginine catabolic process to proline	0.00301888
Inoc Res vs Inoc Sus	48	GO:0019544	BP	arginine catabolic process to glutamate	0.00301888
Inoc Res vs Inoc Sus	48	GO:0098656	BP	anion transmembrane transport	0.00302224
Inoc Res vs Inoc Sus	48	GO:0008800	MF	beta-lactamase activity	0.00304199
Inoc Res vs Inoc Sus	48	GO:0017001	BP	antibiotic catabolic process	0.00304199
Inoc Res vs Inoc Sus	48	GO:0061459	MF	L-arginine transmembrane transporter activity	0.00304987
Inoc Res vs Inoc Sus	48	GO:0006849	BP	plasma membrane pyruvate transport	0.00323961
Inoc Res vs Inoc Sus	48	GO:1901475	BP	pyruvate transmembrane transport	0.00323961
Inoc Res vs Inoc Sus	48	GO:0004953	MF	icosanoid receptor activity	0.00324165
Inoc Res vs Inoc Sus	48	GO:0004954	MF	prostanoid receptor activity	0.00324165
Inoc Res vs Inoc Sus	48	GO:0004955	MF	prostaglandin receptor activity	0.00324165
Inoc Res vs Inoc Sus	48	GO:0004957	MF	prostaglandin E receptor activity	0.00324165
Inoc Res vs Inoc Sus	48	GO:0007567	BP	parturition	0.00324165
Inoc Res vs Inoc Sus	48	GO:0097070	BP	ductus arteriosus closure	0.00324165
Inoc Res vs Inoc Sus	48	GO:0015658	MF	branched-chain amino acid transmembrane transporter activity	0.00330102
Inoc Res vs Inoc Sus	48	GO:0009086	BP	methionine biosynthetic process	0.00338469
Inoc Res vs Inoc Sus	48	GO:0033573	CC	high-affinity iron permease complex	0.00348311
Inoc Res vs Inoc Sus	48	GO:1905862	CC	ferroxidase complex	0.00348311
Inoc Res vs Inoc Sus	48	GO:0006555	BP	methionine metabolic process	0.00392488
Inoc Res vs Inoc Sus	48	GO:0033692	BP	cellular polysaccharide biosynthetic process	0.00400671
Inoc Res vs Inoc Sus	48	GO:0038023	MF	signaling receptor activity	0.0040174
Inoc Res vs Inoc Sus	48	GO:0015803	BP	branched-chain amino acid transport	0.00401901
Inoc Res vs Inoc Sus	48	GO:1901565	BP	organonitrogen compound catabolic process	0.00408268
Inoc Res vs Inoc Sus	48	GO:0098739	BP	import across plasma membrane	0.00428443
Inoc Res vs Inoc Sus	48	GO:0097371	MF	MDM2/MDM4 family protein binding	0.00428795
Inoc Res vs Inoc Sus	48	GO:0030288	CC	outer membrane-bounded periplasmic space	0.0042977
Inoc Res vs Inoc Sus	48	GO:0032787	BP	monocarboxylic acid metabolic process	0.004392
Inoc Res vs Inoc Sus	48	GO:0004872	NA	NA	0.00442039
Inoc Res vs Inoc Sus	48	GO:0060089	MF	molecular transducer activity	0.00442039
Inoc Res vs Inoc Sus	48	GO:0009233	BP	menaquinone metabolic process	0.00442416
Inoc Res vs Inoc Sus	48	GO:0009234	BP	menaquinone biosynthetic process	0.00442416
Inoc Res vs Inoc Sus	48	GO:0034226	NA	NA	0.00451431
Inoc Res vs Inoc Sus	48	GO:0061461	NA	NA	0.00451431
Inoc Res vs Inoc Sus	48	GO:0097639	BP	L-lysine import across plasma membrane	0.00451431
Inoc Res vs Inoc Sus	48	GO:0072330	BP	monocarboxylic acid biosynthetic process	0.00452081
Inoc Res vs Inoc Sus	48	GO:0005287	MF	high-affinity basic amino acid transmembrane transporter activity	0.00459957
Inoc Res vs Inoc Sus	48	GO:0005289	MF	high-affinity arginine transmembrane transporter activity	0.00459957
Inoc Res vs Inoc Sus	48	GO:0005292	MF	high-affinity lysine transmembrane transporter activity	0.00459957
Inoc Res vs Inoc Sus	48	GO:0089709	BP	L-histidine transmembrane transport	0.00459957
Inoc Res vs Inoc Sus	48	GO:1902024	BP	L-histidine transport	0.00459957
Inoc Res vs Inoc Sus	48	GO:0098657	BP	import into cell	0.00461433
Inoc Res vs Inoc Sus	48	GO:0070493	BP	thrombin-activated receptor signaling pathway	0.00468928
Inoc Res vs Inoc Sus	48	GO:0005975	BP	carbohydrate metabolic process	0.00475804
Inoc Res vs Inoc Sus	48	GO:0018871	BP	1-aminocyclopropane-1-carboxylate metabolic process	0.00484126
Inoc Res vs Inoc Sus	48	GO:0030728	BP	ovulation	0.00485352
Inoc Res vs Inoc Sus	48	GO:0002938	BP	tRNA guanine ribose methylation	0.00489696
Inoc Res vs Inoc Sus	48	GO:0003333	BP	amino acid transmembrane transport	0.0049029
Inoc Res vs Inoc Sus	48	GO:0006811	BP	ion transport	0.00491809
Inoc Res vs Inoc Sus	48	GO:0015677	BP	copper ion import	0.00496101
Inoc Res vs Inoc Sus	48	GO:0015093	MF	ferrous iron transmembrane transporter activity	0.00499107
Inoc Res vs Inoc Sus	48	GO:0043067	BP	regulation of programmed cell death	0.00546373
Inoc Res vs Inoc Sus	48	GO:0016878	MF	acid-thiol ligase activity	0.00555934
Inoc Res vs Inoc Sus	48	GO:0006629	BP	lipid metabolic process	0.00576412
Inoc Res vs Inoc Sus	48	GO:0043091	NA	NA	0.0060351
Inoc Res vs Inoc Sus	48	GO:0090467	NA	NA	0.0060351
Inoc Res vs Inoc Sus	48	GO:0097638	BP	L-arginine import across plasma membrane	0.0060351
Inoc Res vs Inoc Sus	48	GO:0042592	BP	homeostatic process	0.00613279
Inoc Res vs Inoc Sus	48	GO:0015817	BP	histidine transport	0.0062093
Inoc Res vs Inoc Sus	48	GO:0009020	MF	tRNA (guanosine-2'-O-)-methyltransferase activity	0.00633214
Inoc Res vs Inoc Sus	48	GO:0016853	MF	isomerase activity	0.0063822
Inoc Res vs Inoc Sus	48	GO:0072329	BP	monocarboxylic acid catabolic process	0.006485
Inoc Res vs Inoc Sus	48	GO:0071702	BP	organic substance transport	0.00670899
Inoc Res vs Inoc Sus	48	GO:0098754	BP	detoxification	0.00688565
Inoc Res vs Inoc Sus	48	GO:1901615	BP	organic hydroxy compound metabolic process	0.00689561
Inoc Res vs Inoc Sus	48	GO:0050660	MF	flavin adenine dinucleotide binding	0.00722955
Inoc Res vs Inoc Sus	48	GO:1902495	CC	transmembrane transporter complex	0.00741169
Inoc Res vs Inoc Sus	48	GO:0016877	MF	ligase activity, forming carbon-sulfur bonds	0.00742502
Inoc Res vs Inoc Sus	48	GO:0016824	MF	hydrolase activity, acting on acid halide bonds	0.00746339
Inoc Res vs Inoc Sus	48	GO:0019120	MF	hydrolase activity, acting on acid halide bonds, in C-halide compounds	0.00746339
Inoc Res vs Inoc Sus	48	GO:0044255	BP	cellular lipid metabolic process	0.00748765
Inoc Res vs Inoc Sus	48	GO:0043467	BP	regulation of generation of precursor metabolites and energy	0.00758119
Inoc Res vs Inoc Sus	48	GO:0006844	BP	acyl carnitine transport	0.00759591
Inoc Res vs Inoc Sus	48	GO:0006437	BP	tyrosyl-tRNA aminoacylation	0.00762639
Inoc Res vs Inoc Sus	48	GO:0009405	BP	pathogenesis	0.00768424
Inoc Res vs Inoc Sus	48	GO:0006635	BP	fatty acid beta-oxidation	0.00772522
Inoc Res vs Inoc Sus	48	GO:0005416	MF	amino acid:cation symporter activity	0.00777026
Inoc Res vs Inoc Sus	48	GO:0015227	MF	acyl carnitine transmembrane transporter activity	0.00777248
Inoc Res vs Inoc Sus	48	GO:0015651	MF	quaternary ammonium group transmembrane transporter activity	0.00777248
Inoc Res vs Inoc Sus	48	GO:0019842	MF	vitamin binding	0.00782742
Inoc Res vs Inoc Sus	48	GO:0010493	BP	Lewis a epitope biosynthetic process	0.00791824
Inoc Res vs Inoc Sus	48	GO:0008422	MF	beta-glucosidase activity	0.00810096
Inoc Res vs Inoc Sus	48	GO:0061687	BP	detoxification of inorganic compound	0.00812088
Inoc Res vs Inoc Sus	48	GO:0044242	BP	cellular lipid catabolic process	0.0082675
Inoc Res vs Inoc Sus	48	GO:0000097	BP	sulfur amino acid biosynthetic process	0.00833196
Inoc Res vs Inoc Sus	48	GO:0000984	MF	bacterial-type RNA polymerase regulatory region sequence-specific DNA binding	0.0083374
Inoc Res vs Inoc Sus	48	GO:0001017	MF	bacterial-type RNA polymerase regulatory region DNA binding	0.0083374
Inoc Res vs Inoc Sus	48	GO:0045454	BP	cell redox homeostasis	0.00839261
Inoc Res vs Inoc Sus	48	GO:0000271	BP	polysaccharide biosynthetic process	0.00844168
Inoc Res vs Inoc Sus	48	GO:0016810	MF	hydrolase activity, acting on carbon-nitrogen (but not peptide) bonds	0.00863967
Inoc Res vs Inoc Sus	48	GO:0055085	BP	transmembrane transport	0.00871313
Inoc Res vs Inoc Sus	48	GO:0019395	BP	fatty acid oxidation	0.00887478
Inoc Res vs Inoc Sus	48	GO:0015823	BP	phenylalanine transport	0.00901763
Inoc Res vs Inoc Sus	48	GO:0000066	NA	NA	0.00904863
Inoc Res vs Inoc Sus	48	GO:1990575	BP	mitochondrial L-ornithine transmembrane transport	0.00904863
Inoc Res vs Inoc Sus	48	GO:0061133	MF	endopeptidase activator activity	0.00916579
Inoc Res vs Inoc Sus	48	GO:0008324	MF	cation transmembrane transporter activity	0.00918659
Inoc Res vs Inoc Sus	48	GO:0002128	BP	tRNA nucleoside ribose methylation	0.00930658
Inoc Res vs Inoc Sus	48	GO:0034637	BP	cellular carbohydrate biosynthetic process	0.00932618
Inoc Res vs Inoc Sus	48	GO:0009036	MF	type II site-specific deoxyribonuclease activity	0.00942078
Inoc Res vs Inoc Sus	48	GO:0006666	BP	3-keto-sphinganine metabolic process	0.0096072
Inoc Res vs Inoc Sus	48	GO:0047560	MF	3-dehydrosphinganine reductase activity	0.0096072
Inoc Res vs Inoc Sus	48	GO:0030170	MF	pyridoxal phosphate binding	0.00963832
Inoc Res vs Inoc Sus	48	GO:0070279	MF	vitamin B6 binding	0.00963832
Inoc Res vs Inoc Sus	48	GO:0034440	BP	lipid oxidation	0.00971748
Inoc Res vs Inoc Sus	48	GO:0015925	MF	galactosidase activity	0.00986176
Inoc Res vs Inoc Sus	48	GO:0098797	CC	plasma membrane protein complex	0.00987876
Inoc Res vs Inoc Sus	48	GO:0004871	NA	NA	0.00990379
Inoc Res vs Inoc Sus	48	GO:0050662	MF	coenzyme binding	0.00997182
Inoc Res vs Inoc Sus	48	GO:0030653	BP	beta-lactam antibiotic metabolic process	0.0100412
Inoc Res vs Inoc Sus	48	GO:0072338	BP	cellular lactam metabolic process	0.0100412
Inoc Res vs Inoc Sus	48	GO:0006068	BP	ethanol catabolic process	0.0100618
Inoc Res vs Inoc Sus	48	GO:0048844	BP	artery morphogenesis	0.0100876
Inoc Res vs Inoc Sus	48	GO:0031966	CC	mitochondrial membrane	0.0101231
Inoc Res vs Inoc Sus	48	GO:0006278	BP	RNA-dependent DNA biosynthetic process	0.0102081
Inoc Res vs Inoc Sus	48	GO:0044275	BP	cellular carbohydrate catabolic process	0.0103052
Inoc Res vs Inoc Sus	48	GO:0000064	MF	L-ornithine transmembrane transporter activity	0.0104476
Inoc Res vs Inoc Sus	48	GO:0005381	MF	iron ion transmembrane transporter activity	0.0105302
Inoc Res vs Inoc Sus	48	GO:0006825	BP	copper ion transport	0.010992
Inoc Res vs Inoc Sus	48	GO:0044745	NA	NA	0.0110793
Inoc Res vs Inoc Sus	48	GO:0089718	BP	amino acid import across plasma membrane	0.0110793
Inoc Res vs Inoc Sus	48	GO:0015801	BP	aromatic amino acid transport	0.0114469
Inoc Res vs Inoc Sus	48	GO:0016404	MF	15-hydroxyprostaglandin dehydrogenase (NAD+) activity	0.0114974
Inoc Res vs Inoc Sus	48	GO:1901606	BP	alpha-amino acid catabolic process	0.0115496
Inoc Res vs Inoc Sus	48	GO:0043090	BP	amino acid import	0.0117965
Inoc Res vs Inoc Sus	48	GO:0016054	BP	organic acid catabolic process	0.0118391
Inoc Res vs Inoc Sus	48	GO:0046395	BP	carboxylic acid catabolic process	0.0118391
Inoc Res vs Inoc Sus	48	GO:0015666	MF	restriction endodeoxyribonuclease activity	0.0120457
Inoc Res vs Inoc Sus	48	GO:0046920	MF	alpha-(1->3)-fucosyltransferase activity	0.0121304
Inoc Res vs Inoc Sus	48	GO:0010941	BP	regulation of cell death	0.012206
Inoc Res vs Inoc Sus	48	GO:0004747	MF	ribokinase activity	0.0122621
Inoc Res vs Inoc Sus	48	GO:0000096	BP	sulfur amino acid metabolic process	0.0123978
Inoc Res vs Inoc Sus	48	GO:0009062	BP	fatty acid catabolic process	0.0124486
Inoc Res vs Inoc Sus	48	GO:0031974	CC	membrane-enclosed lumen	0.0124644
Inoc Res vs Inoc Sus	48	GO:0043233	CC	organelle lumen	0.0124644
Inoc Res vs Inoc Sus	48	GO:0070013	CC	intracellular organelle lumen	0.0124644
Inoc Res vs Inoc Sus	48	GO:0042597	CC	periplasmic space	0.0125217
Inoc Res vs Inoc Sus	48	GO:0009279	CC	cell outer membrane	0.0126428
Inoc Res vs Inoc Sus	48	GO:0042981	BP	regulation of apoptotic process	0.0128511
Inoc Res vs Inoc Sus	48	GO:0050113	MF	inositol oxygenase activity	0.0135964
Inoc Res vs Inoc Sus	48	GO:0036065	BP	fucosylation	0.0137279
Inoc Res vs Inoc Sus	48	GO:1903509	BP	liposaccharide metabolic process	0.0137362
Inoc Res vs Inoc Sus	48	GO:2001237	BP	negative regulation of extrinsic apoptotic signaling pathway	0.013848
Inoc Res vs Inoc Sus	48	GO:0019303	BP	D-ribose catabolic process	0.0138548
Inoc Res vs Inoc Sus	48	GO:0022884	MF	macromolecule transmembrane transporter activity	0.0140205
Inoc Res vs Inoc Sus	48	GO:0015645	MF	fatty acid ligase activity	0.0142731
Inoc Res vs Inoc Sus	48	GO:1990351	CC	transporter complex	0.0143462
Inoc Res vs Inoc Sus	48	GO:0015075	MF	ion transmembrane transporter activity	0.0144922
Inoc Res vs Inoc Sus	48	GO:0005929	CC	cilium	0.0145489
Inoc Res vs Inoc Sus	48	GO:0045117	BP	azole transport	0.0149516
Inoc Res vs Inoc Sus	48	GO:0017062	BP	respiratory chain complex III assembly	0.0150657
Inoc Res vs Inoc Sus	48	GO:0034551	BP	mitochondrial respiratory chain complex III assembly	0.0150657
Inoc Res vs Inoc Sus	48	GO:0097033	NA	NA	0.0150657
Inoc Res vs Inoc Sus	48	GO:0009063	BP	cellular amino acid catabolic process	0.0152812
Inoc Res vs Inoc Sus	48	GO:0006014	BP	D-ribose metabolic process	0.0153749
Inoc Res vs Inoc Sus	48	GO:0045490	BP	pectin catabolic process	0.0154476
Inoc Res vs Inoc Sus	48	GO:0000746	BP	conjugation	0.0156119
Inoc Res vs Inoc Sus	48	GO:0035384	BP	thioester biosynthetic process	0.0161475
Inoc Res vs Inoc Sus	48	GO:0071616	BP	acyl-CoA biosynthetic process	0.0161475
Inoc Res vs Inoc Sus	48	GO:0044272	BP	sulfur compound biosynthetic process	0.016315
Inoc Res vs Inoc Sus	48	GO:0006527	BP	arginine catabolic process	0.0163296
Inoc Res vs Inoc Sus	48	GO:0007031	BP	peroxisome organization	0.0164644
Inoc Res vs Inoc Sus	48	GO:0007565	BP	female pregnancy	0.016667
Inoc Res vs Inoc Sus	48	GO:0044706	BP	multi-multicellular organism process	0.016667
Inoc Res vs Inoc Sus	48	GO:0022891	NA	NA	0.016735
Inoc Res vs Inoc Sus	48	GO:0007179	BP	transforming growth factor beta receptor signaling pathway	0.0167906
Inoc Res vs Inoc Sus	48	GO:0046164	BP	alcohol catabolic process	0.0169015
Inoc Res vs Inoc Sus	48	GO:0098662	BP	inorganic cation transmembrane transport	0.0169311
Inoc Res vs Inoc Sus	48	GO:0044710	NA	NA	0.0170353
Inoc Res vs Inoc Sus	48	GO:0008878	MF	glucose-1-phosphate adenylyltransferase activity	0.017082
Inoc Res vs Inoc Sus	48	GO:0004348	MF	glucosylceramidase activity	0.0172644
Inoc Res vs Inoc Sus	48	GO:0006678	BP	glucosylceramide metabolic process	0.0172644
Inoc Res vs Inoc Sus	48	GO:0006680	BP	glucosylceramide catabolic process	0.0172644
Inoc Res vs Inoc Sus	48	GO:0019628	BP	urate catabolic process	0.0173663
Inoc Res vs Inoc Sus	48	GO:0006812	BP	cation transport	0.0174384
Inoc Res vs Inoc Sus	48	GO:0032940	BP	secretion by cell	0.0176654
Inoc Res vs Inoc Sus	48	GO:0055076	BP	transition metal ion homeostasis	0.0177539
Inoc Res vs Inoc Sus	48	GO:0019867	CC	outer membrane	0.0177575
Inoc Res vs Inoc Sus	48	GO:0042995	CC	cell projection	0.0184833
Inoc Res vs Inoc Sus	48	GO:0005982	BP	starch metabolic process	0.0185053
Inoc Res vs Inoc Sus	48	GO:0048514	BP	blood vessel morphogenesis	0.0187463
Inoc Res vs Inoc Sus	48	GO:0043605	BP	cellular amide catabolic process	0.018807
Inoc Res vs Inoc Sus	48	GO:0009067	BP	aspartate family amino acid biosynthetic process	0.0189389
Inoc Res vs Inoc Sus	48	GO:0015804	BP	neutral amino acid transport	0.0191864
Inoc Res vs Inoc Sus	48	GO:0006692	BP	prostanoid metabolic process	0.0192211
Inoc Res vs Inoc Sus	48	GO:0006693	BP	prostaglandin metabolic process	0.0192211
Inoc Res vs Inoc Sus	48	GO:0015074	BP	DNA integration	0.0193362
Inoc Res vs Inoc Sus	48	GO:0004556	MF	alpha-amylase activity	0.0196902
Inoc Res vs Inoc Sus	48	GO:0103025	MF	alpha-amylase activity (releasing maltohexaose)	0.0196902
Inoc Res vs Inoc Sus	48	GO:0004831	MF	tyrosine-tRNA ligase activity	0.0197127
Inoc Res vs Inoc Sus	48	GO:0016614	MF	oxidoreductase activity, acting on CH-OH group of donors	0.0197307
Inoc Res vs Inoc Sus	48	GO:0019377	BP	glycolipid catabolic process	0.0203042
Inoc Res vs Inoc Sus	48	GO:0046477	BP	glycosylceramide catabolic process	0.0203042
Inoc Res vs Inoc Sus	48	GO:0046479	BP	glycosphingolipid catabolic process	0.0203042
Inoc Res vs Inoc Sus	48	GO:0005623	CC	cell	0.0205402
Inoc Res vs Inoc Sus	48	GO:0005778	CC	peroxisomal membrane	0.0205943
Inoc Res vs Inoc Sus	48	GO:0031903	CC	microbody membrane	0.0205943
Inoc Res vs Inoc Sus	48	GO:0005887	CC	integral component of plasma membrane	0.0206316
Inoc Res vs Inoc Sus	48	GO:0055072	BP	iron ion homeostasis	0.0206789
Inoc Res vs Inoc Sus	48	GO:0015813	BP	L-glutamate transmembrane transport	0.0208462
Inoc Res vs Inoc Sus	48	GO:0006579	BP	amino-acid betaine catabolic process	0.020939
Inoc Res vs Inoc Sus	48	GO:0042413	BP	carnitine catabolic process	0.020939
Inoc Res vs Inoc Sus	48	GO:0019310	BP	inositol catabolic process	0.0209785
Inoc Res vs Inoc Sus	48	GO:0015136	MF	sialic acid transmembrane transporter activity	0.0213483
Inoc Res vs Inoc Sus	48	GO:0048067	BP	cuticle pigmentation	0.0214597
Inoc Res vs Inoc Sus	48	GO:0048085	BP	adult chitin-containing cuticle pigmentation	0.0214597
Inoc Res vs Inoc Sus	48	GO:0046903	BP	secretion	0.0214988
Inoc Res vs Inoc Sus	48	GO:0010113	BP	negative regulation of systemic acquired resistance	0.0215797
Inoc Res vs Inoc Sus	48	GO:0031402	MF	sodium ion binding	0.0217157
Inoc Res vs Inoc Sus	48	GO:0044281	BP	small molecule metabolic process	0.0217876
Inoc Res vs Inoc Sus	48	GO:0046415	BP	urate metabolic process	0.0218044
Inoc Res vs Inoc Sus	48	GO:0006677	BP	glycosylceramide metabolic process	0.0218888
Inoc Res vs Inoc Sus	48	GO:0004121	MF	cystathionine beta-lyase activity	0.0223717
Inoc Res vs Inoc Sus	48	GO:0004466	MF	long-chain-acyl-CoA dehydrogenase activity	0.0225229
Inoc Res vs Inoc Sus	48	GO:0008756	MF	o-succinylbenzoate-CoA ligase activity	0.0225296
Inoc Res vs Inoc Sus	48	GO:0042758	BP	long-chain fatty acid catabolic process	0.022636
Inoc Res vs Inoc Sus	48	GO:0061710	MF	L-threonylcarbamoyladenylate synthase	0.0226411
Inoc Res vs Inoc Sus	48	GO:0008610	BP	lipid biosynthetic process	0.0230094
Inoc Res vs Inoc Sus	48	GO:0016846	MF	carbon-sulfur lyase activity	0.0230261
Inoc Res vs Inoc Sus	48	GO:2001236	BP	regulation of extrinsic apoptotic signaling pathway	0.0230792
Inoc Res vs Inoc Sus	48	GO:0006665	BP	sphingolipid metabolic process	0.0233289
Inoc Res vs Inoc Sus	48	GO:0006687	BP	glycosphingolipid metabolic process	0.0234668
Inoc Res vs Inoc Sus	48	GO:0030638	BP	polyketide metabolic process	0.0234958
Inoc Res vs Inoc Sus	48	GO:0008716	MF	D-alanine-D-alanine ligase activity	0.0235166
Inoc Res vs Inoc Sus	48	GO:0098660	BP	inorganic ion transmembrane transport	0.0235646
Inoc Res vs Inoc Sus	48	GO:0015682	BP	ferric iron transport	0.023611
Inoc Res vs Inoc Sus	48	GO:0016651	MF	oxidoreductase activity, acting on NAD(P)H	0.0236605
Inoc Res vs Inoc Sus	48	GO:0019254	BP	carnitine metabolic process, CoA-linked	0.0241077
Inoc Res vs Inoc Sus	48	GO:0004520	MF	endodeoxyribonuclease activity	0.0241903
Inoc Res vs Inoc Sus	48	GO:0006848	BP	pyruvate transport	0.024233
Inoc Res vs Inoc Sus	48	GO:0016051	BP	carbohydrate biosynthetic process	0.0243033
Inoc Res vs Inoc Sus	48	GO:0008417	MF	fucosyltransferase activity	0.0247297
Inoc Res vs Inoc Sus	48	GO:1902289	BP	negative regulation of defense response to oomycetes	0.0247533
Inoc Res vs Inoc Sus	48	GO:0048066	BP	developmental pigmentation	0.0248734
Inoc Res vs Inoc Sus	48	GO:0072512	BP	trivalent inorganic cation transport	0.0251076
Inoc Res vs Inoc Sus	48	GO:0045226	BP	extracellular polysaccharide biosynthetic process	0.025201
Inoc Res vs Inoc Sus	48	GO:0044270	BP	cellular nitrogen compound catabolic process	0.0253106
Inoc Res vs Inoc Sus	48	GO:0019725	BP	cellular homeostasis	0.0254981
Inoc Res vs Inoc Sus	48	GO:0016401	MF	palmitoyl-CoA oxidase activity	0.0256861
Inoc Res vs Inoc Sus	48	GO:0047804	MF	cysteine-S-conjugate beta-lyase activity	0.0257306
Inoc Res vs Inoc Sus	48	GO:0006541	BP	glutamine metabolic process	0.025923
Inoc Res vs Inoc Sus	48	GO:0046906	MF	tetrapyrrole binding	0.0260667
Inoc Res vs Inoc Sus	48	GO:0033543	BP	fatty acid beta-oxidation, unsaturated, even number, reductase/isomerase pathway	0.0261577
Inoc Res vs Inoc Sus	48	GO:0046379	BP	extracellular polysaccharide metabolic process	0.0270734
Inoc Res vs Inoc Sus	48	GO:0046174	BP	polyol catabolic process	0.0275564
Inoc Res vs Inoc Sus	48	GO:0009308	BP	amine metabolic process	0.0283694
Inoc Res vs Inoc Sus	48	GO:0016504	MF	peptidase activator activity	0.028383
Inoc Res vs Inoc Sus	48	GO:0019166	MF	trans-2-enoyl-CoA reductase (NADPH) activity	0.0285572
Inoc Res vs Inoc Sus	48	GO:0016859	MF	cis-trans isomerase activity	0.0286464
Inoc Res vs Inoc Sus	48	GO:0071705	BP	nitrogen compound transport	0.0286585
Inoc Res vs Inoc Sus	48	GO:0051990	MF	(R)-2-hydroxyglutarate dehydrogenase activity	0.0287393
Inoc Res vs Inoc Sus	48	GO:0044462	CC	external encapsulating structure part	0.0287819
Inoc Res vs Inoc Sus	48	GO:0016812	MF	hydrolase activity, acting on carbon-nitrogen (but not peptide) bonds, in cyclic amides	0.0288805
Inoc Res vs Inoc Sus	48	GO:0010950	BP	positive regulation of endopeptidase activity	0.0289113
Inoc Res vs Inoc Sus	48	GO:0043066	BP	negative regulation of apoptotic process	0.0293356
Inoc Res vs Inoc Sus	48	GO:0032197	BP	transposition, RNA-mediated	0.029384
Inoc Res vs Inoc Sus	48	GO:0046519	BP	sphingoid metabolic process	0.0303422
Inoc Res vs Inoc Sus	48	GO:0033542	BP	fatty acid beta-oxidation, unsaturated, even number	0.0304453
Inoc Res vs Inoc Sus	48	GO:0043092	NA	NA	0.030606
Inoc Res vs Inoc Sus	48	GO:0016616	MF	oxidoreductase activity, acting on the CH-OH group of donors, NAD or NADP as acceptor	0.0307839
Inoc Res vs Inoc Sus	48	GO:0007178	BP	transmembrane receptor protein serine/threonine kinase signaling pathway	0.0310163
Inoc Res vs Inoc Sus	48	GO:0019751	BP	polyol metabolic process	0.0313861
Inoc Res vs Inoc Sus	48	GO:0016628	MF	oxidoreductase activity, acting on the CH-CH group of donors, NAD or NADP as acceptor	0.0318038
Inoc Res vs Inoc Sus	48	GO:0046514	BP	ceramide catabolic process	0.031839
Inoc Res vs Inoc Sus	48	GO:0048523	BP	negative regulation of cellular process	0.0319821
Inoc Res vs Inoc Sus	48	GO:0015190	MF	L-leucine transmembrane transporter activity	0.0321423
Inoc Res vs Inoc Sus	48	GO:0015192	MF	L-phenylalanine transmembrane transporter activity	0.0321423
Inoc Res vs Inoc Sus	48	GO:0015820	BP	leucine transport	0.0321423
Inoc Res vs Inoc Sus	48	GO:0060356	NA	NA	0.0321423
Inoc Res vs Inoc Sus	48	GO:0098713	BP	leucine import across plasma membrane	0.0321423
Inoc Res vs Inoc Sus	48	GO:0016874	MF	ligase activity	0.0324572
Inoc Res vs Inoc Sus	48	GO:0004322	MF	ferroxidase activity	0.032807
Inoc Res vs Inoc Sus	48	GO:0016724	MF	oxidoreductase activity, oxidizing metal ions, oxygen as acceptor	0.032807
Inoc Res vs Inoc Sus	48	GO:0005304	MF	L-valine transmembrane transporter activity	0.0328243
Inoc Res vs Inoc Sus	48	GO:0006073	BP	cellular glucan metabolic process	0.0332547
Inoc Res vs Inoc Sus	48	GO:0055080	BP	cation homeostasis	0.0332671
Inoc Res vs Inoc Sus	48	GO:0015173	MF	aromatic amino acid transmembrane transporter activity	0.0334387
Inoc Res vs Inoc Sus	48	GO:0015188	MF	L-isoleucine transmembrane transporter activity	0.0334461
Inoc Res vs Inoc Sus	48	GO:0046915	MF	transition metal ion transmembrane transporter activity	0.0334642
Inoc Res vs Inoc Sus	48	GO:0051289	BP	protein homotetramerization	0.0336043
Inoc Res vs Inoc Sus	48	GO:0033306	BP	phytol metabolic process	0.0338793
Inoc Res vs Inoc Sus	48	GO:1903173	BP	fatty alcohol metabolic process	0.0338793
Inoc Res vs Inoc Sus	48	GO:0005978	BP	glycogen biosynthetic process	0.0343131
Inoc Res vs Inoc Sus	48	GO:0001561	BP	fatty acid alpha-oxidation	0.0343434
Inoc Res vs Inoc Sus	48	GO:0070566	MF	adenylyltransferase activity	0.0343628
Inoc Res vs Inoc Sus	48	GO:0016879	MF	ligase activity, forming carbon-nitrogen bonds	0.0345422
Inoc Res vs Inoc Sus	48	GO:0031419	MF	cobalamin binding	0.0348202
Inoc Res vs Inoc Sus	48	GO:0052621	MF	diguanylate cyclase activity	0.0350469
Inoc Res vs Inoc Sus	48	GO:0009108	BP	coenzyme biosynthetic process	0.035255
Inoc Res vs Inoc Sus	48	GO:0016888	MF	endodeoxyribonuclease activity, producing 5'-phosphomonoesters	0.0355108
Inoc Res vs Inoc Sus	48	GO:0080146	MF	L-cysteine desulfhydrase activity	0.0357308
Inoc Res vs Inoc Sus	48	GO:0005743	CC	mitochondrial inner membrane	0.0357364
Inoc Res vs Inoc Sus	48	GO:0006783	BP	heme biosynthetic process	0.0366088
Inoc Res vs Inoc Sus	48	GO:0042940	BP	D-amino acid transport	0.0368661
Inoc Res vs Inoc Sus	48	GO:0042941	BP	D-alanine transport	0.0368661
Inoc Res vs Inoc Sus	48	GO:0047570	MF	3-oxoadipate enol-lactonase activity	0.0369646
Inoc Res vs Inoc Sus	48	GO:0009055	MF	electron transfer activity	0.0371889
Inoc Res vs Inoc Sus	48	GO:0098771	BP	inorganic ion homeostasis	0.0372289
Inoc Res vs Inoc Sus	48	GO:1990748	BP	cellular detoxification	0.0372932
Inoc Res vs Inoc Sus	48	GO:0090181	BP	regulation of cholesterol metabolic process	0.0375522
Inoc Res vs Inoc Sus	48	GO:0031226	CC	intrinsic component of plasma membrane	0.0376065
Inoc Res vs Inoc Sus	48	GO:0046887	BP	positive regulation of hormone secretion	0.0376646
Inoc Res vs Inoc Sus	48	GO:0090277	BP	positive regulation of peptide hormone secretion	0.0376646
Inoc Res vs Inoc Sus	48	GO:0019323	BP	pentose catabolic process	0.0379675
Inoc Res vs Inoc Sus	48	GO:0008137	MF	NADH dehydrogenase (ubiquinone) activity	0.0380444
Inoc Res vs Inoc Sus	48	GO:0015101	MF	organic cation transmembrane transporter activity	0.0381797
Inoc Res vs Inoc Sus	48	GO:0120025	CC	plasma membrane bounded cell projection	0.0382072
Inoc Res vs Inoc Sus	48	GO:0016880	MF	acid-ammonia (or amide) ligase activity	0.0382473
Inoc Res vs Inoc Sus	48	GO:0050136	MF	NADH dehydrogenase (quinone) activity	0.0383656
Inoc Res vs Inoc Sus	48	GO:0019184	BP	nonribosomal peptide biosynthetic process	0.0383889
Inoc Res vs Inoc Sus	48	GO:0102007	MF	acyl-L-homoserine-lactone lactonohydrolase activity	0.0384831
Inoc Res vs Inoc Sus	48	GO:0048878	BP	chemical homeostasis	0.0384986
Inoc Res vs Inoc Sus	48	GO:0006085	BP	acetyl-CoA biosynthetic process	0.0387764
Inoc Res vs Inoc Sus	48	GO:0032328	BP	alanine transport	0.038793
Inoc Res vs Inoc Sus	48	GO:0009253	BP	peptidoglycan catabolic process	0.0390571
Inoc Res vs Inoc Sus	48	GO:0043901	BP	negative regulation of multi-organism process	0.0393086
Inoc Res vs Inoc Sus	48	GO:0006915	BP	apoptotic process	0.0393288
Inoc Res vs Inoc Sus	48	GO:0004587	MF	ornithine-oxo-acid transaminase activity	0.0395501
Inoc Res vs Inoc Sus	48	GO:0006552	BP	leucine catabolic process	0.0396441
Inoc Res vs Inoc Sus	48	GO:0016053	BP	organic acid biosynthetic process	0.0396513
Inoc Res vs Inoc Sus	48	GO:0046394	BP	carboxylic acid biosynthetic process	0.0396513
Inoc Res vs Inoc Sus	48	GO:0010952	BP	positive regulation of peptidase activity	0.0397428
Inoc Res vs Inoc Sus	48	GO:0016491	MF	oxidoreductase activity	0.0398175
Inoc Res vs Inoc Sus	48	GO:0045717	BP	negative regulation of fatty acid biosynthetic process	0.0398507
Inoc Res vs Inoc Sus	48	GO:0022892	NA	NA	0.0399359
Inoc Res vs Inoc Sus	48	GO:0071555	BP	cell wall organization	0.0400257
Inoc Res vs Inoc Sus	48	GO:0009074	BP	aromatic amino acid family catabolic process	0.0400394
Inoc Res vs Inoc Sus	48	GO:1901607	BP	alpha-amino acid biosynthetic process	0.0402708
Inoc Res vs Inoc Sus	48	GO:0006027	BP	glycosaminoglycan catabolic process	0.0403521
Inoc Res vs Inoc Sus	48	GO:0016655	MF	oxidoreductase activity, acting on NAD(P)H, quinone or similar compound as acceptor	0.0406146
Inoc Res vs Inoc Sus	48	GO:1901605	BP	alpha-amino acid metabolic process	0.0406228
Inoc Res vs Inoc Sus	48	GO:0016627	MF	oxidoreductase activity, acting on the CH-CH group of donors	0.040807
Inoc Res vs Inoc Sus	48	GO:0022857	MF	transmembrane transporter activity	0.0408744
Inoc Res vs Inoc Sus	48	GO:0016763	MF	transferase activity, transferring pentosyl groups	0.041196
Inoc Res vs Inoc Sus	48	GO:0098659	BP	inorganic cation import across plasma membrane	0.0412791
Inoc Res vs Inoc Sus	48	GO:0099587	BP	inorganic ion import across plasma membrane	0.0412791
Inoc Res vs Inoc Sus	48	GO:0043190	CC	ATP-binding cassette (ABC) transporter complex	0.0415713
Inoc Res vs Inoc Sus	48	GO:0016667	MF	oxidoreductase activity, acting on a sulfur group of donors	0.0415738
Inoc Res vs Inoc Sus	48	GO:0002039	MF	p53 binding	0.0419801
Inoc Res vs Inoc Sus	48	GO:0060294	BP	cilium movement involved in cell motility	0.042028
Inoc Res vs Inoc Sus	48	GO:0017004	BP	cytochrome complex assembly	0.0428671
Inoc Res vs Inoc Sus	48	GO:0042168	BP	heme metabolic process	0.042989
Inoc Res vs Inoc Sus	48	GO:0008169	MF	C-methyltransferase activity	0.0432407
Inoc Res vs Inoc Sus	48	GO:0098533	CC	ATPase dependent transmembrane transport complex	0.0433728
Inoc Res vs Inoc Sus	48	GO:0071822	NA	NA	0.043771
Inoc Res vs Inoc Sus	48	GO:0006720	BP	isoprenoid metabolic process	0.0439021
Inoc Res vs Inoc Sus	48	GO:0015673	BP	silver ion transport	0.0439183
Inoc Res vs Inoc Sus	48	GO:0004930	MF	G protein-coupled receptor activity	0.0446931
Inoc Res vs Inoc Sus	48	GO:0016160	MF	amylase activity	0.0450049
Inoc Res vs Inoc Sus	48	GO:0052548	BP	regulation of endopeptidase activity	0.0450616
Inoc Res vs Inoc Sus	48	GO:1901616	BP	organic hydroxy compound catabolic process	0.0451449
Inoc Res vs Inoc Sus	48	GO:0009066	BP	aspartate family amino acid metabolic process	0.0451461
Inoc Res vs Inoc Sus	48	GO:0089702	MF	undecaprenyl-phosphate glucose phosphotransferase activity	0.0451476
Inoc Res vs Inoc Sus	48	GO:0060003	BP	copper ion export	0.0452774
Inoc Res vs Inoc Sus	48	GO:0015679	BP	plasma membrane copper ion transport	0.0454339
Inoc Res vs Inoc Sus	48	GO:0004659	MF	prenyltransferase activity	0.0455585
Inoc Res vs Inoc Sus	48	GO:0009057	BP	macromolecule catabolic process	0.0456581
Inoc Res vs Inoc Sus	48	GO:0006935	BP	chemotaxis	0.0458081
Inoc Res vs Inoc Sus	48	GO:0097729	CC	9+2 motile cilium	0.0458677
Inoc Res vs Inoc Sus	48	GO:0050801	BP	ion homeostasis	0.0459825
Inoc Res vs Inoc Sus	48	GO:0015829	BP	valine transport	0.0460492
Inoc Res vs Inoc Sus	48	GO:1903785	BP	L-valine transmembrane transport	0.0460492
Inoc Res vs Inoc Sus	48	GO:0030497	BP	fatty acid elongation	0.0461405
Inoc Res vs Inoc Sus	48	GO:0044248	BP	cellular catabolic process	0.0463179
Inoc Res vs Inoc Sus	48	GO:0015175	MF	neutral amino acid transmembrane transporter activity	0.0463777
Inoc Res vs Inoc Sus	48	GO:0019744	BP	hopanoid metabolic process	0.0464649
Inoc Res vs Inoc Sus	48	GO:0019746	BP	hopanoid biosynthetic process	0.0464649
Inoc Res vs Inoc Sus	48	GO:0034072	MF	squalene cyclase activity	0.0464649
Inoc Res vs Inoc Sus	48	GO:0051007	MF	squalene-hopene cyclase activity	0.0464649
Inoc Res vs Inoc Sus	48	GO:0046322	BP	negative regulation of fatty acid oxidation	0.046843
Inoc Res vs Inoc Sus	48	GO:0047545	MF	2-hydroxyglutarate dehydrogenase activity	0.0470241
Inoc Res vs Inoc Sus	48	GO:0003988	MF	acetyl-CoA C-acyltransferase activity	0.0475966
Inoc Res vs Inoc Sus	48	GO:0043069	BP	negative regulation of programmed cell death	0.0479463
Inoc Res vs Inoc Sus	48	GO:0050661	MF	NADP binding	0.0479807
Inoc Res vs Inoc Sus	48	GO:0006784	BP	heme a biosynthetic process	0.0480384
Inoc Res vs Inoc Sus	48	GO:0046160	BP	heme a metabolic process	0.0480384
Inoc Res vs Inoc Sus	48	GO:0006082	BP	organic acid metabolic process	0.048861
Inoc Res vs Inoc Sus	48	GO:0016999	BP	antibiotic metabolic process	0.0488693
Inoc Res vs Inoc Sus	48	GO:0030149	BP	sphingolipid catabolic process	0.0493386
Inoc Res vs Inoc Sus	48	GO:1904949	CC	ATPase complex	0.0495918
Inoc Res vs Inoc Sus	48	GO:0051262	BP	protein tetramerization	0.0496897
Inoc Res vs Inoc Sus	48	GO:0003697	MF	single-stranded DNA binding	0.0498684
†Ontology "BP" indicates Biological Process, Ontology "MF" indicates Molecular Function, and Ontology "CC" indicates Cellular Component.
