# Supplementary material for: Identification of Candidate Genes for a Major Quantitative Disease Resistance Locus From Soybean PI 427105B for Resistance to Phytophthora sojae
Source: Front Plant Sci. 2022 Jun 14;13:893652. doi: 10.3389/fpls.2022.893652 (PMC9237613; doi:10.3389/fpls.2022.893652)
Supplement: Supplementary file 9 [file Table_9.XLSX]

## Sheet: Supplementary Table 1
Supplementary Table 9. Top alignment (Evalue<1E-3) of novel Trinity 'genes' differentially expressed between introgressions following inoculation of Phytophthora sojae (1.S.S.1) to Williams 82 soybean reference genome (Wm82.a2.v1) following BLASTX.
Trinity 'Gene'	Top Alignment to Wm82.a2.v1	Top Descriptive Uniref100 BLASTP Hit of Wm82.a2.v1 Alignment†
TRINITY_DN0_c0_g1	NA	NA
TRINITY_DN100173_c0_g1	Glyma.01G075200.1.p	NA
TRINITY_DN10071_c3_g1	Glyma.06G120300.1.p	Thiamin diphosphate-binding fold (THDP-binding) domain-containing protein
TRINITY_DN100945_c0_g1	Glyma.13G017200.1.p	RRNA intron-encoded homing endonuclease
TRINITY_DN101950_c0_g1	Glyma.02G259600.2.p	NA
TRINITY_DN10336_c1_g1	Glyma.13G114300.3.p	Eukaryotic translation initiation factor 3 subunit K
TRINITY_DN104199_c0_g1	Glyma.15G270200.1.p	Uroporphiryn-III C-methyltransferase
TRINITY_DN104201_c0_g1	NA	NA
TRINITY_DN10462_c0_g2	Glyma.09G133900.1.p	Cell wall-associated hydrolase
TRINITY_DN106772_c0_g1	NA	NA
TRINITY_DN10748_c0_g1	Glyma.15G115100.1.p	F-box protein
TRINITY_DN108877_c0_g1	Glyma.08G174700.1.p	Glutathione S-transferase GST 9
TRINITY_DN11026_c0_g1	Glyma.13G018000.1.p	Tar1p mitochondrial protein
TRINITY_DN1113_c0_g1	Glyma.17G230300.1.p	Far upstream element-binding protein
TRINITY_DN11223_c0_g1	Glyma.13G019700.1.p	RRNA intron-encoded homing endonuclease
TRINITY_DN112549_c0_g1	Glyma.10G170800.4.p	Zinc finger CCCH domain-containing protein
TRINITY_DN112560_c0_g1	Glyma.08G142900.1.p	Violaxanthin de-epoxidase
TRINITY_DN11297_c0_g1	Glyma.13G019900.1.p	RRNA intron-encoded homing endonuclease
TRINITY_DN11297_c0_g2	Glyma.13G022200.1.p	RRNA intron-encoded homing endonuclease
TRINITY_DN114978_c0_g1	NA	NA
TRINITY_DN11825_c0_g1	NA	NA
TRINITY_DN119415_c0_g1	Glyma.15G212800.4.p	SPIKE family protein
TRINITY_DN119775_c0_g1	NA	NA
TRINITY_DN120063_c0_g1	Glyma.13G023200.1.p	Hypothetical protein
TRINITY_DN12049_c6_g1	Glyma.13G302500.1.p	Anthocyanin 5-aromatic acyltransferase
TRINITY_DN12161_c0_g2	Glyma.03G220200.1.p	ATP-dependent Clp protease proteolytic subunit
TRINITY_DN12224_c0_g2	Glyma.08G243600.1.p	Cytochrome P450 family protein
TRINITY_DN122577_c0_g1	Glyma.13G021500.1.p	RRNA intron-encoded homing endonuclease
TRINITY_DN122783_c0_g1	Glyma.19G169200.1.p	PDR-like ABC-transporter
TRINITY_DN12294_c0_g1	Glyma.13G119000.1.p	ABC transporter B family member
TRINITY_DN12354_c0_g1	Glyma.13G015300.1.p	Tar1p mitochondrial protein
TRINITY_DN124207_c0_g1	Glyma.05G006900.1.p	Disease resistance protein
TRINITY_DN124718_c0_g1	Glyma.13G337900.1.p	Haloacid dehalogenase-like hydrolase (HAD) superfamily protein
TRINITY_DN125462_c0_g1	Glyma.13G019700.1.p	RRNA intron-encoded homing endonuclease
TRINITY_DN1272_c2_g1	Glyma.03G187200.1.p	UDP-glucosyltransferase family 1 protein
TRINITY_DN127762_c0_g1	Glyma.01G060300.1.p	Ninja-family protein AFP1-like protein
TRINITY_DN128983_c0_g1	NA	NA
TRINITY_DN13004_c0_g2	NA	NA
TRINITY_DN130362_c0_g1	NA	NA
TRINITY_DN13109_c0_g2	Glyma.15G031300.1.p	Beta-D-glucoside glucohydrolase
TRINITY_DN131516_c0_g1	Glyma.13G024100.1.p	Senescence-associated protein
TRINITY_DN13153_c0_g1	Glyma.13G012600.1.p	Senescence-associated protein
TRINITY_DN13227_c0_g1	Glyma.06G170300.1.p	Purple acid phosphatases
TRINITY_DN13231_c0_g1	Glyma.13G017700.1.p	RRNA intron-encoded homing endonuclease
TRINITY_DN132318_c0_g1	Glyma.19G165200.3.p	Armadillo/beta-catenin repeat family protein
TRINITY_DN133450_c0_g1	Glyma.08G081100.2.p	Tubulin beta chain
TRINITY_DN13358_c0_g1	Glyma.13G021700.1.p	ATP synthase subunit beta
TRINITY_DN13361_c0_g1	Glyma.13G021400.1.p	RRNA intron-encoded homing endonuclease
TRINITY_DN13371_c0_g1	Glyma.13G012500.1.p	RRNA intron-encoded homing endonuclease
TRINITY_DN134149_c0_g1	NA	NA
TRINITY_DN13577_c0_g1	Glyma.13G016700.1.p	RRNA intron-encoded homing endonuclease
TRINITY_DN13622_c0_g1	Glyma.10G065700.1.p	Delta(14)-sterol reductase
TRINITY_DN13993_c0_g1	Glyma.13G020100.1.p	RRNA intron-encoded homing endonuclease
TRINITY_DN14108_c0_g1	Glyma.13G015000.1.p	Cytochrome P450 likeTBP
TRINITY_DN1411_c1_g1	NA	NA
TRINITY_DN141263_c0_g1	Glyma.07G150200.1.p	GDSL esterase/lipase CPRD49
TRINITY_DN141667_c0_g1	Glyma.13G018000.1.p	Tar1p mitochondrial protein
TRINITY_DN141679_c0_g1	NA	NA
TRINITY_DN142874_c0_g1	Glyma.13G022700.1.p	Cytochrome P450 likeTBP
TRINITY_DN143143_c0_g1	Glyma.09G279600.1.p	Wound-induced protein
TRINITY_DN14317_c0_g1	NA	NA
TRINITY_DN14370_c0_g1	Glyma.13G017700.1.p	RRNA intron-encoded homing endonuclease
TRINITY_DN14440_c1_g1	NA	NA
TRINITY_DN145996_c0_g1	Glyma.07G069300.1.p	Ubiquitin carrier protein 4
TRINITY_DN14611_c0_g2	Glyma.10G098500.1.p	NADH-ubiquinone oxidoreductase chain
TRINITY_DN14637_c0_g1	Glyma.13G011600.1.p	NA
TRINITY_DN146872_c0_g1	NA	NA
TRINITY_DN14788_c0_g1	Glyma.13G016700.1.p	RRNA intron-encoded homing endonuclease
TRINITY_DN14817_c0_g2	NA	NA
TRINITY_DN148342_c0_g1	NA	NA
TRINITY_DN149158_c0_g1	Glyma.04G247500.4.p	F-box protein
TRINITY_DN14923_c0_g1	Glyma.13G016700.1.p	RRNA intron-encoded homing endonuclease
TRINITY_DN150343_c0_g1	NA	NA
TRINITY_DN150964_c0_g1	Glyma.20G015700.1.p	Nodulin MtN3 family protein
TRINITY_DN151009_c0_g1	NA	NA
TRINITY_DN15185_c0_g1	Glyma.18G025100.1.p	Ser-thr protein kinase
TRINITY_DN15304_c0_g1	Glyma.13G014100.1.p	RRNA intron-encoded homing endonuclease
TRINITY_DN15503_c0_g1	Glyma.13G012500.1.p	RRNA intron-encoded homing endonuclease
TRINITY_DN15520_c0_g1	Glyma.13G019700.1.p	RRNA intron-encoded homing endonuclease
TRINITY_DN15520_c0_g2	Glyma.U007300.1.p	Tar1p mitochondrial protein
TRINITY_DN15675_c0_g1	Glyma.13G022200.1.p	RRNA intron-encoded homing endonuclease
TRINITY_DN15724_c0_g1	Glyma.13G024200.1.p	Stackhouse genomic scaffold, scaffold_729
TRINITY_DN157474_c0_g1	NA	NA
TRINITY_DN15939_c0_g1	Glyma.03G128200.5.p	TGA transcription factor
TRINITY_DN160557_c0_g1	Glyma.13G022600.1.p	Senescence-associated protein
TRINITY_DN162439_c0_g1	Glyma.13G012300.1.p	18 S rRNA
TRINITY_DN163422_c0_g1	Glyma.01G170200.1.p	Beta-galactosidase
TRINITY_DN163932_c0_g1	Glyma.17G053000.1.p	Haem peroxidase, plant/fungal/bacterial
TRINITY_DN163996_c0_g1	Glyma.10G067900.1.p	Calmodulin binding protein
TRINITY_DN16633_c0_g1	Glyma.08G107300.1.p	Brassinosteroid-regulated protein BRU1
TRINITY_DN166605_c0_g1	Glyma.03G218400.1.p	Lipase
TRINITY_DN1669_c0_g1	Glyma.03G008600.1.p	Signal peptide peptidase-like 2B
TRINITY_DN16784_c0_g1	Glyma.13G015300.1.p	Tar1p mitochondrial protein
TRINITY_DN168500_c0_g1	Glyma.06G151000.1.p	Protein kinase
TRINITY_DN169003_c0_g1	NA	NA
TRINITY_DN16904_c0_g1	Glyma.13G023200.1.p	Hypothetical protein
TRINITY_DN16924_c0_g1	Glyma.13G023200.1.p	Hypothetical protein
TRINITY_DN169959_c0_g1	Glyma.08G249400.1.p	Receptor-like kinase
TRINITY_DN169988_c0_g1	Glyma.14G054400.1.p	UDP glucuronosyltransferase family 1 member A1
TRINITY_DN17077_c0_g1	Glyma.13G021200.1.p	RRNA intron-encoded homing endonuclease
TRINITY_DN171664_c0_g1	Glyma.02G167900.2.p	40S ribosomal protein S5-like protein
TRINITY_DN172288_c0_g1	Glyma.14G080100.1.p	Mitogen-activated protein kinase kinase kinase
TRINITY_DN17245_c1_g1	Glyma.07G134800.1.p	Auxin response factor
TRINITY_DN17267_c0_g1	Glyma.13G249200.1.p	Serine/threonine-protein kinase
TRINITY_DN1737_c0_g1	Glyma.09G133900.1.p	Cell wall-associated hydrolase
TRINITY_DN175060_c0_g1	Glyma.03G262800.3.p	26S protease regulatory subunit
TRINITY_DN175169_c0_g1	Glyma.15G181900.1.p	Flavin-containing monooxygenase family protein
TRINITY_DN176415_c0_g1	Glyma.04G010900.1.p	Salicylic acid/benzoic acid carboxyl methyltransferase
TRINITY_DN17821_c0_g1	Glyma.20G052300.1.p	White-brown-complex ABC transporter family
TRINITY_DN17914_c0_g1	Glyma.13G014700.1.p	RRNA intron-encoded homing endonuclease
TRINITY_DN1794_c1_g1	NA	NA
TRINITY_DN18059_c0_g1	Glyma.13G023700.1.p	ATP synthase subunit beta
TRINITY_DN18729_c0_g1	Glyma.13G023200.1.p	Hypothetical protein
TRINITY_DN18759_c0_g1	Glyma.13G021200.1.p	RRNA intron-encoded homing endonuclease
TRINITY_DN18895_c0_g1	Glyma.09G147200.1.p	Drought responsive element binding protein
TRINITY_DN18934_c1_g1	Glyma.05G084600.1.p	Glucose-6-phosphate isomerase
TRINITY_DN18984_c0_g1	Glyma.09G142200.1.p	Cytochrome P450 71A22
TRINITY_DN19475_c0_g1	Glyma.13G021700.1.p	ATP synthase subunit beta
TRINITY_DN19537_c0_g1	Glyma.U007300.1.p	Tar1p mitochondrial protein
TRINITY_DN19604_c0_g1	Glyma.04G026500.1.p	1-acylglycerol-3-phosphate O-acyltransferase
TRINITY_DN19762_c0_g1	Glyma.13G021500.1.p	RRNA intron-encoded homing endonuclease
TRINITY_DN19795_c0_g2	Glyma.13G015300.1.p	Tar1p mitochondrial protein
TRINITY_DN19826_c0_g1	Glyma.11G236200.2.p	Alanine-glyoxylate aminotransferase-like protein
TRINITY_DN19947_c0_g1	Glyma.13G023200.1.p	Hypothetical protein
TRINITY_DN19974_c0_g1	Glyma.13G021000.1.p	Senescence-associated protein
TRINITY_DN19992_c0_g1	Glyma.01G142300.1.p	S-acyltransferase
TRINITY_DN20150_c1_g1	Glyma.13G011600.1.p	NA
TRINITY_DN20413_c0_g1	Glyma.13G022700.1.p	Cytochrome P450 likeTBP
TRINITY_DN20469_c0_g1	Glyma.09G142200.1.p	Cytochrome P450 71A22
TRINITY_DN20727_c0_g1	Glyma.13G021700.1.p	ATP synthase subunit beta
TRINITY_DN20938_c0_g1	Glyma.11G003600.4.p	40S ribosomal protein S15a
TRINITY_DN20960_c0_g1	Glyma.13G024200.1.p	Stackhouse genomic scaffold, scaffold_730
TRINITY_DN21061_c0_g2	Glyma.16G084700.1.p	Serine/threonine protein kinase OXI1
TRINITY_DN21078_c0_g1	Glyma.13G022600.1.p	Senescence-associated protein
TRINITY_DN21078_c0_g2	Glyma.13G021100.1.p	NA
TRINITY_DN211_c1_g1	NA	NA
TRINITY_DN21235_c1_g1	Glyma.01G119500.3.p	AMP deaminase
TRINITY_DN21292_c0_g1	Glyma.09G142200.1.p	Cytochrome P450 71A22
TRINITY_DN21389_c0_g1	Glyma.07G025000.1.p	Cyclic nucleotide-gated channel
TRINITY_DN21484_c0_g1	Glyma.13G308400.5.p	Glutamate receptor
TRINITY_DN21537_c0_g1	Glyma.13G021100.1.p	NA
TRINITY_DN22891_c0_g1	Glyma.12G096300.1.p	Fasciclin-like arabinogalactan protein 16
TRINITY_DN22926_c0_g1	NA	NA
TRINITY_DN22983_c0_g2	Glyma.13G012300.1.p	18 S rRNA
TRINITY_DN23074_c0_g1	Glyma.08G126900.1.p	Transmembrane 9 superfamily protein member
TRINITY_DN23438_c0_g1	Glyma.13G287000.2.p	Breast carcinoma-amplified sequence 3-like protein
TRINITY_DN24088_c0_g1	Glyma.10G284400.2.p	ACT-domain-containing protein kinase
TRINITY_DN24139_c1_g1	Glyma.08G362900.1.p	Transaldolase-like protein
TRINITY_DN2435_c0_g1	Glyma.20G212200.1.p	DNA-binding protein
TRINITY_DN24354_c0_g2	Glyma.13G023200.1.p	Hypothetical protein
TRINITY_DN24537_c0_g1	Glyma.01G192500.2.p	Peroxidase
TRINITY_DN24563_c2_g1	Glyma.19G065200.1.p	NA
TRINITY_DN2475_c0_g1	Glyma.13G021700.1.p	ATP synthase subunit beta
TRINITY_DN24801_c0_g1	Glyma.13G019700.1.p	RRNA intron-encoded homing endonuclease
TRINITY_DN24801_c0_g2	Glyma.13G016000.1.p	Cytochrome P450 likeTBP
TRINITY_DN24832_c0_g1	Glyma.03G241000.3.p	General substrate transporter; Sugar transporter superfamily
TRINITY_DN25315_c0_g1	NA	NA
TRINITY_DN25343_c0_g1	Glyma.13G019700.1.p	RRNA intron-encoded homing endonuclease
TRINITY_DN25502_c0_g1	Glyma.13G021800.1.p	RRNA intron-encoded homing endonuclease
TRINITY_DN25609_c0_g1	Glyma.02G056800.1.p	Pyridine nucleotide-disulfide oxidoreductase domain-containing protein
TRINITY_DN25672_c0_g1	Glyma.09G264400.1.p	50S ribosomal protein L22
TRINITY_DN25702_c0_g1	Glyma.13G021400.1.p	RRNA intron-encoded homing endonuclease
TRINITY_DN25834_c0_g2	Glyma.13G012400.1.p	RRNA intron-encoded homing endonuclease
TRINITY_DN26150_c0_g1	NA	NA
TRINITY_DN26638_c0_g1	Glyma.13G022500.1.p	RRNA intron-encoded homing endonuclease
TRINITY_DN26638_c0_g2	Glyma.13G016400.1.p	ATP synthase subunit beta
TRINITY_DN26829_c0_g1	Glyma.06G301800.4.p	NA
TRINITY_DN2687_c4_g1	Glyma.09G099900.2.p	Leucine-rich repeat family protein
TRINITY_DN26986_c1_g2	Glyma.01G013600.4.p	BZIP transcription factor
TRINITY_DN27042_c0_g2	Glyma.13G012300.1.p	18 S rRNA
TRINITY_DN2713_c0_g1	NA	NA
TRINITY_DN27154_c0_g1	Glyma.13G020100.1.p	RRNA intron-encoded homing endonuclease
TRINITY_DN27176_c0_g1	Glyma.13G221400.2.p	Auxin response factor
TRINITY_DN27181_c0_g1	Glyma.13G012300.1.p	18 S rRNA
TRINITY_DN27257_c0_g1	Glyma.01G172100.1.p	NA
TRINITY_DN27320_c0_g1	Glyma.08G145300.1.p	Ethylene-responsive transcription factor
TRINITY_DN27330_c1_g1	Glyma.13G021200.1.p	RRNA intron-encoded homing endonuclease
TRINITY_DN27449_c0_g1	Glyma.13G021000.1.p	Senescence-associated protein
TRINITY_DN27612_c0_g1	Glyma.11G040000.10.p	Glycine-rich protein
TRINITY_DN27737_c0_g1	Glyma.17G012500.1.p	Glucan endo-1,3-beta-glucosidase
TRINITY_DN28015_c0_g1	Glyma.17G217600.1.p	NA
TRINITY_DN28324_c0_g1	Glyma.18G203800.2.p	EBP1
TRINITY_DN28387_c0_g2	Glyma.03G066600.1.p	Aldose reductase
TRINITY_DN28951_c0_g1	Glyma.10G160400.1.p	With no lysine kinase
TRINITY_DN29100_c0_g1	Glyma.16G169600.1.p	Receptor-like kinase
TRINITY_DN29572_c0_g1	Glyma.06G073700.1.p	NA
TRINITY_DN29653_c0_g1	Glyma.11G219400.1.p	Expansin 1
TRINITY_DN29929_c0_g1	Glyma.07G079200.1.p	NA
TRINITY_DN2994_c1_g1	Glyma.12G042800.5.p	BHLH transcription factor
TRINITY_DN30128_c0_g1	NA	NA
TRINITY_DN30336_c0_g1	Glyma.14G053400.1.p	NA
TRINITY_DN30634_c0_g1	Glyma.13G015300.1.p	Tar1p mitochondrial protein
TRINITY_DN30733_c0_g1	Glyma.U007300.1.p	Tar1p mitochondrial protein
TRINITY_DN31506_c0_g1	Glyma.13G186600.1.p	Protein zinc induced facilitator-like 1
TRINITY_DN31530_c0_g1	Glyma.15G060700.1.p	N-acylethanolamine amidohydrolase
TRINITY_DN31750_c0_g1	Glyma.13G017100.1.p	Tar1p mitochondrial protein
TRINITY_DN3193_c0_g1	Glyma.05G084400.1.p	Hypothetical protein
TRINITY_DN31977_c0_g1	Glyma.01G059100.2.p	Pentatricopeptide repeat-containing protein
TRINITY_DN32163_c0_g1	NA	NA
TRINITY_DN32608_c0_g1	Glyma.13G022700.1.p	Cytochrome P450 likeTBP
TRINITY_DN32612_c1_g1	Glyma.18G151000.1.p	Protein trichome birefringence-like 43
TRINITY_DN32729_c0_g1	Glyma.06G184800.2.p	Nucleobase ascorbate transporter
TRINITY_DN33166_c0_g1	NA	NA
TRINITY_DN33215_c0_g1	Glyma.20G085300.2.p	F19P19.4 protein
TRINITY_DN33305_c0_g1	Glyma.05G149400.1.p	Chloroplast pigment-binding protein CP26
TRINITY_DN33833_c1_g1	Glyma.20G221800.1.p	Ethylene receptor like-protein
TRINITY_DN34553_c0_g1	Glyma.09G133900.1.p	Cell wall-associated hydrolase
TRINITY_DN34584_c0_g1	Glyma.13G021700.1.p	ATP synthase subunit beta
TRINITY_DN34794_c0_g1	Glyma.13G014700.1.p	RRNA intron-encoded homing endonuclease
TRINITY_DN35055_c0_g1	Glyma.06G133600.1.p	Ubiquitin-60S ribosomal protein L40
TRINITY_DN3519_c0_g2	Glyma.10G067600.1.p	NA
TRINITY_DN3519_c0_g3	Glyma.14G050500.1.p	NA
TRINITY_DN35610_c0_g1	Glyma.03G138000.2.p	Calcium-dependent calmodulin-independent protein kinase isoform 2
TRINITY_DN35613_c1_g1	NA	NA
TRINITY_DN36246_c0_g1	Glyma.10G145200.2.p	ABC transporter family protein
TRINITY_DN36549_c0_g1	Glyma.01G191800.1.p	Major facilitator superfamily domain-containing protein
TRINITY_DN36792_c0_g1	Glyma.13G014300.1.p	Cytochrome P450 likeTBP
TRINITY_DN36809_c0_g1	Glyma.13G320500.1.p	UDP-D-apiose/UPD-D-xylose synthetase
TRINITY_DN37254_c0_g1	Glyma.09G184700.1.p	Carbon catabolite repressor protein 4 homolog 5
TRINITY_DN3803_c0_g1	Glyma.05G151800.1.p	Heat stress transcription factor A-5
TRINITY_DN3840_c0_g1	Glyma.13G022600.1.p	Senescence-associated protein
TRINITY_DN38585_c0_g1	Glyma.08G201300.2.p	ABC transporter family pleiotropic drug resistance protein
TRINITY_DN39914_c0_g1	Glyma.12G084500.2.p	Lysine histidine transporter
TRINITY_DN39915_c0_g1	Glyma.12G139000.1.p	Major facilitator superfamily
TRINITY_DN40211_c0_g1	Glyma.09G079400.4.p	CBL-interacting protein kinase
TRINITY_DN40270_c0_g1	Glyma.04G169800.1.p	Soluble starch synthase 2-1, chloroplastic/amyloplastic
TRINITY_DN40560_c0_g1	Glyma.19G153200.1.p	Elongation factor Tu
TRINITY_DN41588_c0_g1	Glyma.06G028800.1.p	6-phosphofructo-2-kinase/fructose-2, 6-biphosphatase
TRINITY_DN4162_c2_g1	Glyma.18G061000.1.p	Protein phosphatase 2C
TRINITY_DN41909_c0_g1	Glyma.16G032200.1.p	1-aminocyclopropane-1-carboxylate synthase
TRINITY_DN42596_c0_g1	Glyma.09G209900.1.p	Guanine nucleotide-binding protein alpha-2 subunit
TRINITY_DN42876_c0_g1	Glyma.17G227800.1.p	Beta-fructofuranosidase, insoluble isoenzyme CWINV1
TRINITY_DN42985_c0_g1	NA	NA
TRINITY_DN43058_c0_g1	Glyma.18G088700.1.p	NBS resistance protein
TRINITY_DN43678_c0_g1	NA	NA
TRINITY_DN43891_c0_g1	Glyma.13G012300.1.p	18 S rRNA
TRINITY_DN43917_c0_g1	NA	NA
TRINITY_DN45145_c1_g1	Glyma.13G015600.1.p	Hypothetical protein, partial
TRINITY_DN45613_c0_g1	Glyma.13G015200.1.p	ATP synthase subunit beta
TRINITY_DN45650_c0_g1	Glyma.18G051700.1.p	DEAD box protein P68
TRINITY_DN46170_c0_g1	Glyma.13G015300.1.p	Tar1p mitochondrial protein
TRINITY_DN466_c0_g1	NA	NA
TRINITY_DN4667_c0_g3	Glyma.12G136400.1.p	Thioredoxin
TRINITY_DN47052_c0_g1	Glyma.04G050700.1.p	Pollen-specific protein
TRINITY_DN47795_c0_g1	Glyma.04G119100.1.p	Pectinesterase
TRINITY_DN4834_c0_g1	Glyma.13G020300.1.p	RRNA intron-encoded homing endonuclease
TRINITY_DN4834_c0_g2	Glyma.13G012200.1.p	NA
TRINITY_DN49217_c0_g1	Glyma.19G030000.1.p	NA
TRINITY_DN49627_c0_g1	Glyma.03G218400.1.p	Lipase
TRINITY_DN49681_c0_g1	Glyma.03G168000.1.p	PDR-like ABC-transporter
TRINITY_DN49690_c0_g1	Glyma.12G132100.1.p	Syntaxin 61 family protein
TRINITY_DN5007_c1_g1	Glyma.08G175200.1.p	Glutathione S-transferase GST 9
TRINITY_DN50245_c0_g1	Glyma.13G126200.4.p	Two-component response regulator ARR
TRINITY_DN50280_c0_g1	Glyma.15G058900.5.p	Methylmalonate-semialdehyde dehydrogenase
TRINITY_DN50655_c0_g1	Glyma.13G020100.1.p	RRNA intron-encoded homing endonuclease
TRINITY_DN5135_c1_g1	Glyma.16G147300.1.p	Aspartokinase
TRINITY_DN51746_c0_g1	NA	NA
TRINITY_DN51869_c0_g1	Glyma.04G250700.1.p	Auxin-induced protein 5NG4
TRINITY_DN52091_c0_g1	NA	NA
TRINITY_DN53335_c0_g1	Glyma.13G023300.1.p	Cytochrome P450 likeTBP
TRINITY_DN53375_c0_g1	Glyma.05G055500.1.p	Elongation factor G-2, chloroplastic
TRINITY_DN5351_c0_g3	Glyma.15G098200.1.p	Tubby-like F-box protein
TRINITY_DN54841_c0_g1	Glyma.13G347700.1.p	Lipoxygenase
TRINITY_DN55476_c0_g1	Glyma.05G128100.1.p	NA
TRINITY_DN55796_c0_g1	Glyma.01G127700.1.p	NB-LRR type disease resistance protein
TRINITY_DN56293_c0_g1	Glyma.01G184500.2.p	Vascular protein
TRINITY_DN56619_c0_g1	Glyma.13G014700.1.p	RRNA intron-encoded homing endonuclease
†https://soybase.org/genomeannotation/
