# Supplementary material for: Identification of Candidate Genes for a Major Quantitative Disease Resistance Locus From Soybean PI 427105B for Resistance to Phytophthora sojae
Source: Front Plant Sci. 2022 Jun 14;13:893652. doi: 10.3389/fpls.2022.893652 (PMC9237613; doi:10.3389/fpls.2022.893652)
Supplement: Supplementary file 10 [file Table_10.XLSX]

## Sheet: Sheet1
Supplementary Table 10. Analysis of Variance (ANOVA) on lesion length to confirm successful inoculation (P. sojae isolate 1.S.1.1.) of NILs during the SA and JA tissue collection and on salicylic acid and jasmonic acid in the root crown 24 hai inoculation. Type III ANOVA, Satterthwaite's Method was applied for the models: lesion length ~ (1|Replication)+Allele+(1|Line:Allele); or SA or JA ~ Allel…
ANOVA: Lesion Length
Fix Factor	Sum Square	Mean Square	DF	Den-DF	F-Value	P-value
Allele	763.21	763.21	1	9.43	29.855	0.00033 ***
Random Factor	npar	Log_Lik	AIC	LRT	DF	P-value
Rep	4	-102.051	212.1	7.6509	1	0.00567**
Line:Allele	4	-99.436	206.87	2.421	1	0.12
ANOVA: Jasmonic Acid
Fix Factor	Sum Square	Mean Square	DF	Den-DF	F-Value	P-Value
Allele	938.611	938.611	1	16	11.0999	0.00422 **
Trt	1769.1	1769.1	1	16	20.9213	0.000312***
Allele:Trt	495.471	495.471	1	16	5.85939	0.0277*
Random Factor	npar	Log_Lik	AIC	LRT	DF	P-Value
Rep	7	-58.2027	130.405	0	1	1
Nil:Allele	7	-58.2027	130.405	0	1	1
Nil:Allele:Trt	7	-58.2027	130.405	0	1	1
ANOVA:Salicylic Acid
Fix Factor	Sum Square	Mean Square	DF	Den-DF	F-Value	P-Value
Allele	140074	140074	1	3.91114	1.1673	0.342027
Trt	92058.1	92058.1	1	10.8271	0.767164	0.40011
Allele:Trt	11426	11426	1	10.8271	0.0952186	0.763501
Random Factor	npar	Log_Lik	AIC	LRT	DF	P-Value
Rep	7	-122.289	258.577	1.50407	1	0.220047
Nil:Allele	7	-124.524	263.048	5.9749	1	0.0145109
Nil:Allele:Trt	7	-121.537	257.073	-1.23435e-10	1	1
*Significant at the 0.05 probability level
**Significant at the 0.01 probability level
***Significant at the 0.001 probability level
