# Supplementary material for: Identification of Candidate Genes for a Major Quantitative Disease Resistance Locus From Soybean PI 427105B for Resistance to Phytophthora sojae
Source: Front Plant Sci. 2022 Jun 14;13:893652. doi: 10.3389/fpls.2022.893652 (PMC9237613; doi:10.3389/fpls.2022.893652)
Supplement: Supplementary file 11 [file Data_Sheet_1.FASTA]

>OX20-8
ACTGTGAATGGCTAATAACTTCTCAAAGAAAAAACTTTAAGAAATAAGGATATTGAATACGACGCTAATAAAAATAAAAA
GAAAAGTTATTTTGAATAGTTTTTTCATGACATGTGAAACACTTGGAAGCTTCATAGAAGCAAGCAACCCAATGCTGGTT
CTCGCTAGTTTCCTGTAAGAGTTTTCTGTTGCGTGGTAGCTTCTCTTTTCAACTAATACACACGCACATGTGGACCCAAT
CGGTAAGGTGAAACTTCTCTTCCCTTGCCTCGCACCTTCTCAACTACTAATATGGTCTCTGTTTATATATGGCCACAAAG
CACATACATACTTTCACTTAACGAATCAAATCAAATGGATTATGAAATCGCTGAGAGCACTGACAAGGCCGATATCACTG
TTGATGCAAGGAGTTTTAGTTGGGCAGTGGACAGTGCGATAAAGAGTGAGACTGCGTCAATTTTGGGAGAATCCCGAATC
CATAGTTTTTGTTCCGTAGTGGACAATGCCATAAGGAGTAGGACTGCATCAGATTTGGGAACATCTCCTTCCCCTGTCCA
TAGTCTTGCTTCGGCAGTGGCCAATGCAATGAGCAGCAGTAGTGCTGCACCATTTTCACAACTGGAAACGTCTCCTTCTC
CTGTCCAGAGTCTTGCTTCGGCAGTGCCCAGTGCAATGAGCAGGAGTAAAGCTGCACCATTTTCACAACTGGAAGTGGTG
CCGAACGCCACTAGACATGTTCCTGCACGATTATTCACCTGGGCTGAGCTTAAAGCAGCCACCAACAATTTCTCACCTCA
CAACCGGATTCGTCATTTTGGAACCTTTGGCTTTGGGTACAGAGGCAAACTCGTTGATGGTCGTGAGGTCGCAATCGTTA
AGGGAACCCAGTTTGGTAAGTCTGAATTTGCCATCTTTTCCCGTTTAGACCATAGGAACTTGGTTGGGCTTGTTGGGTAC
TGTGAAAACAGAGATGAAAGGCTGTCAGTTTACGAGTATATGAAGAATGGGTTGTTGCGTGATTGCTTGCATGATAAGAA
CAATGTGGACAAGGATAGCAGTGTGTTGAATTCGTGGAAAATGAGGATCAAGATTGCTTGGGATGCTTCCTTGGGAATAC
AATATCTGCATAATTATGCAAATCCATCTATTATTCACAGGGATATCAAGTCTTCCAATATTCTTCTTGATGCCAGTTGG
ACGGCTAGAGTATTTGATTTTGAATTGTCGTTCATATGTCCAGAACCTGACGATGAATACGATGAGATTATAATGGGAAC
CATGGGATACATGTGCCCTGAGTACATGACTCGAGGTGTGTTGACAGCAAAGTGTGATGTGTACGGGCTTGGAGTTGTAT
TGCTTGAACTTTTAACGGGTAAGAGAGCTATACTACTCGAGTCTGAGGAAGATGGACCTCCATTTTATTTGGTGGACTTT
GCAGTGCCTCCTATTTTGGCTGGAGATTTGGTCGAAATTTTGGATTCAAGGGTTGGACCACCCGATTTGAAAGAAGCAGA
GGCACTGAAGATCCTGGCCCATACAGCTATACGTTGTGTGGAAGAGGAACCGAGGCAAAGACCAACCATGAATGACATTG
TGGTCGATTTGGATCGGGCTTTTGCTATTTGTGGTAGTAGCCTATATGATGAGAACTTTTCCTATTCCATTGCATTACCA
TCACATGAGTCCAATCATATGACTCCGGATCCTCTTGATACGGACTCATGTGATATTCCAATCTACGAAGAGAATACGAA
CTCATGA------------------------------------
>PI427105B
ACTGTGAATGGCTAATAACTTCTCAAAGAAAAAACTTTAAGAAATAAGGATACTGAATACGACGCTAATAAAAATAATAA
AAAAGGTTATTTTGAATAGTTTTTTCATGACATGTGAAACACTTGGAAGCTTCATAGAAGCAAGCAACCCAATGCTGGTT
CTCGCTAGTTTCCTGTAAGAGTTTTATCTTTCGTGGTAGCTTCTCTTTTCAAGTAATACACGCGCACATGTGGACCTAAT
TGGTAAGGTGAAACTTCTCTTCCCTTGCCTCGTACCTTCTCAACTACTAATATGGTCTCCGTTTATATATGGCCACAAAG
CACATACATAGTTTCACTTAACCAATCAAATCAAATGGATTCTGAAATCGTTGAGAGCACTGACATGGCCGATATCACTG
TTGATGCAAAGAGTTTTAGTTGGGCAGTGGACAGTGCGATAAAGAGTGAGACTGCGTCAATTTCGGGAGAATCCCGAATC
CATAGTTTTTGTTCCGTAGTGGACAATGCCATAAGGAGTAGGACTGCATCAGATTTGGGAACATCTCCTTCTCCTGTCCA
TAGTCTTGCTTCGGCAGTGGCCAATGCAATGAGCAGCAGTAGT-------------------------------------
--------------------------------------------------GCTGCACCATTTTCACAACTGGAAGTGGTG
CCCAACGCCACTGGACTTGTTCCTGCACGATTATTCACCTGGTCTGAGCTTAAAGAAGCCACCTACAATTTCTCACCTCA
CAACCGGATTCGTCATTTTGGAAGCTTTTTCTTTGTGTACAGAGGCAAACTCGTTGATGGTCGTGAGGTCGCAATCGTTA
AGGAAACCCCGTTTGGTAAGTCTGAATTTGCCATCTTTTCCCGTTTAGACCATAGGAACTTGGTTGGGCTTGTTGGGCAC
TGTGAAAACAGAGATGAAAGGCTGTCAGTGTATGAGTATATGAAGAATGGGTCATTGCATGATTGCTTGCAAGATAAGAA
CAATGTGGACAAGGATTGCAGTGTGTTGAATTCGTGGAAAATGAGGATCAAGATTGCTTTGGATGCTTCCTTGGGAATAC
AATATCTGCATAATTATGCAAATCCATCTATTATTCACAGAGGTATCAAGTCTTCTAATATTCTTCTTGATGCCACTTGG
ACGGCTAGAGTATTTGGTTTTGGATGGTCGTTCATATGTCCAGAACCTGACGGTGAATACGAAGAGAGAATAGTGGGAAC
CTACGGATACATTTCCCCTGAGTACGCCATGTGGGGTGTGTTGACAGCAAAGTGTGATGTGTACGCGCTTGGAGTTGTAT
TGCTTGAACTTTTAACGGGTAAGAGAGTTATATTGCCC---TCTGAGGACGGTGAAGAACCA---CGTTTGCTGGACTTT
GCAGTGCCTCCTATTTTGGCTGGAGATTTGGTCGAAATTTTGGATTCAAGGGTTGGACCACCCGATGTGAAAGAAGCAGA
GGCACTGAAGATCCTGGCCCATACAGCTATACGTTGTGTGGAAGTGGAACCGAGGCATAGACCAACCATGAATGACATTG
TGGTCGATTTGGATCGGGCTTTTGCTATTTGTGGTAGTAGCCTATATGATGAGAACTTTTCCTATTCCAATGCATTACCA
TCACATGAGTCCAATCATATGACTCCGGATCCTCTTGATACGGACTCATGTGATATTCCAATCGACGAAGAGATTCTTAT
TATTGATTTTCTTAATAGTCTGAAACATCCAAGTCCGAGATAG
>PI427106
ACTGTGAATGGCTAATAACTTCTCAAAGAAAAAACTTTAAGAAATAAGGATACTGAATACGACGCTAATAAAAATAATAA
AAAAGGTTATTTTGAATAGTTTTTTCATGACATGTGAAACACTTGGAAGCTTCATAGAAGCAAGCAACCCAATGCTGGTT
CTCGCTAGTTTCCTGTAAGAGTTTTATCTTTCGTGGTAGCTTCTCTTTTCAAGTAATACACGCGCACATGTGGACCTAAT
TGGTAAGGTGAAACTTCTCTTCCCTTGCCTCGTACCTTCTCAACTACTAATATGGTCTCCGTTTATATATGGCCACAAAG
CACATACATAGTTTCACTTAACCAATCAAATCAAATGGATTCTGAAATCGTTGAGAGCACTGACATGGCCGATATCACTG
TTGATGCAAAGAGTTTTAGTTGGGCAGTGGACAGTGCGATAAAGAGTGAGACTGCGTCAATTTCGGGAGAATCCCGAATC
CATAGTTTTTGTTCCGTAGTGGACAATGCCATAAGGAGTAGGACTGCATCAGATTTGGGAACATCTCCTTCTCCTGTCCA
TAGTCTTGCTTCGGCAGTGGCCAATGCAATGAGCAGCAGTAGT-------------------------------------
--------------------------------------------------GCTGCACCATTTTCACAACTGGAAGTGGTG
CCCAACGCCACTGGACTTGTTCCTGCACGATTATTCACCTGGTCTGAGCTTAAAGAAGCCACCTACAATTTCTCACCTCA
CAACCGGATTCGTCATTTTGGAAGCTTTTTCTTTGTGTACAGAGGCAAACTCGTTGATGGTCGTGAGGTCGCAATCGTTA
AGGAAACCCCGTTTGGTAAGTCTGAATTTGCCATCTTTTCCCGTTTAGACCATAGGAACTTGGTTGGGCTTGTTGGGCAC
TGTGAAAACAGAGATGAAAGGCTGTCAGTGTATGAGTATATGAAGAATGGGTCATTGCATGATTGCTTGCAAGATAAGAA
CAATGTGGACAAGGATTGCAGTGTGTTGAATTCGTGGAAAATGAGGATCAAGATTGCTTTGGATGCTTCCTTGGGAATAC
AATATCTGCATAATTATGCAAATCCATCTATTATTCACAGAGGTATCAAGTCTTCTAATATTCTTCTTGATGCCACTTGG
ACGGCTAGAGTATTTGGTTTTGGATGGTCGTTCATATGTCCAGAACCTGACGGTGAATACGAAGAGAGAATAGTGGGAAC
CTACGGATACATTTCCCCTGAGTACGCCATGTGGGGTGTGTTGACAGCAAAGTGTGATGTGTACGCGCTTGGAGTTGTAT
TGCTTGAACTTTTAACGGGTAAGAGAGTTATATTGCCC---TCTGAGGACGGTGAAGAACCA---CGTTTGCTGGACTTT
GCAGTGCCTCCTATTTTGGCTGGAGATTTGGTCGAAATTTTGGATTCAAGGGTTGGACCACCCGATGTGAAAGAAGCAGA
GGCACTGAAGATCCTGGCCCATACAGCTATACGTTGTGTGGAAGTGGAACCGAGGCATAGACCAACCATGAATGACATTG
TGGTCGATTTGGATCGGGCTTTTGCTATTTGTGGTAGTAGCCTATATGATGAGAACTTTTCCTATTCCAATGCATTACCA
TCACATGAGTCCAATCATATGACTCCGGATCCTCTTGATACGGACTCATGTGATATTCCAATCGACGAAGAGATTCTTAT
TATTGATTTTCTTAATAGTCTGAAACATCCAAGTCCGAGATAG
